# Supplementary material for: Transcriptome response to pollutants and insecticides in the dengue vector Aedes aegypti using next-generation sequencing technology
Source: BMC Genomics. 2010 Mar 31;11:216. doi: 10.1186/1471-2164-11-216 (PMC2867825; doi:10.1186/1471-2164-11-216)
Supplement: Additional file 2 — Supplementary table 1. This table contains all transcription data for the 453 genes found differentially transcribed in Aedes aegypti larvae exposed to xenobiotics. Genes are arranged in nine different functional categories: enzymes; kinases; transport; DNA interaction; cuticle; cytoskeleton; ribosomes; others and unknown hypothetical proteins. For each gene, accession number and gene name or annotation are indicated. The number of reads per million (RPM) across all conditions is indicated as an average transcription level. Log10 transcription ratios (exposed to xenobiotic/control) are indicated for each xenobiotic relative to control. Transcription ratios with a significant Fisher's test Pvalue < 0.001 are shown in bold. [file 1471-2164-11-216-S2.XLS]

## Sheet: Feuil1
Supplementary Table 1 - Genes differentially transcribed in Aedes aegypti larvae exposed to xenobiotics
	Acc num	Annotation	Total RPM across all conditions	Log10 transcription ratio (xenobiotic exposed / controls)
				Copper	Fluo	Atraz	Propo	Perm	Imida
Enzymes (115 genes)
	AAEL012664	prolylcarboxypeptidase, putative	41.6323	3.14787	0	0.449501	1.10001	0.785398	1.54397
	AAEL002909	lysosomal acid lipase, putative	5.48021	0.628442	1.2644	0.90648	1.46556	0.629491	1.43604
	AAEL005127	ribonuclease UK114, putative	35.0398	0.36176	0.726477	0.297919	1.26545	0.15817	1.04033
	AAEL012636	cytochrome b5, putative	48.9041	2.54769	-0.134372	0.0171931	1.26607	0.313552	0.997623
	AAEL010276	aminomethyltransferase	13.3464	-0.110955	0.861128	0.187259	1.05602	0.0138709	0.956382
	AAEL011008	lipase	10.9814	0.428098	1.13051	0.0465645	1.11108	0.543054	0.931045
	AAEL005603	trypsin	7.39895	1.59947	0.708383	0.290689	1.2519	0.83215	0.908786
	AAEL013640	lung carbonyl reductase	7.42148	0.198595	0.458612	0.348923	1.02943	0.0406274	0.823552
	AAEL005416	oxidase/peroxidase	26.3216	0.599945	0.650088	-0.491742	0.210891	0.0967215	0.821519
	AAEL004829	NADH dehydrogenase, putative	42.0699	0.447312	0.686002	0.101873	0.98645	0.310367	0.762607
	AAEL013499	prophenoloxidase	26.7222	0.165694	0.610786	0.118866	0.816679	0.298941	0.718142
	AAEL005696	cytochrome P450	17.7036	-0.178061	0.349117	-0.248178	0.619294	-0.125495	0.700083
	AAEL003716	ribonuclease UK114, putative	83.6344	0.138573	0.397399	0.197006	0.938487	0.129143	0.649368
	AAEL012579	aspartate aminotransferase	64.6081	-0.122369	0.484562	-0.1627	0.484727	-0.203298	0.638146
	AAEL002600	serine protease	191.083	-0.0888077	0.417945	-0.249132	0.358253	0.0399614	0.589171
	AAEL013744	NADH:ubiquinone dehydrogenase, putative	50.2552	0.228828	0.42866	0.106607	0.743374	0.264445	0.585249
	AAEL005610	mitochondrial ATP synthase b chain	31.7472	0.275353	0.184024	0.28092	0.753839	0.517872	0.58204
	AAEL006446	trehalose-6-phosphate synthase	22.5886	-0.155574	0.158731	-0.536724	0.71031	0.0181896	0.575582
	AAEL008770	proteasome subunit beta type	53.4452	0.154287	0.442938	0.0608599	0.523797	0.132147	0.549759
	AAEL001807	cytochrome P450	147.73	0.0150287	0.389719	-0.0974004	0.521877	0.135739	0.549398
	AAEL001427	short-chain dehydrogenase	48.7421	0.0404489	0.645764	0.205051	0.253135	-0.0159073	0.521363
	AAEL013279	peptidyl-prolyl cis-trans isomerase (cyclophilin)	249.072	0.139237	0.245395	0.165133	0.57863	0.224723	0.43167
	AAEL007054	NADH dehydrogenase, putative	76.9626	0.0974313	0.301687	-0.00594928	0.527868	0.177949	0.411934
	AAEL009875	alanine aminotransferase	14.7219	-0.0517691	0.321077	0.0345146	0.791798	-0.725012	0.374677
	AAEL005793	AMP dependent ligase	92.6345	0.0454196	0.369321	-0.0928538	0.206612	0.535425	0.365507
	AAEL008490	NADH dehydrogenase, putative	75.0116	0.157772	0.358557	0.0816486	0.505714	0.119434	0.357026
	AAEL001057	lipase	34.9849	0.0105117	0.173798	-0.00239403	0.715599	0.405743	0.350734
	AAEL007868	ubiquinol-cytochrome c reductase complex 14 kd protein	141.376	0.175107	0.448162	0.0677087	0.452557	0.233649	0.318149
	AAEL008072	NADH-plastoquinone oxidoreductase	165.284	0.0744453	0.278301	0.0161514	0.446644	0.137482	0.290381
	AAEL009324	hydroxyacyl dehydrogenase	85.5597	-0.10496	0.148157	-0.157494	0.480314	-0.0700429	0.288945
	AAEL008217	serine-type enodpeptidase,	56.6657	0.201773	0.133484	0.0351856	0.659704	0.27864	0.284379
	AAEL014944	cytochrome c oxidase polypeptide	439.57	0.0690518	0.133807	0.0272141	0.472335	0.201788	0.281835
	AAEL010819	vacuolar ATP synthase subunit H	284.334	0.268123	0.426038	0.204449	0.32546	0.303804	0.262611
	AAEL010500	glutathione-s-transferase theta, gst	28.9983	0.0741471	0.264834	0.355684	0.874191	0.215182	0.232691
	AAEL005611	trypsin	166.758	0.56726	0.164854	-0.0272431	0.513321	0.292212	0.217206
	AAEL005609	trypsin	278.932	0.394448	0.149434	-0.204145	0.168893	-0.0593095	0.188751
	AAEL012175	ATP synthase alpha subunit mitochondrial	360.239	-0.117578	0.118574	-0.431064	-0.135642	-0.212622	0.175365
	AAEL001054	glutathione-s-transferase theta, gst	19.6463	0.709137	0.295312	0.123207	0.411144	0.222219	0.170807
	AAEL009127	cytochrome P450	23.802	0.655041	0.346339	0.132088	0.241426	0.297385	0.100333
	AAEL010787	DEAD box ATP-dependent RNA helicase	771.324	-0.176355	0.0311349	-0.484668	-0.213229	-0.150554	0.0968173
	AAEL009682	serine collagenase 1 precursor, putative	722.12	0.37516	0.191947	0.0696655	0.176448	0.142908	0.0851992
	AAEL002510	serine hydroxymethyltransferase	209.224	-0.1481	-0.138418	-0.381633	-0.466729	-0.239502	0.0566037
	AAEL001037	ribosomal RNA methyltransferase	9.55744	-0.391521	-0.100496	-1.91731	-0.450004	-0.340663	0.0447987
	AAEL000044	ornithine decarboxylase	68.8445	0.960095	-0.0790779	0.135985	0.218341	0.0920363	-0.0153741
	AAEL014199	dihydropyrimidine dehydrogenase	54.6282	-0.0855097	-0.0210129	-0.69851	-0.417535	0.07373	-0.0227752
	AAEL001069	histone deacetylase	43.7159	-0.465297	0.0800119	-0.719566	-0.328744	-0.257884	-0.037248
	AAEL011992	NADH:ubiquinone dehydrogenase, putative	429.682	0.227897	-0.0863389	0.403683	0.0886932	0.223908	-0.0423472
	AAEL008701	myoinositol oxygenase	249.536	-0.193101	0.144957	-0.0730035	-0.613409	-0.107286	-0.0770622
	AAEL002183	oligosaccharyl transferase, subunit, putative	46.0735	0.292785	-0.0129938	0.57464	-0.0918589	0.111221	-0.137276
	AAEL003201	carboxylesterase	1095.84	0.0612181	-0.191526	-0.265175	-0.362744	-0.206378	-0.159576
	AAEL010991	long-chain-fatty-acid coa ligase	208.969	-0.291016	-0.109167	-0.637745	-0.509989	-0.20507	-0.165079
	AAEL005647	serine collagenase 1 precursor, putative	48.8497	0.321094	-0.175952	0.667135	-0.120936	0.290129	-0.187612
	AAEL005289	ornithine aminotransferase	154.214	-0.144686	0.0551365	-0.351491	-0.601333	-0.0812405	-0.198553
	AAEL013407	catalase	883.204	-0.0707306	0.0611082	-0.233536	-0.372908	0.00288594	-0.235255
	AAEL010382	aldehyde oxidase	33.6546	0.217753	-0.132502	0.0747734	-0.919867	0.244844	-0.251186
	AAEL007080	glycerol-3-phosphate acyltransferase	427.241	0.0501488	-0.207451	0.187659	-0.457736	0.0448462	-0.259976
	AAEL004505	serine collagenase 1 precursor, putative	433.196	0.406159	-0.196309	-0.074472	-0.377723	0.0489698	-0.30158
	AAEL006627	serine-type enodpeptidase,	1940.17	-0.0687556	-0.355569	-0.04173	-0.35061	-0.137361	-0.302837
	AAEL008218	serine-type enodpeptidase,	398.517	0.0920016	-0.131124	-0.197886	-0.457475	-0.0480657	-0.30612
	AAEL003179	protein arginine n-methyltransferase 1,	365.342	0.125483	-0.306764	0.329725	-0.440293	-0.0109301	-0.322477
	AAEL009838	glycogen debranching enzyme	14.4161	-0.274647	0.0573028	-0.29396	-1.03729	-0.0249779	-0.326315
	AAEL002464	vacuolar ATP synthase subunit f	1509.88	0.170154	-0.308056	0.401547	-0.200606	0.0941651	-0.330026
	AAEL002177	serine-type enodpeptidase,	2.25336	1.45615	0.181567	0.584534	0.608355	-0.332477	-0.332477
	AAEL013136	chromodomain helicase DNA binding protein	51.5573	-0.223294	-0.0547426	-0.727245	-0.921291	-0.221224	-0.333213
	AAEL010764	aldehyde dehydrogenase	24.4302	-0.232688	-0.14588	-0.560735	-0.754221	0.136501	-0.343477
	AAEL005429	2-oxoglutarate dehydrogenase	67.3586	-0.235084	-0.252109	-0.291855	-0.704945	-0.176662	-0.36501
	AAEL008206	serine-type enodpeptidase,	124.873	1.17297	-0.363946	-0.0872967	-0.435909	0.115397	-0.375937
	AAEL009020	glutathione-s-transferase theta, gst	88.2337	0.0732459	-0.385996	-0.0256377	-0.570006	0.00483848	-0.388588
	AAEL011756	aldehyde dehydrogenase	147.935	-0.247966	-0.431075	-0.249721	-0.596325	-0.18985	-0.400887
	AAEL008878	diacylglycerol o-acyltransferase	90.6376	-0.291798	-0.111428	-0.321465	-0.575925	-0.100943	-0.410583
	AAEL012351	prolylcarboxypeptidase, putative	125.182	-0.248831	0.159454	-0.288699	-0.54568	-0.14852	-0.411219
	AAEL011922	serine-type enodpeptidase,	92.128	-0.19994	-0.230507	0.145114	-0.651487	-0.0567558	-0.416095
	AAEL009368	lipoic acid synthetase	34.6424	-0.137048	-0.0317931	-0.175856	-0.723417	0.0547814	-0.449845
	AAEL014349	serine protease	48.685	-0.0875248	-0.428761	0.303235	-0.709154	0.0773557	-0.469762
	AAEL005062	AMP dependent coa ligase	28.7496	-0.327055	-0.327191	-0.489069	-0.784824	-0.127294	-0.474359
	AAEL002886	thioredoxin reductase	495.113	0.220814	-0.38393	0.14655	-0.659744	-0.103977	-0.478808
	AAEL008963	tyrosine aminotransferase	384.798	-0.144283	-0.166355	-0.316032	-0.74616	-0.193367	-0.495205
	AAEL007597	serine protease	48.2403	0.0358725	-0.263197	0.0347172	-0.839202	0.114946	-0.495307
	AAEL012776	protease m1 zinc metalloprotease	162.351	-0.0898168	-0.363963	-0.378302	-0.78209	-0.131164	-0.49854
	AAEL006684	3-hydroxyisobutyrate dehydrogenase	60.1488	0.144325	-0.260502	0.180754	-0.882126	-0.0212325	-0.511347
	AAEL008221	serine protease	2452.48	0.222641	-0.304838	-0.101607	-0.704087	-0.117758	-0.520043
	AAEL001642	6-pyruvoyltetrahydropterin synthase, putative	90.2291	-0.0594786	-0.362768	0.273436	-0.608903	-0.0717355	-0.546576
	AAEL001432	protein disulfide isomerase	176.223	-0.140891	-0.213977	-0.231523	-0.824364	-0.118777	-0.553175
	AAEL003125	acyl-coa dehydrogenase	136.336	-0.0240995	-0.340464	-0.0870021	-0.79108	-0.0630433	-0.562497
	AAEL000854	fumarylacetoacetate hydrolase	46.1985	-0.0313913	-0.173373	-0.221237	-0.567334	-0.0199475	-0.577035
	AAEL010582	glutathione-s-transferase theta, gst	98.2643	0.226077	-0.216284	0.0700731	-0.511656	0.0716041	-0.598289
	AAEL010537	alpha-amylase	116.653	-0.0269285	-0.449335	-0.00118376	-0.597968	0.00457442	-0.601151
	AAEL015653	1-hydroxy-2-glutathionyl-2-methyl-3-butene dehydrogenase	64.9766	0.334934	-0.276524	0.217774	-0.652844	-0.0490005	-0.610676
	AAEL006984	cytochrome P450	51.6924	0.07814	-0.453655	0.269818	-0.804653	-0.0487895	-0.615287
	AAEL001830	geranylgeranyl transferase type i beta subunit	55.3343	0.177966	-0.16353	-0.00106388	-0.93966	0.0368044	-0.616508
	AAEL008373	dipeptidyl-peptidase	23.0517	-0.112999	-0.0924493	-0.0329558	-0.826135	-0.188019	-0.628191
	AAEL007633	dihydropyrimidinase	50.7759	-0.112812	-0.330879	-0.0517365	-0.599011	-0.0582709	-0.632715
	AAEL005749	lysosomal alpha-mannosidase ( class 2b member 1)	234.956	-0.0800382	-0.451658	-3.11884e-06	-0.773547	-0.113721	-0.653935
	AAEL007060	lipase	160.914	0.279641	-0.382942	-0.44234	-1.28984	-0.395016	-0.686008
	AAEL007555	acyl-coa dehydrogenase	496.019	-0.0610688	-0.32451	0.00779557	-0.594748	-0.132278	-0.692748
	AAEL008208	serine protease	1526.88	0.494384	-0.410752	-0.13768	-0.875537	-0.063109	-0.697135
	AAEL004784	3-2trans-enoyl-CoA isomerase, putative	34.1928	-0.120317	-0.193104	-0.0614175	-0.800628	-0.0518804	-0.697389
	AAEL011662	plasma glutamate carboxypeptidase	173.429	-0.0236143	-0.367976	-0.00346564	-1.01757	-0.0127353	-0.698269
	AAEL010143	isocitrate dehydrogenase	111.928	0.0815568	-0.192265	0.0362651	-0.707206	0.0859758	-0.703242
	AAEL007816	cytochrome P450	88.9989	-0.28527	-0.414614	0.00786674	-0.84398	-0.0506903	-0.721136
	AAEL008207	serine protease	1000.5	-0.122642	-0.246301	-0.225667	-0.963955	-0.490951	-0.724611
	AAEL003195	carboxylesterase	39.3849	-0.212457	-0.299309	-0.285303	-0.746546	-0.463371	-0.742106
	AAEL007673	alpha-amylase	151.111	-0.123967	-0.512507	0.236187	-0.743829	-0.108442	-0.747346
	AAEL006542	retinoid-inducible serine carboxypeptidase	60.3448	0.0902418	-0.335094	0.378357	-0.578209	0.179143	-0.75023
	AAEL003497	farnesyl-pyrophosphate synthetase	276.67	0.0605294	-0.217273	0.0292029	-0.960194	-0.0910021	-0.770038
	AAEL004501	s-adenosylmethionine synthetase	760.838	0.0281476	-0.207905	0.0290488	-0.934777	0.00567788	-0.777186
	AAEL002176	inosine-uridine preferring nucleoside hydrolase	64.2398	-0.170081	-0.535694	-0.0212557	-1.02166	-0.042147	-0.784689
	AAEL003508	serine-pyruvate aminotransferase	352.308	-0.209583	-0.479954	-0.195673	-1.08789	-0.134063	-0.896312
	AAEL010087	proteasome subunit alpha type	7.45588	-0.248075	-1.34099	-0.372297	-1.62497	-0.183438	-1.19547
	AAEL010957	serine collagenase 1 precursor, putative	113.699	0.548506	-0.623616	-0.062003	-1.05793	0.0179926	-1.39333
	AAEL005113	alpha-esterase	12.8881	-0.144629	-1.48509	-0.331099	-1.33953	0.0445052	-1.41918
	AAEL007032	prolyl 4-hydroxylase alpha subunit 1,	13.3256	-0.115282	-1.36657	-0.201712	-1.55615	0.0723293	-1.49774
	AAEL011167	cathepsin l	36.5343	-0.153588	0.210334	-0.17652	0.473942	0.329213	0.658036
	AAEL006415	leucyl-tRNA synthetase	59.4888	0.28752	-0.477205	0.378486	-0.853451	-0.0034102	-0.444039
	AAEL001797	endopeptidase clp, putative	139.62	0.138381	-0.638296	0.33938	-0.547579	0.0988279	-0.774257
Kinases (23 genes)
	AAEL002040	protein serine/threonine kinase, putative	71.7101	0.0622386	0.497496	0.302259	0.717812	0.0469286	0.846911
	AAEL001981	protein serine/threonine kinase, putative	51.8259	0.11206	0.553577	0.202078	0.736775	0.184131	0.825956
	AAEL001963	protein serine/threonine kinase, putative	18.2982	-0.0647848	0.417368	-0.112843	0.571463	0.357525	0.729721
	AAEL002028	protein serine/threonine kinase, putative	48.3671	0.34392	0.493143	0.551816	0.533953	0.268931	0.609131
	AAEL012359	nucleoside-diphosphate kinase NBR-A, putative	528.724	0.0774963	0.340597	0.180545	0.622554	0.258051	0.454523
	AAEL004988	phosphoglycerate kinase	115.33	0.144952	0.260736	-0.0459399	0.502274	0.277611	0.429939
	AAEL002027	protein serine/threonine kinase, putative	106.813	-0.198416	0.413071	0.0180873	0.715313	0.245297	0.355255
	AAEL002004	protein serine/threonine kinase, putative	32.4916	0.823133	0.454014	0.0996863	0.406216	0.49426	0.328319
	AAEL001988	protein serine/threonine kinase, putative	85.4652	0.675619	0.289602	-0.0321359	0.414934	0.325887	0.284062
	AAEL002001	protein serine/threonine kinase, putative	26.1321	0.740135	0.203161	-0.129726	-0.118181	0.149387	0.239912
	AAEL001980	protein serine/threonine kinase, putative	64.8181	0.687989	0.24299	0.317673	0.159459	0.266296	0.132713
	AAEL002021	protein serine/threonine kinase, putative	230.387	-0.137989	0.0789563	0.355843	0.669654	0.0820937	0.0522472
	AAEL009185	arginine or creatine kinase	531.169	-0.10814	-0.141934	-0.424119	-0.0153178	-0.077973	-0.0648815
	AAEL012563	lumbrokinase-3(1) precursor, putative	320.942	-0.276244	-0.342145	-0.151978	-0.649916	-0.33526	-0.414259
	AAEL002003	protein serine/threonine kinase, putative	417.703	0.0283186	-0.0353155	0.483874	-0.0893798	0.216584	-0.422377
	AAEL002029	protein serine/threonine kinase, putative	1162.78	-0.110264	-0.093252	0.0027216	-0.243564	0.0790798	-0.423142
	AAEL002041	protein serine/threonine kinase, putative	140.277	-0.056865	-0.0159552	0.107318	-0.259733	0.0552524	-0.473841
	AAEL007153	5'-AMP-activated protein kinase, catalytic alpha-1 chain	172.948	0.264428	-0.424576	0.391392	-0.540611	0.106968	-0.530628
	AAEL002015	protein serine/threonine kinase, putative	379.776	-0.362753	-0.231172	-0.187974	-0.136216	-0.263362	-0.552034
	AAEL000006	phosphoenolpyruvate carboxykinase	48.2093	0.0631321	-0.37151	-0.0130705	-0.661267	0.173145	-0.748506
	AAEL012564	lumbrokinase-3(1) precursor, putative	2906.61	-0.301404	-0.597816	-0.276713	-1.30025	-0.349133	-1.08926
	AAEL008621	cdk1	3.29129	0.335011	1.4996	0	1.50386	0	1.72862
	AAEL005238	mck1	83.2029	-0.386674	0.129203	-0.622338	-0.201067	-0.17814	0.000113373
Transport (30 genes)
	AAEL005929	ATP-binding cassette transporter	12.495	-0.025804	0.793791	-0.157849	0.815161	-0.0488641	0.986548
	AAEL008381	oligopeptide transporter	17.6452	0.154285	0.635403	0.126671	0.801853	0.505593	0.857699
	AAEL001626	zinc/iron transporter	17.8525	1.19234	0.208546	-0.118405	0.397426	0.0701763	0.39738
	AAEL012702	ATP-binding cassette sub-family A member 3, putative	76.7689	0.662134	0.111586	-0.18111	0.0488554	0.0942869	0.183407
	AAEL010359	ATP-dependent transporter	39.5765	-0.238054	0.146974	-0.737366	-0.397907	-0.318323	0.0948948
	AAEL006582	calcium-transporting ATPase sarcoplasmic	900.167	-0.279444	-0.0390087	-0.546488	-0.160706	-0.238518	0.0521189
	AAEL010159	importin beta-3	117.963	-0.16386	0.0664126	-0.562926	-0.33911	-0.198659	0.0180193
	AAEL001113	inorganic phosphate cotransporter, putative	1131.45	-0.160736	-0.0393261	-0.366443	-0.262006	-0.115454	-0.108438
	AAEL012655	sugar transporter	31.1083	-0.358385	0.000447652	-0.698817	-0.831356	-0.241287	-0.33003
	AAEL007377	ammonium transporter	160.579	-0.290765	-0.104823	-0.807639	-0.764299	-0.12853	-0.446819
	AAEL012695	sterol carrier protein-2, putative	3264.07	0.231885	-0.420399	0.321451	-0.4945	0.225169	-0.573592
	AAEL010977	ATP-dependent transporter	170.093	-0.22396	0.0540256	-0.588962	-0.923873	-0.300188	-0.640736
	AAEL008494	mitochondrial carrier protein ymc	340.879	0.116923	-0.314065	0.280426	-0.79842	0.209781	-0.641894
	AAEL004451	organic cation transporter	142.232	0.00783282	-0.515162	0.0463144	-0.986285	-0.111691	-0.860399
	AAEL013757	hexamerin 2 beta	56.413	-0.0613442	0.130075	-0.214611	0.386492	0.164238	0.58545
	AAEL008844	calcium-binding protein, putative	229.291	-0.0792886	-0.0969922	0.128936	0.326203	0.171033	0.491283
	AAEL001421	high density lipoprotien binding protein / vigilin	88.3327	-0.216931	0.0262958	-0.6363	-0.308035	-0.230176	0.0687396
	AAEL010063	chaperonin	65.0451	-0.180182	-0.0492156	-0.296858	-0.595473	-0.239934	-0.117133
	AAEL006511	anopheles stephensi ubiquitin	1163.06	0.0504291	0.257142	0.0678745	0.380651	0.146352	0.383327
	AAEL009320	chaperonin	197.168	0.0260075	-0.230979	-0.0535137	-0.493325	-0.00171442	-0.270371
	AAEL006311	nucleoporin, putative	42.2068	0.267006	-0.157103	0.544552	-0.48626	0.128485	-0.296161
	AAEL000208	copii-coated vesicle membrane protein P24	254.795	0.328752	-0.408692	0.527467	-0.435144	0.219799	-0.463265
	AAEL006560	cop-coated vesicle membrane protein P24	47.7923	0.0404054	-0.361494	0.039488	-0.6324	-0.0973534	-0.463988
	AAEL008271	SEC14, putative	306.869	-0.231986	-0.461208	0.13588	-0.618318	-0.14091	-0.542931
	AAEL002280	ctl2	82.1869	0.212397	-0.23527	0.0258798	-0.895465	-0.0147572	-0.615405
	AAEL000795	ubiquitin	2214.43	-0.0263566	-0.438205	0.174556	-0.964129	-0.126191	-0.79151
	AAEL004335	secreted ferritin G subunit precursor, putative	13.7513	1.10162	0.495479	0.0205962	0.789383	0.440198	0.796638
	AAEL008789	apolipophorin-III, putative	126.892	0.213354	0.602706	0.214706	0.880841	0.235132	0.690473
	AAEL003512	aquaporin-1	54.4297	0.141569	0.298184	-0.123094	0.550759	0.233686	0.433037
	AAEL001109	glutaredoxin	14.4634	0.218453	0.198451	0.163052	0.757882	0.125707	0.340018
Cuticular proteins (24 genes)
	AAEL013514	pupal cuticle protein 78E, putative	151.349	1.56874	1.72528	0	2.20246	0.305392	2.46153
	AAEL003239	pupal cuticle protein, putative	955.244	0.715621	1.30537	0.759093	1.45498	0.762843	1.6969
	AAEL009001	adult cuticle protein, putative	53.8306	1.10133	2.28185	1.64898	1.33452	1.62126	1.42735
	AAEL008288	pupal cuticle protein 78E, putative	15.3142	0.48673	1.07398	0.590387	1.1003	0.547134	1.26421
	AAEL002110	cuticle protein, putative	69.2094	0.0596355	0.869523	0.425492	1.16137	0.187148	1.0957
	AAEL001743	pupal cuticle protein 78E, putative	9.50616	0.2238	0.736672	0.384922	1.05456	0.715746	1.07088
	AAEL011444	pupal cuticle protein, putative	151.984	0.123577	0.708668	0.466057	1.07362	0.575917	1.05113
	AAEL001735	pupal cuticle protein 78E, putative	42.2096	0.151032	0.578411	0.379029	1.05486	0.453783	1.01779
	AAEL004748	pupal cuticle protein, putative	81.498	0.288416	0.662322	0.35657	0.923953	0.464942	0.93715
	AAEL008991	adult cuticle protein, putative	46.8252	0.499627	0.842064	0.323462	0.484043	0.488074	0.815328
	AAEL008866	pupal cuticle protein 78E, putative	29.6893	0.742985	1.05748	-0.124419	-0.161323	0.487557	0.76001
	AAEL004762	pupal cuticle protein, putative	110.742	0.439627	0.769541	0.122654	0.255447	0.290625	0.708825
	AAEL004781	pupal cuticle protein, putative	253.845	-0.144524	0.574487	-0.284706	0.432931	0.494561	0.698528
	AAEL009793	cuticle protein, putative	51.1261	0.237764	0.257342	0.489661	0.817414	0.590203	0.636811
	AAEL008293	pupal cuticle protein 78E, putative	19.1626	-0.124154	0.421181	0.0523927	0.57328	0.21261	0.602041
	AAEL012883	pupal cuticle protein, putative	2151.04	-0.0514574	0.364929	0.0352441	0.65307	0.0820182	0.530821
	AAEL008294	pupal cuticle protein 78E, putative	41.3071	0.160854	0.113559	0.390821	0.0766457	0.471185	0.479848
	AAEL007739	pupal cuticle protein, putative	14.5152	-0.150385	0.141063	-0.230491	0.544033	-0.00242687	0.419807
	AAEL013517	pupal cuticle protein 78E, putative	190.801	-0.00841356	0.508556	0.286915	0.799769	0.244051	0.341213
	AAEL004780	pupal cuticle protein, putative	56.9943	0.0343485	0.518408	-0.364045	0.087928	-0.217819	0.308535
	AAEL008295	pupal cuticle protein 78E, putative	85.7769	-0.163505	0.0639776	0.264987	0.532893	0.222114	0.236861
	AAEL004767	pupal cuticle protein, putative	170.922	0.731054	0.417137	1.05401	0.0318432	0.566779	0.170001
	AAEL007194	pupal cuticle protein, putative	2479.34	-0.0595569	-0.261716	-0.736134	0.0948711	-0.204375	-0.233058
	AAEL013520	pupal cuticle protein, putative	77.6443	-0.233775	-1.08381	-0.483391	-0.548062	0.123626	-0.848659
DNA interactions (17 genes)
	AAEL003670	myelinprotein expression factor	68.9337	-0.277881	0.12541	-0.654859	-0.368217	-0.0420302	-0.00426951
	AAEL004500	eukaryotic translation elongation factor	1713.4	-0.125492	-0.00405819	-0.357439	-0.444257	-0.090301	-0.0469833
	AAEL010027	CRAL/TRIO domain-containing protein	39.9911	-0.193287	-0.0745074	-0.387946	-0.694626	-0.069578	-0.312602
	AAEL007718	translation initiation factor 3, subunit S9, putative	158.039	-0.256746	-0.267293	-0.443367	-0.462321	-0.116638	-0.328307
	AAEL002137	transcriptional adaptor 2 (ada2)	51.3362	-0.342892	-0.0441829	-0.538668	-0.607985	-0.113681	-0.385316
	AAEL011288	elongation factor 1 gamma	1559.18	0.0362643	-0.321019	-0.0472407	-0.69003	-0.000669906	-0.448977
	AAEL010742	translation elongation factor g	54.9395	-0.169013	-0.315496	-0.303232	-0.877714	-0.197532	-0.471879
	AAEL001636	nuclear transcription factor, x-box binding 1 (nfx1)	24.9947	-0.16336	0.0209866	-0.658961	-0.71335	-0.16437	-0.473749
	AAEL012228	SspC, putative	202.447	-0.0456122	-0.412197	-0.276632	-0.413248	0.166739	-0.592831
	AAEL006899	DNA-J/hsp40	29.6882	-0.100253	-0.651691	-0.166768	-0.967266	-0.159042	-0.73305
	AAEL006187	translational activator gcn1	16.7963	0.0300892	-0.529142	-0.0892694	-1.08419	-0.306397	-0.870934
	AAEL001778	zinc finger protein, putative	15.1859	-0.0616324	-0.349484	0.140352	-0.588521	-0.172203	-0.964843
	AAEL004733	jun activation domain binding protein	29.0158	-0.0173386	-0.293675	0.17781	-1.26738	-0.110505	-1.07796
	AAEL000909	histone H1, putative	148.971	-0.00488642	0.413296	0.204835	0.0929415	0.539916	0.18184
	AAEL011906	histone H1, putative	166.353	0.270861	-0.233447	0.429386	-0.749588	0.161683	-0.640468
	AAEL007609	histone H2A	95.0052	0.0100634	0.331633	-0.36886	0.421937	-0.0835245	0.592577
	AAEL013359	DEAD box ATP-dependent RNA helicase	2228.36	-0.035921	-0.311421	-0.0405139	-0.536867	-0.0735596	-0.464792
Others (45 genes)
	AAEL015515	antibacterial peptide, putative	1.9277	0	0	0	0.55333	0	1.81885
	AAEL002295	leucine-rich transmembrane protein	9.67359	0.230009	1.37067	0.36156	0.968668	0.0231852	1.09183
	AAEL009556	Niemann-Pick Type C-2, putative	52.3959	1.09141	0.32049	-0.000679911	0.642979	0.0694915	1.00397
	AAEL005159	latent nuclear antigen, putative	127.778	0.976445	0.301852	-0.0454495	1.01845	0.298149	0.789429
	AAEL007325	Mob3B protein, putative	21.5304	0.0198951	0.853471	0.208635	0.736749	0.136053	0.785654
	AAEL000679	NEDD8, putative	29.2044	0.386767	0.608342	0.326528	0.8658	0.38116	0.690718
	AAEL009209	galactose-specific C-type lectin, putative	15.3649	0.0395133	0.813993	-0.117083	0.6956	-0.12933	0.677957
	AAEL001826	odorant-binding protein 56a, putative	77.6134	-0.370811	0.148267	0.0099902	0.674865	0.0917206	0.648768
	AAEL002961	Osiris, putative	3.60023	1.45615	1.04158	0.117024	0.456461	1.10725	0.63322
	AAEL006830	yellow protein precursor	44.6198	0.14073	0.496844	0.144767	0.228011	0.22439	0.562389
	AAEL005772	odorant-binding protein 99c, putative	304.231	0.0432838	0.220993	0.0839379	0.381211	0.132814	0.549448
	AAEL002813	coupling factor, putative	404.343	0.188009	0.402794	0.160205	0.646822	0.251781	0.48128
	AAEL011090	complement component	19.8497	0.181223	0.405202	0.004909	0.710333	0.0460702	0.475212
	AAEL001195	juvenile hormone-inducible protein, putative	83.7505	0.138261	0.219605	0.102539	0.547974	0.273789	0.449699
	AAEL012230	flagellar protein, putative	139.232	0.0448479	-0.0221778	-0.312801	0.564672	0.619292	0.364533
	AAEL001946	four and a half lim domains	268.728	-0.233952	0.132715	-0.283719	0.605043	0.00438845	0.364215
	AAEL009953	Niemann-Pick Type C-2, putative	138.582	0.263948	0.13263	0.265133	0.653662	-0.0381435	0.337118
	AAEL004280	Osiris, putative	145.309	0.806792	0.745281	-0.327511	-0.689035	0.181511	0.154156
	AAEL004048	UNC93A protein, putative	189.518	-0.321449	-0.00501996	-0.54886	-0.169574	-0.292513	-0.0110637
	AAEL008461	surfeit locus protein	38.2347	-0.301972	0.00586342	-0.716659	-0.200309	-0.261427	-0.0302071
	AAEL011639	WAP four-disulfide core domain protein 2 precursor	177.237	0.277717	0.0939931	0.607397	0.163355	0.395573	-0.0530632
	AAEL011414	high mobility group non-histone protein, putative	2241.03	0.214294	0.0429022	0.474534	-0.225638	0.217762	-0.164315
	AAEL006484	rhodopsin	113.247	0.06409	-0.183993	0.0233878	-0.528901	-0.164594	-0.230483
	AAEL006311	nucleoporin, putative	42.2068	0.267006	-0.157103	0.544552	-0.48626	0.128485	-0.296161
	AAEL005849	synaptic vesicle protein	439.43	-0.415928	-0.0888212	-0.422621	-0.564457	-0.347601	-0.305712
	AAEL011187	U520	17.9955	-0.167097	-0.290088	-0.385206	-0.812765	-0.214508	-0.319547
	AAEL009555	Niemann-Pick Type C-2, putative	3494.93	0.0876232	-0.373593	0.217094	-0.508604	-0.223245	-0.377129
	AAEL012713	proacrosin, putative	76.8747	-0.0298302	-0.263283	-8.31526e-05	-0.595166	-0.126177	-0.436032
	AAEL006023	Vanin-like protein 1 precursor, putative	186.36	0.619722	-0.195714	0.154393	-0.456495	-0.0250447	-0.457848
	AAEL006371	oviductin	33.8038	0.0725943	-0.107663	-0.137319	-0.890495	-0.0603305	-0.506445
	AAEL009882	retinoblastoma-binding protein 4 (rbbp4)	69.6291	0.177384	-0.247041	0.227904	-0.752083	0.0516811	-0.522377
	AAEL006196	hemomucin	113.16	0.156096	-0.269799	0.00783419	-0.788241	-0.0173541	-0.528414
	AAEL001353	rhogef and pleckstrin domain protein	25.4061	0.15765	-0.229528	-0.00240825	-0.893176	-0.0547253	-0.561905
	AAEL002160	GTP-binding protein	129.862	-0.2234	-0.156023	-0.345684	-0.893636	-0.0960751	-0.588092
	AAEL007778	leucine-rich transmembrane protein	88.056	-0.443706	-0.208407	-0.308194	-0.774871	-0.195354	-0.692483
	AAEL008426	broad-complex core-protein	55.3508	0.00778277	-0.236747	0.396016	-1.04351	-0.201149	-0.720013
	AAEL000227	epithelial membrane protein	168.656	-0.141977	-0.329315	0.119899	-0.923593	-0.0770995	-0.739482
	AAEL008657	midline fasciclin	130.693	0.055991	-0.303676	-0.0532635	-1.0304	-0.153752	-0.740072
	AAEL015137	Niemann-Pick Type C-2, putative	78.1852	-0.251239	-0.484377	-0.158	-1.06723	-0.231528	-0.861473
	AAEL009420	cd36 antigen	267.796	-0.0801919	-0.304975	0.0404575	-0.997861	-0.116041	-0.90277
	AAEL001982	endoplasmic reticulum-resident kdel protein	11.868	-0.0171728	-0.45966	-0.141973	-1.27988	-0.37907	-0.977825
	AAEL000757	anterior fat body protein	16.8463	0.0646078	-0.308046	0.225353	-1.06378	0.140732	-0.993012
	AAEL001422	proteasome inhibitor	44.1149	0.439872	0.069644	0.60857	-0.445581	0.20573	-0.103913
	AAEL011777	serine protease inhibitor, serpin	46.2728	0.0307747	-0.577084	0.152681	-0.729431	0.00291273	-0.716394
	AAEL009412	ligatin	26.7275	-0.0609349	-0.445208	-0.100392	-1.08308	-0.25845	-0.755106
Cytosqueleton (11 genes)
	AAEL011197	actin	184.88	0.147127	0.819071	-0.360788	1.15018	-0.0315544	1.14157
	AAEL001673	actin	8784.58	-0.120935	0.142388	-0.53599	0.0429311	0.0733099	0.203144
	AAEL005733	myosin heavy chain, nonmuscle or smooth muscle	2839.04	-0.260804	-0.173472	-0.609056	-0.459594	-0.230677	-0.0863589
	AAEL010975	paramyosin, long form	1022.87	-0.274067	-0.178868	-0.490724	-0.480259	-0.229441	-0.376028
	AAEL006642	tubulin alpha chain	114.317	-0.139882	-1.34181	-0.455028	-1.48571	-0.0424827	-1.36607
	AAEL013229	tubulin alpha chain	15.774	-0.208695	-1.45408	-0.390089	-2.27791	-0.059766	-1.9704
	AAEL002851	tubulin beta chain	311.295	-0.1608	-0.0368778	-0.535253	-0.280693	-0.121345	-0.0448643
	AAEL005052	tubulin beta chain	370.968	0.0464038	-0.324224	0.00584595	-0.726937	-0.102073	-0.695457
	AAEL002565	titin	117.67	-0.11417	0.0815181	-0.639666	0.154666	-0.0375075	0.312087
	AAEL006242	beta chain spectrin	63.2901	-0.354479	0.0849818	-0.700569	-0.573623	-0.347251	-0.130889
	AAEL006572	troponin C	171.375	-0.109174	0.0893777	-0.187553	0.444896	0.32897	0.318909
Ribosomal proteins (30 genes)
	AAEL012095	26S protease regulatory subunit	109.884	0.27991	-0.324419	0.279851	-0.788681	0.00708452	-0.647359
	AAEL009151	30S ribosomal protein S8	1754.04	0.102663	0.357401	0.0481366	0.427459	0.210128	0.462548
	AAEL002047	40S ribosomal protein S10	2474.87	0.0325449	-0.553484	0.097557	-0.861126	-0.0551209	-0.55913
	AAEL002372	40S ribosomal protein S11	1874.42	0.0526944	0.327179	-0.0752894	0.399643	0.0665425	0.465076
	AAEL010299	40S ribosomal protein S12	5199.74	0.117063	-0.401081	0.267465	-0.663383	0.0717763	-0.62194
	AAEL005266	40S ribosomal protein S14	808.058	0.118328	0.254738	-0.114879	0.186613	0.145371	0.375108
	AAEL004175	40S ribosomal protein S17	9063.32	0.00839911	-0.357427	0.147162	-0.477851	-0.0313853	-0.273636
	AAEL010168	40S ribosomal protein S2	1849.21	-0.0534575	0.0749527	-0.237313	0.352944	-0.0125045	0.340977
	AAEL008192	40S ribosomal protein S3	1054.01	0.051598	0.311806	-0.0371842	0.336267	0.059511	0.409729
	AAEL009653	40S ribosomal protein S30	723.029	0.185565	-0.29773	0.0873774	-0.648189	0.0389809	-0.570857
	AAEL005129	40S ribosomal protein S30	1167.28	0.0430774	-0.255438	0.158497	-0.796683	0.0132242	-0.636276
	AAEL005901	40S ribosomal protein S3a	318.076	0.00306813	-1.41219	-0.252989	-1.46859	0.152008	-1.40046
	AAEL013158	40S ribosomal protein S3a	119.704	0.0812697	-1.63789	-0.169962	-1.60719	0.124913	-1.59808
	AAEL002534	60S ribosomal protein L10	660.945	-0.175351	0.186366	-0.447933	-0.0922355	-0.123067	0.221622
	AAEL013221	60S ribosomal protein L10a	252.419	-0.023574	-0.530978	0.0237478	-0.708808	0.121748	-0.630431
	AAEL012944	60S ribosomal protein L11	1942.16	0.0972412	0.34932	0.102823	0.382779	0.0907874	0.41561
	AAEL011447	60S ribosomal protein L14	914.523	0.284768	1.49766	0.230058	1.59212	0.202784	1.63626
	AAEL006785	60S ribosomal protein L18a	4833.65	0.154245	-0.367846	0.258324	-0.68043	0.00492101	-0.397338
	AAEL012733	60S ribosomal protein L19	2601.02	-0.166212	-0.135177	-0.249098	-0.517672	-0.0753011	-0.386932
	AAEL005817	60S ribosomal protein L26	657.541	0.203947	0.385128	0.22564	0.593852	0.210741	0.478676
	AAEL003396	60S ribosomal protein L32	1467.97	0.154171	0.313477	0.101211	0.380475	0.217967	0.416131
	AAEL003942	60S ribosomal protein L44 L41, putative	1741.17	0.144436	0.340693	0.0345215	0.262515	0.21565	0.360951
	AAEL008188	60S ribosomal protein L6	5403.83	0.159352	-0.379828	0.222926	-0.771096	0.0621519	-0.620233
	AAEL000987	60S ribosomal protein L8	14.8978	-0.396989	-0.370824	-0.706374	-0.803614	-0.214222	-0.327661
	AAEL003352	ribosomal protein l7ae	87.9169	0.128492	0.312837	0.296461	0.594693	0.16509	0.540671
	AAEL003582	ribosomal protein S15p/S13e	941.741	-0.0741122	0.23138	-0.218329	0.397331	-0.00997213	0.452124
	AAEL006860	ribosomal protein S28, putative	2057.26	0.201556	0.475469	0.173205	0.620621	0.305853	0.629597
	AAEL007824	ribosomal protein S29, putative	1925.67	0.10691	0.39947	0.188335	0.565535	0.177141	0.473718
	AAEL003427	ribosomal protein S9, putative	991.929	0.0134485	0.26164	-0.0677096	0.458207	0.0580916	0.484431
	AAEL008175	mitochondrial ribosomal protein, L44, putative	8.87866	0.428098	0.852536	0.118502	0.971181	0.255552	1.07306
Hypothetical proteins (159 genes)
	AAEL011252	conserved hypothetical protein	1819.81	1.62081	1.58623	1.07183	-0.305808	1.20841	1.46947
	AAEL014506	conserved hypothetical protein	34.5924	0.499831	0.92288	0.842848	1.09921	0.497443	1.09125
	AAEL003216	conserved hypothetical protein	55.4463	0.289027	1.03636	0.290554	1.20478	0.219558	1.08605
	AAEL003241	conserved hypothetical protein	40.2918	0.166838	0.613778	0.497114	0.771131	0.154608	1.08037
	AAEL007507	conserved hypothetical protein	28.5431	1.07328	0.937045	0.18226	0.847609	0.543839	1.04548
	AAEL003064	conserved hypothetical protein	138.112	0.1306	0.238854	0.0557257	0.854158	1.12871	1.03291
	AAEL010678	conserved hypothetical protein	12.815	0.00388637	0.751355	0.388665	1.2847	0.037151	0.971939
	AAEL000269	conserved hypothetical protein	69.5015	0.233747	0.737121	-0.0176649	0.947639	0.137992	0.952256
	AAEL006053	conserved hypothetical protein	797.054	0.314716	0.893627	0.26111	0.802908	0.340733	0.940501
	AAEL008750	conserved hypothetical protein	38.9845	0.0340811	0.723856	0.13855	0.944793	0.0873954	0.93891
	AAEL010128	conserved hypothetical protein	14.0785	0.331196	0.784515	0.567476	0.692318	0.61784	0.930192
	AAEL002898	conserved hypothetical protein	51.8273	0.0698084	0.447874	0.437381	1.32278	0.426774	0.929391
	AAEL007631	conserved hypothetical protein	159.541	0.218256	0.94482	0.127324	0.584291	0.287595	0.796347
	AAEL003479	conserved hypothetical protein	331.829	0.190255	0.646542	0.103011	1.11593	0.311656	0.793073
	AAEL013777	conserved hypothetical protein	115.622	0.0269753	0.726717	0.182752	0.859533	0.799344	0.787057
	AAEL003428	conserved hypothetical protein	89.2542	0.252716	0.550893	0.162798	0.870303	0.276876	0.770204
	AAEL014529	conserved hypothetical protein	123.622	0.023142	0.786174	0.0306433	0.54578	-0.0895333	0.765941
	AAEL012645	conserved hypothetical protein	2924.61	0.882747	0.363179	0.0379332	0.99446	0.282702	0.761696
	AAEL004809	conserved hypothetical protein	9.19329	-0.0210505	0.441761	0.181402	1.06143	0.23785	0.748049
	AAEL004343	conserved hypothetical protein	18.7904	0.314109	0.500996	0.222729	0.904115	0.272663	0.722032
	AAEL003160	conserved hypothetical protein	1140.9	-0.176853	0.463557	-0.0335554	0.65288	0.239647	0.720503
	AAEL012357	conserved hypothetical protein	37.4487	0.16681	0.675276	0.0563888	0.729813	0.635942	0.708017
	AAEL009009	conserved hypothetical protein	73.5605	0.343822	0.750015	-0.19971	0.0366666	0.030219	0.68049
	AAEL013793	conserved hypothetical protein	167.361	-0.0787108	0.518877	-0.0406444	0.633434	0.247019	0.645593
	AAEL002623	conserved hypothetical protein	250.831	-0.0623273	0.383136	-0.07678	0.321437	0.116699	0.625224
	AAEL010163	conserved hypothetical protein	63.6873	-0.37219	0.396624	-0.389395	0.359717	-0.179514	0.621051
	AAEL002449	conserved hypothetical protein	1725.12	-0.180077	0.294771	-0.543357	0.0246608	-0.0757596	0.615268
	AAEL002302	conserved hypothetical protein	130.595	0.498761	1.05968	-0.708257	-0.324122	0.270656	0.614809
	AAEL008039	conserved hypothetical protein	67.7305	-0.00586837	0.455612	0.043947	0.611348	0.179795	0.613013
	AAEL008073	conserved hypothetical protein	175.322	0.0627403	0.508741	0.0692218	0.500377	0.217081	0.579388
	AAEL007444	conserved hypothetical protein	362.989	0.204216	0.310627	0.00966286	0.698492	0.190763	0.578198
	AAEL005171	conserved hypothetical protein	16.1914	-0.272297	0.219191	-0.524066	0.290569	0.0968745	0.575096
	AAEL006771	conserved hypothetical protein	21.6831	0.0559162	0.0283963	0.307979	0.96172	0.603225	0.560891
	AAEL015140	conserved hypothetical protein	372.271	-0.164629	0.187139	-0.0545516	0.58807	0.145301	0.556597
	AAEL001851	conserved hypothetical protein	117.629	0.123367	0.364557	-0.227154	0.169452	-0.193934	0.553835
	AAEL005558	conserved hypothetical protein	94.1893	0.205545	0.158463	0.571542	0.492659	0.296737	0.54995
	AAEL002933	conserved hypothetical protein	48.858	-0.116586	0.353571	-0.144958	0.590911	0.0890259	0.542649
	AAEL003225	conserved hypothetical protein	1511	0.137474	0.440418	0.102647	0.568651	0.219669	0.541199
	AAEL001692	conserved hypothetical protein	2789.27	0.0902156	0.359616	-0.0871736	0.574056	0.168696	0.50781
	AAEL007592	conserved hypothetical protein	12744.7	0.17102	0.421625	0.0163282	0.551424	0.206885	0.484889
	AAEL005457	conserved hypothetical protein	33.377	0.113189	0.350346	0.0237123	0.67318	0.212845	0.479033
	AAEL006494	conserved hypothetical protein	34.9212	0.176228	0.456551	0.210172	0.665907	0.139098	0.458125
	AAEL013780	conserved hypothetical protein	900.349	0.00655474	0.257138	0.0848858	0.64188	0.0268915	0.448527
	AAEL009257	conserved hypothetical protein	31.0172	0.504301	0.371557	-0.08566	0.482339	-0.122586	0.444053
	AAEL000445	conserved hypothetical protein	83.2824	0.0832026	0.361969	0.0758395	0.496637	0.130826	0.433142
	AAEL002955	conserved hypothetical protein	61.55	-0.133952	0.472144	0.336051	0.682305	0.375634	0.412372
	AAEL002875	conserved hypothetical protein	267.126	-0.0849216	0.205849	-0.141235	0.642664	0.18908	0.41161
	AAEL000304	conserved hypothetical protein	98.3968	0.10167	0.246708	0.0817824	0.506854	0.106037	0.411257
	AAEL000792	conserved hypothetical protein	13.6022	-0.0973274	0.147637	-0.276328	0.260265	0.242473	0.408799
	AAEL003936	conserved hypothetical protein	181.143	-0.0230449	0.270074	0.0578918	0.588079	0.100751	0.405984
	AAEL006686	conserved hypothetical protein	55.85	0.0894746	0.32377	-0.00684305	0.552244	0.188343	0.405838
	AAEL001677	conserved hypothetical protein	393.373	0.657167	0.269009	0.0254284	0.532459	-0.16151	0.400395
	AAEL000419	conserved hypothetical protein	115.968	-0.0668324	0.237243	-0.06946	0.498632	0.19823	0.398708
	AAEL007648	conserved hypothetical protein	125.805	-0.0464957	0.101078	0.0666553	0.692022	0.305549	0.373537
	AAEL006270	conserved hypothetical protein	73.537	0.0560363	0.105398	-0.017967	0.391843	0.0612707	0.36468
	AAEL013377	conserved hypothetical protein	20.7663	0.213784	0.38979	0.251024	0.344439	0.128836	0.319237
	AAEL002619	conserved hypothetical protein	508.301	-0.150218	0.211289	-0.033594	0.414683	-0.111404	0.288877
	AAEL012866	conserved hypothetical protein	77.1779	0.00334041	0.31971	0.405297	0.37839	0.192881	0.271084
	AAEL014445	conserved hypothetical protein	14.1301	0.107902	0.207146	0.238028	0.433105	0.0866087	0.258518
	AAEL001065	conserved hypothetical protein	37.2248	-0.142215	0.158136	-0.371722	0.447731	-0.0400183	0.253823
	AAEL011333	conserved hypothetical protein	181.764	0.163408	0.189353	-0.0192175	0.407249	0.188565	0.233327
	AAEL011078	conserved hypothetical protein	66.6195	1.25745	0.156622	-0.0561637	0.361941	0.212818	0.229676
	AAEL010315	conserved hypothetical protein	39.1947	0.433154	0.105408	0.183606	-0.360723	-0.187879	0.21926
	AAEL005270	conserved hypothetical protein	41.3722	-0.0595179	0.0806943	0.284992	0.529619	0.288522	0.199969
	AAEL004449	conserved hypothetical protein	10.8177	-0.147391	0.149248	-0.536243	-0.234145	-0.114554	0.189385
	AAEL000896	conserved hypothetical protein	358.966	1.8766	-0.25601	0.0159409	0.277515	0.297724	0.168469
	AAEL010724	conserved hypothetical protein	55.5208	0.517553	0.604495	0.573282	0.719063	1.14681	0.16612
	AAEL008802	conserved hypothetical protein	827.668	0.638154	-0.0610116	0.174515	0.274886	0.0236194	0.156466
	AAEL013439	conserved hypothetical protein	24.6934	-0.348349	0.0238845	-0.468478	-0.0941858	-0.420083	0.0676089
	AAEL008939	conserved hypothetical protein	24.1009	-0.0735131	0.0436347	-0.32042	-0.470324	-0.0958708	-0.00345239
	AAEL004151	conserved hypothetical protein	2494.84	0.318294	-0.0833119	0.412849	0.141431	0.155129	-0.0422541
	AAEL003832	conserved hypothetical protein	14.0783	0.74718	-0.201639	0.458438	0.0268487	0.257418	-0.113202
	AAEL012865	conserved hypothetical protein	45.7256	-0.29153	-0.242495	-0.60818	-0.473445	-0.227585	-0.138826
	AAEL015144	conserved hypothetical protein	1998.78	-0.478863	-0.327924	0.250099	-1.10843	-0.7238	-0.144551
	AAEL010456	conserved hypothetical protein	28.6499	-0.00549346	-0.071841	0.377661	-0.102478	0.356743	-0.174588
	AAEL004060	conserved hypothetical protein	295.103	-0.328787	-0.116728	-0.556069	-0.26872	-0.321767	-0.221143
	AAEL003218	conserved hypothetical protein	56.5768	0.0163884	-0.17019	0.0227445	-0.38937	0.0306036	-0.268219
	AAEL001418	conserved hypothetical protein	106.089	0.398846	-0.132417	0.68454	-0.250701	0.307626	-0.284827
	AAEL001683	conserved hypothetical protein	151.912	1.46336	-0.169811	0.00290528	-0.499989	0.371774	-0.288007
	AAEL004438	conserved hypothetical protein	158.62	-0.0436522	-0.210784	-0.0562096	-0.993277	-0.0135019	-0.300105
	AAEL004665	conserved hypothetical protein	38.4376	-0.403778	0.0213765	-0.502013	-0.506166	-0.17557	-0.304965
	AAEL010801	conserved hypothetical protein	324.775	0.0814082	-0.304573	-0.389105	-0.639422	-0.0300262	-0.312125
	AAEL005141	conserved hypothetical protein	12.5511	0.0319963	-0.206339	0.112089	-0.496034	0.10144	-0.327038
	AAEL012317	conserved hypothetical protein	79.97	-0.127547	-0.429031	-0.358524	-0.973048	-0.0959837	-0.328032
	AAEL009955	conserved hypothetical protein	143.737	-0.101808	-0.21396	-0.166143	-0.723246	-0.168234	-0.415184
	AAEL000890	conserved hypothetical protein	50.6652	-0.158509	-0.142044	-0.234742	-0.4841	-0.0702959	-0.416727
	AAEL014994	conserved hypothetical protein	58.849	-0.00910743	-0.217378	-0.0866015	-0.483678	-0.189112	-0.42
	AAEL014988	conserved hypothetical protein	25.7405	-0.266574	-0.23325	-0.136188	-0.352839	-0.0723268	-0.440783
	AAEL015292	conserved hypothetical protein	6.17248	-0.0847019	0.0331548	-0.194355	-0.873367	-0.0496689	-0.449006
	AAEL009633	conserved hypothetical protein	51.8603	-0.0392297	-0.0865391	-0.104494	-0.71514	0.0121029	-0.452036
	AAEL000258	conserved hypothetical protein	42.0726	0.0737695	-0.0689779	0.239147	-0.742207	-0.0666539	-0.459451
	AAEL003256	conserved hypothetical protein	241.085	0.0782638	-0.320536	0.160124	-0.485001	-0.0494871	-0.469951
	AAEL012828	conserved hypothetical protein	128.77	0.065573	-0.443544	0.164734	-0.77778	-0.0489436	-0.492093
	AAEL009278	conserved hypothetical protein	82.8969	0.594509	-0.253865	0.231174	-0.534114	0.0105226	-0.513577
	AAEL001323	conserved hypothetical protein	149.013	-0.0516626	-0.258891	0.240018	-0.458234	0.114839	-0.513766
	AAEL001306	conserved hypothetical protein	9.41389	0.0500713	-0.316705	0.20548	-0.60269	-0.0129534	-0.537648
	AAEL013176	conserved hypothetical protein	102.871	0.235867	-0.267225	0.351051	-0.741836	0.159781	-0.547757
	AAEL012646	conserved hypothetical protein	200.057	0.108903	-0.231791	0.0753525	-0.889286	-0.18442	-0.54943
	AAEL002962	conserved hypothetical protein	44.3676	-0.559378	-0.129891	-0.126262	-0.783567	-0.327979	-0.553503
	AAEL013648	conserved hypothetical protein	19.6159	-0.445888	-0.204319	-0.611096	-0.784882	-0.420752	-0.563496
	AAEL001814	conserved hypothetical protein	78.6252	0.0796336	-0.219459	0.153752	-0.762775	-0.0749482	-0.572336
	AAEL011897	conserved hypothetical protein	64.0185	-0.0751229	-0.455133	-0.0587636	-0.534	-0.0420007	-0.579503
	AAEL005428	conserved hypothetical protein	426.206	-0.0976817	-0.234582	0.0194845	-0.941278	-0.125819	-0.579663
	AAEL000804	conserved hypothetical protein	38.39	0.106135	-0.190607	0.172017	-0.794779	0.0182999	-0.579762
	AAEL013987	conserved hypothetical protein	145.345	0.153832	-0.33646	0.444518	-0.502648	0.335818	-0.620464
	AAEL008993	conserved hypothetical protein	76.8528	0.0640134	-0.452388	0.285393	-0.71213	-0.0648932	-0.621522
	AAEL011753	conserved hypothetical protein	18.1101	0.186246	-0.302317	0.157679	-0.70935	-0.072528	-0.628653
	AAEL001514	conserved hypothetical protein	216.423	0.121078	-0.298694	-0.0553827	-0.911085	-0.153342	-0.649296
	AAEL008290	conserved hypothetical protein	133.685	-0.147132	-0.35477	-0.155677	-0.135864	0.0428021	-0.676746
	AAEL000459	conserved hypothetical protein	54.5125	0.021754	-0.287857	0.221654	-0.651349	-0.0476058	-0.698951
	AAEL008664	conserved hypothetical protein	24.108	-0.0924184	-0.410515	-0.0391472	-0.637073	-0.0821536	-0.722699
	AAEL007236	conserved hypothetical protein	121.934	0.0319988	-0.368106	0.178978	-0.84146	0.0908136	-0.791356
	AAEL003027	conserved hypothetical protein	42.2224	0.0277913	-0.387616	0.293309	-1.0628	0.0985947	-0.840309
	AAEL006862	conserved hypothetical protein	24.6067	0.163984	-0.344545	0.12189	-0.819811	-0.0149652	-0.842181
	AAEL011642	conserved hypothetical protein	74.7577	-0.136755	-0.649919	-0.47078	-1.09949	-0.0843802	-0.856157
	AAEL012964	conserved hypothetical protein	249.216	0.372293	-0.329189	0.582557	-0.793705	0.0878067	-0.913395
	AAEL004169	conserved hypothetical protein	48.7993	0.232534	-0.286595	0.329502	-0.956521	0.142646	-0.953841
	AAEL009201	conserved hypothetical protein	628.918	-0.224653	-0.235797	-0.170379	-1.57258	-0.0952032	-0.968968
	AAEL003274	conserved hypothetical protein	117.841	-0.0797961	-0.459833	0.0515119	-1.3026	-0.256725	-1.37778
	AAEL001296	hypothetical protein	19.5085	3.41958	0.742915	1.52728	1.40597	1.58824	1.42735
	AAEL007611	hypothetical protein	922.927	0.341872	0.860224	0.414342	1.21315	0.260623	0.978506
	AAEL009251	hypothetical protein	46.4604	0.207217	0.840852	-0.0430194	0.74575	0.521784	0.915391
	AAEL005174	hypothetical protein	221.637	0.502586	0.775433	0.310748	0.918068	0.37075	0.830418
	AAEL006869	hypothetical protein	977.709	0.0656177	0.581143	0.118779	0.857318	0.0807722	0.790538
	AAEL009570	hypothetical protein	65.6554	-0.196947	0.64656	0.11414	0.858857	0.396267	0.780041
	AAEL000585	hypothetical protein	249.295	0.0517436	0.441025	-0.489041	0.260832	0.325169	0.748993
	AAEL002757	hypothetical protein	10.9827	-0.209749	0.597677	0.27887	0.931904	0.381358	0.748736
	AAEL003319	hypothetical protein	526.186	0.140539	0.447007	0.0939488	1.10196	0.27306	0.728607
	AAEL008785	hypothetical protein	205.973	-0.00410076	0.428449	-0.0890537	0.566521	0.109788	0.548127
	AAEL003715	hypothetical protein	521.734	0.525483	0.383782	0.0965785	0.835688	0.179967	0.53414
	AAEL014568	hypothetical protein	23.0298	-0.18261	0.181856	-0.0497914	0.559908	-0.00584439	0.492574
	AAEL008746	hypothetical protein	35.365	0.457785	0.407608	0.0941456	0.464426	0.441902	0.416664
	AAEL001248	hypothetical protein	296.68	-0.0219075	0.205895	-0.271859	0.489686	-0.043765	0.242024
	AAEL007722	hypothetical protein	1013.53	0.158215	0.169749	0.659842	0.31067	0.580918	0.179681
	AAEL003275	hypothetical protein	18.0663	0.708169	0.202755	0.706021	-0.0944107	0.41286	0.0597947
	AAEL004292	hypothetical protein	142.659	0.793857	0.250125	-0.11939	0.111891	0.0791418	0.0355785
	AAEL011849	hypothetical protein	14.3807	0.86206	0.147212	0.689918	-0.0875654	0.273999	-0.120336
	AAEL005214	hypothetical protein	26.7604	-0.110501	-0.157096	0.0265695	-0.465487	-0.0844925	-0.192953
	AAEL005474	hypothetical protein	771.64	-0.544038	0.0672871	-0.442419	-0.744987	-0.182663	-0.202942
	AAEL005156	hypothetical protein	338.188	0.215273	-0.0475188	0.233731	-0.70978	0.0283019	-0.354518
	AAEL007659	hypothetical protein	149.596	-0.117384	-0.43187	-0.139579	-0.619377	-0.125863	-0.450131
	AAEL002612	hypothetical protein	3064.59	0.107465	-0.332713	0.202804	-0.690152	0.0145795	-0.477107
	AAEL000522	hypothetical protein	56.8198	0.165431	-0.508886	0.32558	-0.890739	0.0597261	-0.485918
	AAEL013430	hypothetical protein	164.502	0.268757	-0.339057	0.276004	-0.643747	0.173549	-0.500859
	AAEL014245	hypothetical protein	65.8507	0.187533	-0.299129	0.307771	-0.809834	0.0501339	-0.541083
	AAEL006949	hypothetical protein	52.1597	0.26385	-0.312158	0.242751	-0.619824	0.0227926	-0.565331
	AAEL011884	hypothetical protein	834.97	-0.24874	-0.241153	-0.589618	-0.912939	-0.203304	-0.569807
	AAEL010754	hypothetical protein	421.906	-0.183313	-0.364721	0.065938	-0.613591	-0.154484	-0.593615
	AAEL004197	hypothetical protein	13.0986	0.0463249	-0.215578	0.0829892	-0.708229	0.0053321	-0.630713
	AAEL009520	hypothetical protein	184.211	0.163157	-0.0134276	0.35321	-0.592	0.21194	-0.631977
	AAEL005385	hypothetical protein	57.2644	-0.264428	-0.233308	-0.144895	-0.816666	-0.0713477	-0.654734
	AAEL011933	hypothetical protein	145.895	-0.154983	-0.460834	0.0428372	-0.600488	-0.226449	-0.68973
	AAEL007905	hypothetical protein	78.8292	-0.0391895	-0.363522	0.0585792	-1.21639	-0.111196	-0.866275
	AAEL001258	hypothetical protein	12.9874	0.0087207	-0.565754	-0.100292	-0.86776	-0.135874	-0.955007
	AAEL001063	hypothetical protein	90.7319	-0.321533	-0.374795	0.0791499	-0.850619	-0.0604795	-0.956058
	AAEL000859	hypothetical protein	48.5458	-0.0623899	-0.631632	-0.162563	-1.62497	-0.212412	-1.19547
	AAEL000519	hypothetical protein	5.04608	-0.414707	-0.631826	-0.209389	-1.71121	-0.492574	-1.29884
	AAEL011598	hypothetical protein	15.2208	-0.757741	-0.307845	-0.62636	-0.207041	-0.642087	-1.42984
	AAEL009430	hypothetical protein	31.972	-0.067299	0.500563	-0.253707	0.460601	0.165127	0.678389
