# Supplementary material for: Transcriptome response to pollutants and insecticides in the dengue vector Aedes aegypti using next-generation sequencing technology
Source: BMC Genomics. 2010 Mar 31;11:216. doi: 10.1186/1471-2164-11-216 (PMC2867825; doi:10.1186/1471-2164-11-216)
Supplement: Additional file 6 — Supplementary table 2. This table describes transcription data for the 6850 genes detected in the study. For each gene, accession number and annotation are indicated. For each gene and each condition, reads counts, reads per millions (RPM), transcription ratios (Log10 TR) and Fisher's test Pvalues are indicated. [file 1471-2164-11-216-S6.XLS]

## Sheet: global dataset
Genes			Raw data (Read counts)									Normalized read counts (Reads Per Million)									Log Transcription Ratios versus control (computed)							Fisher's test P value (ratio > 2-fold over or under-transcription)
Acc number	description		count_ref	count_copper	count_fluo	count_atraz	count_propo	count_perm	count_imida	count_total		RPM_ctrl	RPM_copper	RPM_fluo	RPM_atraz	RPM_propo	RPM_perm	RPM_imida	RPM_mean		logratio_copper	logratio_fluo	logratio_atraz	logratio_propo	logratio_perm	logratio_imida		pvaluer2_copper	pavaluer2_fluo	pvaluer2_atraz	pvaluer2_propo	pvaluer2_perm	pvaluer2_imida
AAEL000001	bystin		25	20	26	9	8	22	39	149		5.75095	4.6511	5.89214	3.26726	2.06035	4.48884	8.03451	4.87788		-0.0887457	0.0101838	-0.234599	-0.42041	-0.103521	0.141052		1	1	1	1	1	1
AAEL000003	conserved hypothetical protein		16	25	33	6	13	33	25	151		3.68061	5.81388	7.47849	2.17818	3.34807	6.73326	5.15033	4.91183		0.190255	0.296376	-0.212656	-0.038907	0.252038	0.139481		1	1	1	1	1	1
AAEL000004	glycosyltransferase		41	56	67	19	66	64	88	401		9.43155	13.0231	15.1836	6.89756	16.9979	13.0584	18.1291	13.2459		0.137636	0.203361	-0.132587	0.251779	0.138796	0.279446		1	1	1	1	1	1
AAEL000005	hypothetical protein		3	8	9	1	5	5	16	47		0.690114	1.86044	2.03959	0.363029	1.28772	1.02019	3.29621	1.50818		0.364515	0.400722	-0.198914	0.223076	0.136982	0.594152		1	1	1	1	1	1
AAEL000006	phosphoenolpyruvate carboxykinase		270	309	116	166	52	454	53	1420		62.1102	71.8595	26.288	60.2629	13.3923	92.6333	10.9187	48.2093		0.0631321	-0.37151	-0.0130705	-0.661267	0.173145	-0.748506		1	1	1	4.21613e-05	1	3.5415e-10
AAEL000013	peptidyl-prolyl cis-trans isomerase (cyclophilin)		8	19	19	18	32	24	28	148		1.8403	4.41855	4.30579	6.53453	8.24141	4.89692	5.76836	5.1437		0.354811	0.344077	0.518613	0.61672	0.397613	0.466161		1	1	1	1	1	1
AAEL000015	PHD finger transcription factor		16	3	15	1	6	12	25	78		3.68061	0.697665	3.39931	0.363029	1.54526	2.44846	5.15033	2.46924		-0.635785	-0.0326801	-0.838369	-0.347038	-0.165906	0.139481		1	1	1	1	1	1
AAEL000016	conserved hypothetical protein		37	56	33	25	27	43	49	270		8.5114	13.0231	7.47849	9.07573	6.95369	8.77364	10.0946	9.1301		0.181245	-0.0548125	0.0272603	-0.0855579	0.0128807	0.072523		1	1	1	1	1	1
AAEL000021	conserved hypothetical protein		30	59	88	23	49	56	94	399		6.90114	13.7208	19.9426	8.34968	12.6197	11.4261	19.3652	13.1893		0.292335	0.452788	0.0806218	0.256549	0.214108	0.440157		1	1	1	1	1	1
AAEL000022	conserved hypothetical protein		56	25	50	16	53	43	68	311		12.8821	5.81388	11.331	5.80847	13.6498	8.77364	14.0089	10.324		-0.337524	-0.0548097	-0.337914	0.0247665	-0.163709	0.0358818		1	1	1	1	1	1
AAEL000024	dopachrome-conversion enzyme (DCE), putative		21	27	24	13	53	26	30	194		4.8308	6.27899	5.4389	4.71938	13.6498	5.30499	6.18039	6.62904		0.109871	0.0495576	-0.00972613	0.439808	0.0391201	0.103211		1	1	1	1	1	1
AAEL000025	phosphoenolpyruvate carboxykinase		832	914	869	425	1094	1720	1156	7010		191.392	212.555	196.933	154.287	281.753	350.946	238.151	232.288		0.0455042	0.0123841	-0.093483	0.167801	0.263111	0.0948408		1	1	1	1	1	1
AAEL000026	dynein light chain, putative		59	73	44	58	39	53	43	369		13.5722	16.9765	9.97131	21.0557	10.0442	10.814	8.85856	13.0418		0.0959308	-0.131627	0.188471	-0.128526	-0.0970584	-0.181945		1	1	1	1	1	1
AAEL000028	serine protease		1258	1059	910	566	583	1419	1242	7037		289.388	246.276	206.225	205.475	150.148	289.53	255.868	234.701		-0.0700057	-0.147018	-0.148599	-0.284682	0.000213724	-0.0534244		1	1	1	1	1	1
AAEL000029	dopachrome-conversion enzyme (DCE), putative		67	64	110	56	204	136	198	835		15.4125	14.8835	24.9283	20.3296	52.539	27.7492	40.7906	28.0904		-0.0149706	0.206689	0.118908	0.528658	0.252896	0.419211		1	1	1	1	1	1
AAEL000030	clip-domain serine protease, putative		14	13	16	8	17	17	12	97		3.22053	3.02322	3.62593	2.90424	4.37825	3.46865	2.47216	3.299		-0.025804	0.0486438	-0.0421389	0.126606	0.0304128	-0.107232		1	1	1	1	1	1
AAEL000032	ribosomal protein S6		2994	2814	3411	1499	2881	3367	4608	21574		688.733	654.41	773.003	544.181	741.985	686.997	949.308	719.802		-0.0221946	0.0501165	-0.102274	0.0323347	-0.00109624	0.139321		1	1	1	1	1	1
AAEL000033	conserved hypothetical protein		21	17	23	6	22	10	40	139		4.8308	3.95344	5.21228	2.17818	5.66597	2.04038	8.24052	4.58879		-0.0832291	0.0317434	-0.325393	0.0667032	-0.351315	0.224733		1	1	1	1	1	1
AAEL000037	serine protease		113	65	85	75	75	196	77	686		25.9943	15.1161	19.2628	27.2272	19.3158	39.9915	15.863	23.2529		-0.233059	-0.129002	0.019975	-0.12782	0.185928	-0.21238		1	1	1	1	1	1
AAEL000038	serine protease		16	16	38	9	24	16	46	165		3.68061	3.72088	8.61159	3.26726	6.18106	3.26461	9.4766	5.45752		0.00448417	0.356155	-0.0489126	0.215993	-0.0492451	0.396823		1	1	1	1	1	1
AAEL000042	conserved hypothetical protein		12	32	37	21	7	23	13	145		2.76045	7.44176	8.38497	7.62362	1.80281	4.69288	2.67817	5.05495		0.411835	0.46238	0.422049	-0.169719	0.218206	-0.0122421		1	1	1	1	1	1
AAEL000044	ornithine decarboxylase		129	1171	109	112	191	180	139	2031		29.6749	272.322	24.7017	40.6593	49.1909	36.7269	28.6358	68.8445		0.960095	-0.0790779	0.135985	0.218341	0.0920363	-0.0153741		4.44739e-84	1	1	1	1	1
AAEL000046	conserved hypothetical protein		26	17	41	6	21	36	53	200		5.98099	3.95344	9.29145	2.17818	5.40843	7.34538	10.9187	6.43951		-0.17265	0.186275	-0.414814	-0.0422167	0.0866231	0.254996		1	1	1	1	1	1
AAEL000050	conserved hypothetical protein		27	30	77	24	49	46	58	311		6.21102	6.97665	17.4498	8.71271	12.6197	9.38576	11.9488	10.4721		0.0489946	0.439812	0.143082	0.300949	0.174699	0.277604		1	1	1	1	1	1
AAEL000055	conserved hypothetical protein		0	8	8	2	5	1	7	31		0	1.86044	1.81297	0.726059	1.28772	0.204038	1.44209	1.04762		1.01293	1.00281	0.665609	0.871491	0.305392	0.914367		1	1	1	1	1	1
AAEL000059	proacrosin, putative		16	8	24	13	10	16	18	105		3.68061	1.86044	5.4389	4.71938	2.57544	3.26461	3.70823	3.6068		-0.274939	0.162295	0.103011	-0.145568	-0.0492451	0.00308104		1	1	1	1	1	1
AAEL000062	adenylate cyclase		44	48	28	19	17	31	19	206		10.1217	11.1626	6.34538	6.89756	4.37825	6.32518	3.91425	7.0207		0.0417296	-0.197815	-0.162641	-0.35305	-0.199157	-0.399459		1	1	1	1	1	1
AAEL000064	dopachrome-conversion enzyme (DCE) isoenzyme, putative		135	111	162	35	170	117	387	1117		31.0551	25.8136	36.7126	12.706	43.7825	23.8725	79.727	36.2385		-0.0797204	0.0722531	-0.384128	0.148359	-0.1134	0.407773		1	1	1	1	1	1
AAEL000074	serine protease		162	129	124	51	149	262	229	1106		37.2661	29.9996	28.101	18.5145	38.3741	53.458	47.177	36.1272		-0.0936376	-0.121838	-0.301461	0.0126566	0.155996	0.101928		1	1	1	1	1	1
AAEL000076	dimethyladenosine transferase		21	13	25	9	31	22	32	153		4.8308	3.02322	5.66552	3.26726	7.98387	4.48884	6.59242	5.1217		-0.193347	0.0666698	-0.16165	0.211322	-0.0305712	0.130388		1	1	1	1	1	1
AAEL000077	cation efflux protein/ zinc transporter		198	197	210	84	137	249	213	1288		45.5475	45.8134	47.5904	30.4945	35.2835	50.8055	43.8808	42.7736		0.00251654	0.018973	-0.173307	-0.11034	0.0472497	-0.0161182		1	1	1	1	1	1
AAEL000080	phosphoenolpyruvate carboxykinase		71	54	98	12	188	129	179	731		16.3327	12.558	22.2088	4.35635	48.4183	26.3209	36.8763	23.8673		-0.112562	0.132076	-0.559726	0.468456	0.205245	0.350753		1	1	1	1	1	1
AAEL000081	peroxisome assembly factor-2 (peroxisomal-type ATPase 1)		132	85	160	40	50	134	241	842		30.365	19.7672	36.2593	14.5212	12.8772	27.3411	49.6491	27.2543		-0.184908	0.0765842	-0.317282	-0.368709	-0.0452428	0.212433		1	1	1	1	1	1
AAEL000084	elongin b		142	160	100	80	127	166	141	916		32.6654	37.2088	22.6621	29.0424	32.7081	33.8703	29.0478	31.0293		0.0562353	-0.157623	-0.0507264	0.000564178	0.0156378	-0.0506449		1	1	1	1	1	1
AAEL000085	pupal cuticle protein, putative		54	93	152	12	58	68	158	595		12.422	21.6276	34.4464	4.35635	14.9376	13.8746	32.5501	19.1735		0.237877	0.438528	-0.442512	0.0789261	0.0473062	0.414082		1	1	1	1	1	1
AAEL000087	macroglobulin/complement		63	76	61	33	102	174	90	599		14.4924	17.6742	13.8239	11.98	26.2695	35.5026	18.5412	19.7548		0.085134	-0.0202246	-0.0814462	0.255653	0.385608	0.105704		1	1	1	1	1	1
AAEL000088	brefeldin A-sensitive peripheral Golgi protein, putative		11	12	17	5	17	12	23	97		2.53042	2.79066	3.85255	1.81515	4.37825	2.44846	4.7383	3.22197		0.0395383	0.1715	-0.131922	0.224471	-0.0132358	0.257348		1	1	1	1	1	1
AAEL000090	secretory carrier-associated membrane protein (scamp)		121	98	172	33	50	114	159	747		27.8346	22.7904	38.9788	11.98	12.8772	23.2604	32.7561	24.3539		-0.0861476	0.145357	-0.362048	-0.331179	-0.0773595	0.0702413		1	1	1	1	1	1
AAEL000091	sumo-1-activating enzyme E1a		84	107	64	97	32	97	57	538		19.3232	24.8834	14.5037	35.2138	8.24141	19.7917	11.7427	19.1		0.108836	-0.123123	0.258623	-0.364136	0.0102992	-0.213447		1	1	1	1	1	1
AAEL000092	glutathione-s-transferase theta, gst		87	131	50	66	70	134	56	594		20.0133	30.4647	11.331	23.9599	18.0281	27.3411	11.5367	20.3821		0.181002	-0.243769	0.0774587	-0.044896	0.134344	-0.23609		1	1	1	1	1	1
AAEL000093	conserved hypothetical protein		9	7	30	2	6	15	15	84		2.07034	1.62789	6.79862	0.726059	1.54526	3.06057	3.0902	2.70271		-0.094142	0.488922	-0.389453	-0.11423	0.157203	0.161131		1	1	1	1	1	1
AAEL000098	hypothetical protein		17	10	27	1	8	5	37	105		3.91064	2.32555	6.11876	0.363029	2.06035	1.02019	7.62248	3.34586		-0.211554	0.186722	-0.863379	-0.259734	-0.527482	0.279435		1	1	1	1	1	1
AAEL000099	serine protease		4	6	12	4	25	14	22	87		0.920152	1.39533	2.71945	1.45212	6.4386	2.85653	4.53229	2.90207		0.153574	0.416024	0.168764	0.7728	0.435953	0.625794		1	1	1	1	1	1
AAEL000101	AMP dependent coa ligase		152	59	251	77	111	188	144	982		34.9658	13.7208	56.8818	27.9533	28.5874	38.3592	29.6659	32.8763		-0.402457	0.210378	-0.0965913	-0.0869176	0.0400078	-0.0709447		1	1	1	1	1	1
AAEL000105	beta-alanine synthase, putative		71	29	99	93	113	142	132	679		16.3327	6.7441	22.4355	33.7617	29.1025	28.9734	27.1937	23.5062		-0.376728	0.136446	0.312646	0.248561	0.246644	0.219307		1	1	1	1	1	1
AAEL000107	hypothetical protein		13	11	9	7	13	10	11	74		2.99049	2.55811	2.03959	2.54121	3.34807	2.04038	2.26614	2.54057		-0.0632467	-0.15369	-0.0659161	0.0461349	-0.153536	-0.111839		1	1	1	1	1	1
AAEL000109	enolase-phosphatase e-1		846	1050	1151	981	696	1254	1213	7191		194.612	244.183	260.841	356.132	179.251	255.864	249.894	248.682		0.0984549	0.127092	0.262239	-0.0356707	0.118733	0.108487		1	1	1	1	1	1
AAEL000111	nitrilase, putative		35	23	23	32	6	71	14	204		8.05133	5.34877	5.21228	11.6169	1.54526	14.4867	2.88418	7.02078		-0.172327	-0.183144	0.155981	-0.674662	0.250401	-0.427384		1	1	1	1	1	1
AAEL000116	conserved hypothetical protein		9	13	10	11	12	11	22	88		2.07034	3.02322	2.26621	3.99332	3.09053	2.24442	4.53229	3.03147		0.152198	0.0359386	0.266467	0.161175	0.0320848	0.31898		1	1	1	1	1	1
AAEL000118	cleavage and polyadenylation specificity factor		26	31	28	5	16	15	45	166		5.98099	7.20921	6.34538	1.81515	4.12071	3.06057	9.27059	5.40037		0.0787141	0.0248773	-0.486751	-0.155503	-0.277764	0.185319		1	1	1	1	1	1
AAEL000119	AMP dependent coa ligase		113	88	240	61	68	140	142	852		25.9943	20.4648	54.389	22.1448	17.513	28.5653	29.2538	28.3322		-0.102974	0.318899	-0.0690302	-0.169914	0.0406631	0.0509356		1	1	1	1	1	1
AAEL000122	conserved hypothetical protein		2	7	4	4	4	4	9	34		0.460076	1.62789	0.906483	1.45212	1.03018	0.816153	1.85412	1.16386		0.442355	0.224351	0.398447	0.270374	0.187365	0.493031		1	1	1	1	1	1
AAEL000126	molybdopterin cofactor synthesis protein a		75	47	74	22	49	82	114	463		17.2528	10.9301	16.7699	7.98665	12.6197	16.7311	23.4855	15.1108		-0.195367	-0.0121859	-0.32876	-0.13399	-0.0131801	0.132616		1	1	1	1	1	1
AAEL000127	AMP dependent coa ligase		78	130	61	156	60	137	45	667		17.943	30.2322	13.8239	56.6326	15.4526	27.9532	9.27059	24.4726		0.224625	-0.11184	0.495889	-0.0641202	0.19082	-0.282331		1	1	1	1	1	1
AAEL000131	sterol desaturase		16	16	24	8	13	20	8	105		3.68061	3.72088	5.4389	2.90424	3.34807	4.08076	1.6481	3.54594		0.00448417	0.162295	-0.096945	-0.038907	0.0426217	-0.322173		1	1	1	1	1	1
AAEL000132	AMP dependent coa ligase		14	15	71	8	18	29	31	186		3.22053	3.48833	16.0901	2.90424	4.63579	5.91711	6.3864	6.09178		0.0327359	0.67783	-0.0421389	0.150374	0.252453	0.284555		1	1	1	1	1	1
AAEL000135	sterol desaturase		156	33	207	51	49	97	144	737		35.8859	7.67432	46.9105	18.5145	12.6197	19.7917	29.6659	24.4375		-0.661125	0.11578	-0.285159	-0.449461	-0.256488	-0.0821624		0.0464091	1	1	1	1	1
AAEL000136	conserved hypothetical protein		8	8	15	2	3	14	14	64		1.8403	1.86044	3.39931	0.726059	0.772632	2.85653	2.88418	2.04849		0.00426547	0.246525	-0.343056	-0.321746	0.175535	0.179445		1	1	1	1	1	1
AAEL000137	conserved hypothetical protein		48	44	84	22	67	37	82	384		11.0418	10.2324	19.0361	7.98665	17.2555	7.54941	16.8931	12.8564		-0.0324513	0.233281	-0.137731	0.191095	-0.161568	0.181983		1	1	1	1	1	1
AAEL000140	conserved hypothetical protein		8	1	9	1	5	5	13	42		1.8403	0.232555	2.03959	0.363029	1.28772	1.02019	2.67817	1.35165		-0.673653	0.0404733	-0.559164	-0.137173	-0.223267	0.149422		1	1	1	1	1	1
AAEL000142	hypothetical protein		6	0	7	1	1	2	4	21		1.38023	0	1.58635	0.363029	0.257544	0.408076	0.824052	0.688468		-0.89769	0.0532459	-0.448189	-0.538287	-0.414761	-0.188398		1	1	1	1	1	1
AAEL000143	conserved hypothetical protein		53	53	92	26	120	76	117	537		12.192	12.3254	20.8491	9.43876	30.9053	15.5069	24.1035	17.903		0.00465064	0.230092	-0.10912	0.399693	0.102949	0.292528		1	1	1	1	1	1
AAEL000146	nitrilase, putative		2	4	10	5	6	3	6	36		0.460076	0.93022	2.26621	1.81515	1.54526	0.612115	1.23608	1.26644		0.233569	0.572436	0.484713	0.422268	0.0900235	0.337584		1	1	1	1	1	1
AAEL000147	single-stranded DNA binding protein, putative		4	12	4	1	19	7	14	61		0.920152	2.79066	0.906483	0.363029	4.89334	1.42827	2.88418	2.02659		0.42649	-0.00533199	-0.298746	0.657726	0.162449	0.439863		1	1	1	1	1	1
AAEL000149	sap30		84	90	61	83	43	77	51	489		19.3232	20.93	13.8239	30.1314	11.0744	15.7109	10.5067	17.3572		0.0343481	-0.143683	0.191342	-0.238457	-0.0888547	-0.260896		1	1	1	1	1	1
AAEL000153	conserved hypothetical protein		6	11	6	0	3	11	18	55		1.38023	2.55811	1.35972	0	0.772632	2.24442	3.70823	1.71762		0.241891	-0.00567162	-0.89769	-0.210771	0.189456	0.393261		1	1	1	1	1	1
AAEL000154	conserved hypothetical protein		24	31	14	15	2	10	9	105		5.52091	7.20921	3.17269	5.44544	0.515088	2.04038	1.85412	3.67969		0.112307	-0.229489	-0.00576721	-0.903105	-0.407143	-0.44484		1	1	1	1	1	1
AAEL000159	nipsnap		832	1060	570	1142	295	1293	335	5527		191.392	246.508	129.174	414.58	75.9755	263.821	69.0144	198.638		0.109808	-0.17053	0.335441	-0.400561	0.139263	-0.44218		1	1	1	1	1	0.00601654
AAEL000163	mitochondrial inner membrane protein translocase, 22kD-subunit, putative		14	11	10	7	14	10	16	82		3.22053	2.55811	2.26621	2.54121	3.60562	2.04038	3.29621	2.78975		-0.0934825	-0.142064	-0.0961518	0.0463317	-0.183771	0.00950386		1	1	1	1	1	1
AAEL000164	d-amino acid oxidase		6	6	8	9	7	7	7	50		1.38023	1.39533	1.81297	3.26726	1.80281	1.42827	1.44209	1.78985		0.00413115	0.105117	0.341267	0.10292	0.0130062	0.0166777		1	1	1	1	1	1
AAEL000165	conserved hypothetical protein		95	92	155	51	69	142	115	719		21.8536	21.3951	35.1262	18.5145	17.7705	28.9734	23.6915	23.9036		-0.00912486	0.204618	-0.0713013	-0.0889183	0.121508	0.0347639		1	1	1	1	1	1
AAEL000170	hypothetical protein		2	3	7	0	4	2	7	25		0.460076	0.697665	1.58635	0	1.03018	0.408076	1.44209	0.80349		0.133521	0.432372	-0.518564	0.270374	-0.0356356	0.395803		1	1	1	1	1	1
AAEL000172	hypothetical protein		12	6	9	4	4	11	18	64		2.76045	1.39533	2.03959	1.45212	1.03018	2.24442	3.70823	2.09005		-0.268508	-0.12119	-0.253317	-0.381391	-0.0831825	0.120622		1	1	1	1	1	1
AAEL000173	chromatin assembly factor-I p150 subunit, putative		103	85	59	55	62	109	84	557		23.6939	19.7672	13.3706	19.9666	15.9677	22.2402	17.3051	18.9016		-0.0779703	-0.245687	-0.0736541	-0.169638	-0.0272611	-0.135123		1	1	1	1	1	1
AAEL000175	translation initiation factor 3, subunit S8, putative		44	34	11	6	11	36	12	154		10.1217	7.90687	2.49283	2.17818	2.83299	7.34538	2.47216	5.05001		-0.104896	-0.583541	-0.637506	-0.53188	-0.136069	-0.586888		1	1	1	1	1	1
AAEL000177	conserved hypothetical protein		86	42	77	20	42	56	116	439		19.7833	9.76731	17.4498	7.26059	10.8169	11.4261	23.8975	14.3431		-0.302088	-0.0539265	-0.427893	-0.258609	-0.235231	0.0813059		1	1	1	1	1	1
AAEL000178	ubiquinone/menaquinone biosynthesis methyltransferase		32	48	29	61	43	50	76	339		7.36121	11.1626	6.572	22.1448	11.0744	10.2019	15.657	12.0248		0.176888	-0.0478743	0.470585	0.173502	0.138522	0.321629		1	1	1	1	1	1
AAEL000179	ubiquitin-conjugating enzyme E2 l		201	179	220	108	199	210	129	1246		46.2376	41.6274	49.8566	39.2072	51.2513	42.848	26.5757	42.5148		-0.0454094	0.0325912	-0.0712946	0.0445263	-0.0329167	-0.239129		1	1	1	1	1	1
AAEL000180	mitochondrial ribosomal protein, L17, putative		28	25	7	29	16	60	8	173		6.44106	5.81388	1.58635	10.5279	4.12071	12.2423	1.6481	6.05432		-0.0430829	-0.570272	0.208275	-0.186683	0.272663	-0.555511		1	1	1	1	1	1
AAEL000181	polybromo-1		10	6	7	3	1	13	6	46		2.30038	1.39533	1.58635	1.08909	0.257544	2.6525	1.23608	1.50247		-0.195155	-0.14604	-0.287723	-0.737573	0.0572193	-0.240828		1	1	1	1	1	1
AAEL000182	conserved hypothetical protein		10	2	6	2	0	5	2	27		2.30038	0.46511	1.35972	0.726059	0	1.02019	0.412026	0.897641		-0.575112	-0.204958	-0.431367	-1.09698	-0.311578	-0.611236		1	1	1	1	1	1
AAEL000184	conserved hypothetical protein		51	81	95	36	104	77	100	544		11.7319	18.837	21.529	13.0691	26.7846	15.7109	20.6013	18.3234		0.202887	0.260328	0.0461293	0.354405	0.124985	0.24138		1	1	1	1	1	1
AAEL000185	eukaryotic translation initiation factor		149	124	195	53	64	109	98	792		34.2756	28.8368	44.1911	19.2406	16.4828	22.2402	20.1893	26.4938		-0.0745631	0.109783	-0.248804	-0.315243	-0.186486	-0.228111		1	1	1	1	1	1
AAEL000186	conserved hypothetical protein		61	50	104	44	102	46	151	558		14.0323	11.6278	23.5686	15.9733	26.2695	9.38576	31.108	18.8522		-0.0803731	0.222727	0.055523	0.26947	-0.171649	0.342379		1	1	1	1	1	1
AAEL000188	elongase, putative		2	5	8	4	4	5	9	37		0.460076	1.16278	1.81297	1.45212	1.03018	1.02019	1.85412	1.25606		0.314831	0.484243	0.398447	0.270374	0.266834	0.493031		1	1	1	1	1	1
AAEL000191	conserved hypothetical protein		135	136	304	46	133	173	242	1169		31.0551	31.6275	68.8927	16.6994	34.2534	35.2986	49.8552	38.2403		0.00788136	0.344511	-0.267051	0.0423106	0.0552902	0.204528		1	1	1	1	1	1
AAEL000194	phosphatidylinositol 4-kinase		68	57	69	22	22	36	21	295		15.6426	13.2556	15.6368	7.98665	5.66597	7.34538	4.32627	9.9799		-0.0709214	-0.000157448	-0.28672	-0.431486	-0.322145	-0.544085		1	1	1	1	1	1
AAEL000196	conserved hypothetical protein		9	3	4	3	0	4	6	29		2.07034	0.697665	0.906483	1.08909	0	0.816153	1.23608	0.973687		-0.402977	-0.312146	-0.245808	-1.05506	-0.349132	-0.198913		1	1	1	1	1	1
AAEL000197	hypothetical protein		50	57	22	24	12	46	19	230		11.5019	13.2556	4.98566	8.71271	3.09053	9.38576	3.91425	7.8352		0.0606482	-0.353452	-0.118247	-0.55099	-0.0866297	-0.453966		1	1	1	1	1	1
AAEL000199	arginyl-tRNA synthetase		83	66	56	42	108	114	110	579		19.0931	15.3486	12.6908	15.2472	27.8148	23.2604	22.6614	19.4452		-0.0937107	-0.175124	-0.0965523	0.161984	0.0849316	0.0737004		1	1	1	1	1	1
AAEL000200	conserved hypothetical protein		113	81	191	48	184	113	259	989		25.9943	18.837	43.2846	17.4254	47.3881	23.0563	53.3574	32.7633		-0.138609	0.220129	-0.172067	0.259292	-0.0516656	0.310613		1	1	1	1	1	1
AAEL000201	DNA replication helicase dna2		9	4	19	9	15	6	14	76		2.07034	0.93022	4.30579	3.26726	3.86316	1.22423	2.88418	2.64931		-0.302928	0.29768	0.183896	0.252773	-0.202511	0.133049		1	1	1	1	1	1
AAEL000204	conserved hypothetical protein		4	4	9	1	5	3	7	33		0.920152	0.93022	2.03959	0.363029	1.28772	0.612115	1.44209	1.08499		0.00388637	0.300891	-0.298746	0.123245	-0.139659	0.16612		1	1	1	1	1	1
AAEL000208	copii-coated vesicle membrane protein P24		837	1766	331	1788	274	1566	321	6883		192.542	410.692	75.0115	649.097	70.5671	319.524	66.1302	254.795		0.328752	-0.408692	0.527467	-0.435144	0.219799	-0.463265		1	1	3.75793e-33	0.116427	1	0.000110007
AAEL000210	mitochondrial ribosomal protein L2		27	23	38	10	35	48	73	254		6.21102	5.34877	8.61159	3.63029	9.01404	9.79383	15.039	8.2355		-0.0627308	0.138127	-0.223695	0.157523	0.192805	0.376028		1	1	1	1	1	1
AAEL000211	conserved hypothetical protein		6	7	24	9	30	13	24	113		1.38023	1.62789	5.4389	3.26726	7.72632	2.6525	4.94431	3.86249		0.0632295	0.552475	0.341267	0.700352	0.256506	0.512608		1	1	1	1	1	1
AAEL000212	conserved hypothetical protein		4	1	9	3	7	7	14	45		0.920152	0.232555	2.03959	1.08909	1.80281	1.42827	2.88418	1.48523		-0.413235	0.300891	0.0610058	0.252363	0.162449	0.439863		1	1	1	1	1	1
AAEL000213	d-amino acid oxidase		31	27	19	9	19	40	54	199		7.13117	6.27899	4.30579	3.26726	4.89334	8.16153	11.1247	6.45183		-0.0536664	-0.211402	-0.325187	-0.158171	0.0571121	0.188853		1	1	1	1	1	1
AAEL000214	vacuolar protein sorting (vps33)		32	36	39	23	27	32	32	221		7.36121	8.37198	8.83821	8.34968	6.95369	6.52922	6.59242	7.57092		0.0544899	0.077491	0.0533582	-0.0240613	-0.0506266	-0.0465671		1	1	1	1	1	1
AAEL000215	ribonuclease P, 29kD-subunit, putative		6	7	5	10	6	8	8	50		1.38023	1.62789	1.1331	3.63029	1.54526	1.63231	1.6481	1.7996		0.0632295	-0.0738556	0.384513	0.0431417	0.0642783	0.0680069		1	1	1	1	1	1
AAEL000219	lactoylglutathione lyase		94	99	76	80	76	84	100	609		21.6236	23.023	17.2232	29.0424	19.5734	17.1392	20.6013	21.1751		0.0269919	-0.0977982	0.127087	-0.0428453	-0.0998963	-0.0208351		1	1	1	1	1	1
AAEL000220	conserved hypothetical protein		156	267	219	165	106	235	169	1317		35.8859	62.0922	49.63	59.8998	27.2997	47.949	34.8162	45.3675		0.237096	0.140153	0.221536	-0.11801	0.125249	-0.0130686		1	1	1	1	1	1
AAEL000221	mediator complex, subunit, putative		139	132	240	86	337	173	300	1407		31.9753	30.6973	54.389	31.2205	86.7924	35.2986	61.8039	47.4538		-0.017602	0.229583	-0.0103087	0.431959	0.0426892	0.284897		1	1	1	1	1	1
AAEL000222	conserved hypothetical protein		141	137	210	107	328	209	308	1440		32.4353	31.8601	47.5904	38.8441	84.4745	42.644	63.452	48.7572		-0.00772397	0.165652	0.0778677	0.414064	0.118202	0.290124		1	1	1	1	1	1
AAEL000225	oviductin		2	3	3	4	2	8	2	24		0.460076	0.697665	0.679862	1.45212	0.515088	1.63231	0.412026	0.835592		0.133521	0.124821	0.398447	0.0347658	0.443404	-0.0328239		1	1	1	1	1	1
AAEL000226	conserved hypothetical protein		41	34	52	44	104	55	75	405		9.43155	7.90687	11.7843	15.9733	26.7846	11.2221	15.451	14.0791		-0.0748429	0.0949156	0.225102	0.447419	0.0740497	0.210845		1	1	1	1	1	1
AAEL000227	epithelial membrane protein		1105	788	525	923	117	1043	224	4725		254.192	183.253	118.976	335.076	30.1327	212.812	46.1469	168.656		-0.141977	-0.329315	0.119899	-0.923593	-0.0770995	-0.739482		1	1	1	8.01538e-67	1	2.06455e-48
AAEL000230	conserved hypothetical protein		6	12	12	6	9	13	15	73		1.38023	2.79066	2.71945	2.17818	2.3179	2.6525	3.0902	2.44701		0.277048	0.266581	0.177524	0.202318	0.256506	0.318502		1	1	1	1	1	1
AAEL000231	oligopeptidase		64	40	57	19	35	48	85	348		14.7224	9.3022	12.9174	6.89756	9.01404	9.79383	17.5111	11.4512		-0.196015	-0.0559922	-0.32273	-0.209389	-0.174107	0.0744063		1	1	1	1	1	1
AAEL000234	antigen CD36, putative		47	38	70	18	67	57	71	368		10.8118	8.83709	15.8635	6.53453	17.2555	11.6302	14.6269	12.2228		-0.0858287	0.163981	-0.21355	0.200074	0.0311337	0.129194		1	1	1	1	1	1
AAEL000235	hypothetical protein		44	26	47	16	14	42	39	228		10.1217	6.04643	10.6512	5.80847	3.60562	8.5696	8.03451	7.54821		-0.218118	0.021727	-0.234986	-0.433325	-0.0707698	-0.0981122		1	1	1	1	1	1
AAEL000236	hypothetical protein		8	14	19	8	4	19	13	85		1.8403	3.25577	4.30579	2.90424	1.03018	3.87673	2.67817	2.8416		0.22885	0.344077	0.18226	-0.219727	0.300617	0.149422		1	1	1	1	1	1
AAEL000240	conserved hypothetical protein		4	10	23	6	18	1	58	120		0.920152	2.32555	5.21228	2.17818	4.63579	0.204038	11.9488	3.91782		0.353079	0.684103	0.326967	0.635191	-0.442854	1.03526		1	1	1	1	1	0.117228
AAEL000241	conserved hypothetical protein		39	45	74	29	56	57	120	420		8.97148	10.465	16.7699	10.5279	14.4225	11.6302	24.7216	13.9298		0.0655207	0.267241	0.0680735	0.202581	0.110552	0.434136		1	1	1	1	1	1
AAEL000245	conserved hypothetical protein		35	31	62	20	69	32	63	312		8.05133	7.20921	14.0505	7.26059	17.7705	6.52922	12.9788	10.55		-0.0467519	0.237306	-0.0437507	0.338037	-0.0885589	0.203353		1	1	1	1	1	1
AAEL000248	GTP binding protein		36	31	32	15	28	21	34	197		8.28136	7.20921	7.25186	5.44544	7.21124	4.2848	7.00444	6.66977		-0.0586939	-0.0562007	-0.176768	-0.0585751	-0.276722	-0.0708653		1	1	1	1	1	1
AAEL000256	epithelial membrane protein		10	14	10	10	14	21	21	100		2.30038	3.25577	2.26621	3.63029	3.60562	4.2848	4.32627	3.38134		0.140539	-0.00597615	0.185226	0.182419	0.253737	0.257735		1	1	1	1	1	1
AAEL000257	hypothetical protein		35	26	38	17	24	45	36	221		8.05133	6.04643	8.61159	6.1715	6.18106	9.18172	7.41647	7.38001		-0.120892	0.0285305	-0.112282	-0.111631	0.0557587	-0.0347701		1	1	1	1	1	1
AAEL000258	conserved hypothetical protein		208	244	180	229	33	201	80	1175		47.8479	56.7434	40.7917	83.1337	8.49896	41.0117	16.481	42.0726		0.0737695	-0.0689779	0.239147	-0.742207	-0.0666539	-0.459451		1	1	1	1.87233e-05	1	1
AAEL000261	hypothetical protein		3	0	1	3	2	5	8	22		0.690114	0	0.226621	1.08909	0.515088	1.02019	1.6481	0.741315		-0.648415	-0.319403	0.160837	-0.0950858	0.136982	0.317281		1	1	1	1	1	1
AAEL000262	conserved hypothetical protein		5	3	11	2	1	4	4	30		1.15019	0.697665	2.49283	0.726059	0.257544	0.816153	0.824052	0.994927		-0.17728	0.299814	-0.163756	-0.469962	-0.123436	-0.120073		1	1	1	1	1	1
AAEL000264	phopholipase d		20	40	65	8	39	35	60	267		4.60076	9.3022	14.7304	2.90424	10.0442	7.14134	12.3608	8.72627		0.296515	0.49276	-0.189355	0.329169	0.184465	0.417707		1	1	1	1	1	1
AAEL000265	ubiquitin conjugating enzyme, putative		15	14	42	12	45	17	42	187		3.45057	3.25577	9.51807	4.35635	11.5895	3.46865	8.65255	6.32735		-0.0238155	0.42522	0.0962568	0.509134	0.00214573	0.384708		1	1	1	1	1	1
AAEL000267	conserved hypothetical protein		3	0	7	5	18	8	14	55		0.690114	0	1.58635	1.81515	4.63579	1.63231	2.88418	1.89198		-0.648415	0.30252	0.354861	0.735022	0.313552	0.539695		1	1	1	1	1	1
AAEL000268	lipase		3	5	19	3	19	18	10	77		0.690114	1.16278	4.30579	1.08909	4.89334	3.67269	2.06013	2.55342		0.184979	0.704326	0.160837	0.757557	0.638567	0.404688		1	1	1	1	1	1
AAEL000269	conserved hypothetical protein		74	126	414	45	592	115	748	2114		17.0228	29.3019	93.821	16.3363	152.466	23.4644	154.098	69.5015		0.233747	0.737121	-0.0176649	0.947639	0.137992	0.952256		1	1.13784e-14	1	1.19103e-43	1	3.19504e-47
AAEL000270	26S proteasome regulatory subunit 7, psd7		45	40	55	16	75	54	81	366		10.3517	9.3022	12.4641	5.80847	19.3158	11.0181	16.6871	12.1353		-0.0454983	0.0792532	-0.244559	0.267064	0.0265952	0.204231		1	1	1	1	1	1
AAEL000271	gamma-glutamyl hydrolase, putative		731	901	377	939	256	1466	492	5162		168.158	209.532	85.436	340.885	65.9313	299.12	101.358	181.489		0.095432	-0.293576	0.306629	-0.405826	0.249903	-0.219517		1	1	1	1	1	1
AAEL000272	conserved hypothetical protein		37	31	22	24	24	22	23	183		8.5114	7.20921	4.98566	8.71271	6.18106	4.48884	4.7383	6.40388		-0.0703162	-0.225284	0.00992149	-0.135195	-0.269023	-0.246511		1	1	1	1	1	1
AAEL000273	inositol triphosphate 3-kinase c		14	15	23	5	12	22	40	131		3.22053	3.48833	5.21228	1.81515	3.09053	4.48884	8.24052	4.22231		0.0327359	0.199287	-0.229787	-0.0168277	0.136972	0.392276		1	1	1	1	1	1
AAEL000276	conserved hypothetical protein		22	16	38	5	9	36	35	161		5.06083	3.72088	8.61159	1.81515	2.3179	7.34538	7.21046	5.1546		-0.127671	0.224	-0.416748	-0.320017	0.156626	0.14879		1	1	1	1	1	1
AAEL000278	poly(p)/ATP NAD kinase		151	143	139	89	37	128	82	769		34.7357	33.2554	31.5003	32.3096	9.52913	26.1169	16.8931	26.3343		-0.0188037	-0.0422065	-0.0312579	-0.555196	-0.123035	-0.31045		1	1	1	1	1	1
AAEL000279	N-formylmethionylaminoacyl-tRNA deformylase, putative		56	67	17	61	5	47	8	261		12.8821	15.5812	3.85255	22.1448	1.28772	9.5898	1.6481	9.56947		0.0814616	-0.508949	0.232498	-0.944157	-0.125905	-0.849952		1	1	1	0.88444	1	1
AAEL000283	galactose-specific C-type lectin, putative		402	283	427	384	261	481	291	2529		92.4752	65.8131	96.7671	139.403	67.219	98.1424	59.9498	88.5386		-0.147334	0.0196606	0.177932	-0.138181	0.025777	-0.18773		1	1	1	1	1	1
AAEL000284	conserved hypothetical protein		4	1	15	7	7	8	12	54		0.920152	0.232555	3.39931	2.54121	1.80281	1.63231	2.47216	1.85721		-0.413235	0.506943	0.388665	0.252363	0.213721	0.377585		1	1	1	1	1	1
AAEL000285	conserved hypothetical protein		12	32	57	0	10	23	35	169		2.76045	7.44176	12.9174	0	2.57544	4.69288	7.21046	5.3712		0.411835	0.646489	-1.17033	-0.0280264	0.218206	0.398487		1	1	1	1	1	1
AAEL000287	hypothetical protein		10	9	11	8	3	12	4	57		2.30038	2.093	2.49283	2.90424	0.772632	2.44846	0.824052	1.97651		-0.0376025	0.0322029	0.0939488	-0.410057	0.0249873	-0.387684		1	1	1	1	1	1
AAEL000288	conserved hypothetical protein		12	10	23	2	11	22	20	100		2.76045	2.32555	5.21228	0.726059	2.83299	4.48884	4.12026	3.20949		-0.0690023	0.262022	-0.50472	0.0105119	0.199707	0.164152		1	1	1	1	1	1
AAEL000290	conserved hypothetical protein		9	11	14	4	14	12	12	76		2.07034	2.55811	3.17269	1.45212	3.60562	2.44846	2.47216	2.53993		0.0845199	0.171885	-0.13805	0.224334	0.0669021	0.0707708		1	1	1	1	1	1
AAEL000291	Vacuolar ATP synthase 16 kDa proteolipid subunit		154	99	82	51	72	140	92	690		35.4258	23.023	18.5829	18.5145	18.5432	28.5653	18.9532	23.0868		-0.185848	-0.278002	-0.279587	-0.278922	-0.0928954	-0.269524		1	1	1	1	1	1
AAEL000292	conserved hypothetical protein		3	2	5	0	5	6	5	26		0.690114	0.46511	1.1331	0	1.28772	1.22423	1.03007	0.832906		-0.126552	0.175419	-0.648415	0.223076	0.204134	0.140483		1	1	1	1	1	1
AAEL000293	ebna2 binding protein P100		119	126	97	19	104	113	192	770		27.3745	29.3019	21.9822	6.89756	26.7846	23.0563	39.5545	24.9931		0.0293429	-0.0945029	-0.589399	-0.009392	-0.0739668	0.158879		1	1	1	1	1	1
AAEL000294	conserved hypothetical protein		27	41	50	16	65	50	42	291		6.21102	9.53476	11.331	5.80847	16.7404	10.2019	8.65255	9.78287		0.181398	0.254941	-0.0281634	0.421995	0.210186	0.140141		1	1	1	1	1	1
AAEL000295	hypothetical protein		25	65	33	22	9	54	30	238		5.75095	15.1161	7.47849	7.98665	2.3179	11.0181	6.18039	7.97836		0.410562	0.110689	0.13852	-0.373548	0.275332	0.0302612		1	1	1	1	1	1
AAEL000297	mitochondrial ribosomal protein S25		271	260	117	261	121	205	85	1320		62.3403	60.4643	26.5146	94.7507	31.1628	41.8278	17.5111	47.796		-0.0132263	-0.369411	0.181338	-0.299744	-0.172623	-0.547914		1	1	1	1	1	0.0342935
AAEL000300	WD-repeat protein		34	22	28	14	18	33	44	193		7.82129	5.11621	6.34538	5.08241	4.63579	6.73326	9.06457	6.39985		-0.178642	-0.0883091	-0.181412	-0.219776	-0.0633066	0.0625813		1	1	1	1	1	1
AAEL000301	heat shock protein		101	59	79	21	67	89	138	554		23.2338	13.7208	17.903	7.62362	17.2555	18.1594	28.4298	18.0466		-0.226181	-0.112092	-0.476436	-0.127912	-0.105985	0.0869751		1	1	1	1	1	1
AAEL000304	conserved hypothetical protein		243	304	436	186	699	350	701	2919		55.8992	70.6968	98.8067	67.5235	180.023	71.4134	144.415	98.3968		0.10167	0.246708	0.0817824	0.506854	0.106037	0.411257		1	1	1	9.17946e-07	1	1
AAEL000311	conserved hypothetical protein		142	76	117	38	46	238	118	775		32.6654	17.6742	26.5146	13.7951	11.847	48.5611	24.3095	25.0524		-0.264512	-0.0899895	-0.370762	-0.435859	0.171335	-0.127404		1	1	1	1	1	1
AAEL000312	hypothetical protein		7	10	20	1	16	20	23	97		1.61027	2.32555	4.53242	0.363029	4.12071	4.08076	4.7383	3.11015		0.144614	0.417341	-0.507211	0.377812	0.373779	0.435835		1	1	1	1	1	1
AAEL000315	pigeon protein (linotte protein)		26	20	28	3	20	23	22	142		5.98099	4.6511	6.34538	1.08909	5.15088	4.69288	4.53229	4.63466		-0.105217	0.0248773	-0.680775	-0.0626323	-0.101493	-0.115987		1	1	1	1	1	1
AAEL000316	hypothetical protein		20	22	46	15	74	28	107	312		4.60076	5.11621	10.4246	5.44544	19.0583	5.71307	22.0434	10.3431		0.0442925	0.345001	0.0703881	0.603307	0.0905032	0.665891		1	1	1	1	1	1
AAEL000325	cytochrome P450		2	11	9	3	8	6	4	43		0.460076	2.55811	2.03959	1.08909	2.06035	1.22423	0.824052	1.46507		0.621017	0.530574	0.290689	0.534582	0.333986	0.190728		1	1	1	1	1	1
AAEL000328	conserved hypothetical protein		0	3	6	1	15	2	8	35		0	0.697665	1.35972	0.363029	3.86316	0.408076	1.6481	1.19139		0.652084	0.892018	0.449501	1.30783	0.482928	0.965696		1	1	1	1	1	1
AAEL000330	conserved hypothetical protein		10	6	29	14	36	17	33	145		2.30038	1.39533	6.572	5.08241	9.27159	3.46865	6.79843	4.98411		-0.195155	0.432711	0.324826	0.578417	0.1665	0.446995		1	1	1	1	1	1
AAEL000331	elongation factor ts		51	58	12	22	1	91	8	243		11.7319	13.4882	2.71945	7.98665	0.257544	18.5675	1.6481	8.05705		0.0596355	-0.61141	-0.163605	-1.41628	0.196695	-0.809984		1	1	1	0.00457002	1	1
AAEL000332	conserved hypothetical protein		18	15	24	9	39	24	22	151		4.14068	3.48833	5.4389	3.26726	10.0442	4.89692	4.53229	5.11551		-0.0707286	0.113636	-0.097571	0.372921	0.0697496	0.0375131		1	1	1	1	1	1
AAEL000334	villin		2	2	9	8	7	1	15	44		0.460076	0.46511	2.03959	2.90424	1.80281	0.204038	3.0902	1.56658		0.00329983	0.530574	0.672361	0.482046	-0.213171	0.697628		1	1	1	1	1	1
AAEL000337	hypothetical protein		4	4	9	1	10	1	10	39		0.920152	0.93022	2.03959	0.363029	2.57544	0.204038	2.06013	1.29894		0.00388637	0.300891	-0.298746	0.394055	-0.442854	0.304857		1	1	1	1	1	1
AAEL000338	cytochrome P450		8	6	6	1	2	3	7	33		1.8403	1.39533	1.35972	0.363029	0.515088	0.612115	1.44209	1.07538		-0.106844	-0.116647	-0.559164	-0.455335	-0.400077	-0.0942974		1	1	1	1	1	1
AAEL000339	lim domain		366	435	608	277	466	494	556	3202		84.1939	101.161	137.785	100.559	120.016	100.795	114.543	108.436		0.079562	0.213522	0.0769736	0.15365	0.0779884	0.133416		1	1	1	1	1	1
AAEL000340	cytochrome P450		0	1	6	1	5	1	10	24		0	0.232555	1.35972	0.363029	1.28772	0.204038	2.06013	0.786743		0.335011	0.892018	0.449501	0.871491	0.305392	1.0531		1	1	1	1	1	1
AAEL000341	basic helix-loop-helix protein		5	7	18	1	9	8	21	69		1.15019	1.62789	4.07917	0.363029	2.3179	1.63231	4.32627	2.21382		0.131554	0.500965	-0.379864	0.270643	0.132603	0.525346		1	1	1	1	1	1
AAEL000343	serine/threonine-protein kinase vrk		226	219	211	114	56	220	201	1247		51.9886	50.9296	47.817	41.3853	14.4225	44.8884	41.4086	41.8343		-0.0089032	-0.0361805	-0.098635	-0.552555	-0.0635105	-0.098392		1	1	1	0.879525	1	1
AAEL000362	conserved hypothetical protein		65	66	57	47	11	63	46	355		14.9525	15.3486	12.9174	17.0624	2.83299	12.8544	9.4766	12.2064		0.0112091	-0.062636	0.0566175	-0.698613	-0.0647261	-0.19476		1	1	1	1	1	1
AAEL000365	hypothetical protein		49	25	45	9	34	66	88	316		11.2719	5.81388	10.1979	3.26726	8.7565	13.4665	18.1291	10.129		-0.280479	-0.0426866	-0.519647	-0.107495	0.0760243	0.203509		1	1	1	1	1	1
AAEL000372	myo inositol monophosphatase		6	9	24	6	31	13	22	111		1.38023	2.093	5.4389	2.17818	7.98387	2.6525	4.53229	3.75128		0.161684	0.552475	0.177524	0.714239	0.256506	0.476351		1	1	1	1	1	1
AAEL000378	integrin-linked protein kinase 2 (ilk-2)		271	131	248	82	112	170	193	1207		62.3403	30.4647	56.202	29.7684	28.8449	34.6865	39.7605	40.2953		-0.309521	-0.0448656	-0.319496	-0.333089	-0.253502	-0.194529		1	1	1	1	1	1
AAEL000380	conserved hypothetical protein		21	10	22	5	7	2	15	82		4.8308	2.32555	4.98566	1.81515	1.80281	0.408076	3.0902	2.75118		-0.299281	0.0131671	-0.39733	-0.399997	-0.917679	-0.184415		1	1	1	1	1	1
AAEL000385	developmentally regulated RNA-binding protein		76	91	151	46	101	142	118	725		17.4829	21.1625	34.2197	16.6994	26.012	28.9734	24.3095	24.1228		0.0820994	0.289255	-0.0196829	0.170946	0.217434	0.141782		1	1	1	1	1	1
AAEL000386	phopsphatidylinositol 3-kinase, drosophila		37	30	31	13	27	38	35	211		8.5114	6.97665	7.02524	4.71938	6.95369	7.75345	7.21046	7.02147		-0.0841661	-0.0812355	-0.248178	-0.0855579	-0.0395324	-0.0702431		1	1	1	1	1	1
AAEL000387	hypothetical protein		113	68	101	55	146	140	142	765		25.9943	15.8137	22.8887	19.9666	37.6014	28.5653	29.2538	25.7263		-0.213714	-0.054807	-0.113573	0.159302	0.0406631	0.0509356		1	1	1	1	1	1
AAEL000388	isoleucyl tRNA synthetase		53	20	42	3	42	38	92	290		12.192	4.6511	9.51807	1.08909	10.8169	7.75345	18.9532	9.28197		-0.407301	-0.105562	-0.982859	-0.0510841	-0.192586	0.1891		1	1	1	1	1	1
AAEL000389	brain chitinase and chia		201	193	157	35	63	130	186	965		46.2376	44.8831	35.5795	12.706	16.2253	26.525	38.3184	31.4964		-0.0128558	-0.113236	-0.556077	-0.451357	-0.239953	-0.0812014		1	1	1	1	1	1
AAEL000394	U2 small nuclear ribonucleoprotein, putative		15	26	22	14	20	20	24	141		3.45057	6.04643	4.98566	5.08241	5.15088	4.08076	4.94431	4.82015		0.233272	0.152443	0.160472	0.166065	0.0691608	0.148967		1	1	1	1	1	1
AAEL000395	retinoid x receptor (rxr)		44	33	63	22	23	41	40	266		10.1217	7.67432	14.2771	7.98665	5.92351	8.36557	8.24052	8.94133		-0.117537	0.146932	-0.100644	-0.226749	-0.0809938	-0.0873806		1	1	1	1	1	1
AAEL000396	hypothetical protein		6	9	3	2	6	14	4	44		1.38023	2.093	0.679862	0.726059	1.54526	2.85653	0.824052	1.44357		0.161684	-0.254305	-0.232081	0.0431417	0.28651	-0.188398		1	1	1	1	1	1
AAEL000404	DNA repair helicase rad3/xp-d		16	13	30	7	16	11	30	123		3.68061	3.02322	6.79862	2.54121	4.12071	2.24442	6.18039	4.08417		-0.0806101	0.256113	-0.150958	0.0466551	-0.200724	0.215948		1	1	1	1	1	1
AAEL000406	conserved hypothetical protein		16	6	11	3	6	14	16	72		3.68061	1.39533	2.49283	1.08909	1.54526	2.85653	3.29621	2.33655		-0.386049	-0.158691	-0.478617	-0.347038	-0.10367	-0.0453023		1	1	1	1	1	1
AAEL000407	conserved hypothetical protein		54	95	76	86	129	95	147	682		12.422	22.0927	17.2232	31.2205	33.2232	19.3836	30.2839	23.6927		0.247034	0.139998	0.396084	0.422918	0.190763	0.382941		1	1	1	1	1	1
AAEL000408	conserved hypothetical protein		24	18	50	9	53	21	42	217		5.52091	4.18599	11.331	3.26726	13.6498	4.2848	8.65255	7.27034		-0.115397	0.304403	-0.217478	0.38398	-0.105722	0.189603		1	1	1	1	1	1
AAEL000410	glycoprotein 25l		172	171	290	62	200	192	301	1388		39.5665	39.7669	65.72	22.5078	51.5088	39.1753	62.0099	45.7508		0.00218317	0.2195	-0.243342	0.114047	-0.00429329	0.194342		1	1	1	1	1	1
AAEL000411	conserved hypothetical protein		19	5	21	11	10	18	19	103		4.37072	1.16278	4.75904	3.99332	2.57544	3.67269	3.91425	3.4926		-0.52556	0.0354127	-0.0374263	-0.216653	-0.0719721	-0.0456942		1	1	1	1	1	1
AAEL000412	conserved hypothetical protein		43	38	35	9	41	38	53	257		9.89163	8.83709	7.93173	3.26726	10.5593	7.75345	10.9187	8.45131		-0.0479325	-0.0937785	-0.463974	0.0278231	-0.103406	0.0420924		1	1	1	1	1	1
AAEL000415	AMP dependent coa ligase		53	63	60	22	48	79	76	401		12.192	14.651	13.5972	7.98665	12.3621	16.119	15.657	13.2236		0.0786132	0.0466507	-0.180036	0.00592116	0.119552	0.107079		1	1	1	1	1	1
AAEL000416	hypothetical protein		42	17	36	8	16	31	61	211		9.66159	3.95344	8.15835	2.90424	4.12071	6.32518	12.5668	6.8129		-0.375539	-0.0718265	-0.501992	-0.358392	-0.179354	0.112135		1	1	1	1	1	1
AAEL000417	monocarboxylate transporter		18	15	47	10	16	28	36	170		4.14068	3.48833	10.6512	3.63029	4.12071	5.71307	7.41647	5.59439		-0.0707286	0.397919	-0.0543259	-0.00200327	0.134255	0.244196		1	1	1	1	1	1
AAEL000418	conserved hypothetical protein		78	83	43	67	33	89	51	444		17.943	19.3021	9.74469	24.323	8.49896	18.1594	10.5067	15.4968		0.0313728	-0.261117	0.130865	-0.319241	0.00515045	-0.229054		1	1	1	1	1	1
AAEL000419	conserved hypothetical protein		302	256	530	163	852	538	846	3487		69.4714	59.5341	120.109	59.1738	219.428	109.773	174.287	115.968		-0.0668324	0.237243	-0.06946	0.498632	0.19823	0.398708		1	1	1	4.55129e-08	1	1
AAEL000420	cathepsin o		6	5	8	12	12	33	13	89		1.38023	1.16278	1.81297	4.35635	3.09053	6.73326	2.67817	3.03061		-0.0642952	0.105117	0.459898	0.318546	0.642218	0.260397		1	1	1	1	1	1
AAEL000421	protein farnesyltransferase alpha subunit/rab geranylgeranyl transferase alpha subunit		140	98	132	74	137	119	175	875		32.2053	22.7904	29.9139	26.8642	35.2835	24.2805	36.0523	29.6272		-0.14907	-0.0318485	-0.0782213	0.0394109	-0.121795	0.0487192		1	1	1	1	1	1
AAEL000422	U3 small nucleolar RNA-associated protein homolog, putative		9	4	19	1	16	17	20	86		2.07034	0.93022	4.30579	0.363029	4.12071	3.46865	4.12026	2.76843		-0.302928	0.29768	-0.60556	0.279464	0.208415	0.279419		1	1	1	1	1	1
AAEL000424	leucine aminopeptidase		124	96	113	57	54	157	72	673		28.5247	22.3253	25.6081	20.6927	13.9074	32.034	14.8329	22.5607		-0.105585	-0.0464986	-0.138261	-0.308809	0.0500587	-0.281212		1	1	1	1	1	1
AAEL000425	conserved hypothetical protein		10	15	10	9	4	16	4	68		2.30038	3.48833	2.26621	3.26726	1.03018	3.26461	0.824052	2.34872		0.168824	-0.00597615	0.141981	-0.308038	0.141649	-0.387684		1	1	1	1	1	1
AAEL000427	conserved hypothetical protein		84	71	86	37	31	72	48	429		19.3232	16.5114	19.4894	13.4321	7.98387	14.6908	9.88863	14.4742		-0.0675374	0.00368158	-0.155988	-0.377592	-0.117634	-0.286719		1	1	1	1	1	1
AAEL000428	tryptophan 2,3-dioxygenase		77	82	114	50	139	306	155	923		17.7129	19.0695	25.8348	18.1515	35.7986	62.4357	31.932	30.1336		0.0317046	0.162387	0.0105045	0.30312	0.543656	0.253772		1	1	1	1	0.0793703	1
AAEL000429	hypothetical protein		12	8	18	3	7	14	21	83		2.76045	1.86044	4.07917	1.08909	1.80281	2.85653	4.32627	2.68211		-0.157398	0.160002	-0.361076	-0.169719	0.0138709	0.184382		1	1	1	1	1	1
AAEL000430	hypothetical protein		73	34	75	12	23	74	105	396		16.7928	7.90687	16.9966	4.35635	5.92351	15.0988	21.6314	12.6723		-0.321411	0.00517747	-0.571647	-0.443263	-0.0456059	0.108817		1	1	1	1	1	1
AAEL000431	conserved hypothetical protein		28	39	43	25	44	37	43	259		6.44106	9.06965	9.74469	9.07573	11.3319	7.54941	8.85856	8.86729		0.144826	0.175354	0.145111	0.239665	0.0670314	0.134822		1	1	1	1	1	1
AAEL000432	nucleosome assembly protein		8	5	6	7	0	1	6	33		1.8403	1.16278	1.35972	2.54121	0	0.204038	1.23608	1.19202		-0.17527	-0.116647	0.128247	-1.00866	-0.703272	-0.152517		1	1	1	1	1	1
AAEL000434	lipid a export ATP-binding/permease protein msba		11	16	26	7	30	19	26	135		2.53042	3.72088	5.89214	2.54121	7.72632	3.87673	5.35634	4.52058		0.157155	0.348541	0.00171268	0.462843	0.174083	0.30856		1	1	1	1	1	1
AAEL000435	THO complex, putative		37	34	27	15	23	45	21	202		8.5114	7.90687	6.11876	5.44544	5.92351	9.18172	4.32627	6.77343		-0.0312346	-0.139456	-0.18839	-0.153087	0.0321944	-0.284347		1	1	1	1	1	1
AAEL000436	conserved hypothetical protein		40	46	49	17	29	46	71	298		9.20152	10.6975	11.1044	6.1715	7.46878	9.38576	14.6269	9.80806		0.0641304	0.0800504	-0.168956	-0.0884716	0.00842856	0.197853		1	1	1	1	1	1
AAEL000438	epoxide hydrolase		31	31	74	12	36	83	67	334		7.13117	7.20921	16.7699	4.35635	9.27159	16.9352	13.8029	10.7823		0.00459826	0.364507	-0.206556	0.111249	0.368715	0.281044		1	1	1	1	1	1
AAEL000440	DNA repair/transcription protein met18/mms19		10	6	27	3	17	13	45	121		2.30038	1.39533	6.11876	1.08909	4.37825	2.6525	9.27059	3.88641		-0.195155	0.402626	-0.287723	0.262694	0.0572193	0.578371		1	1	1	1	1	1
AAEL000441	hypothetical protein		16	26	6	8	3	8	14	81		3.68061	6.04643	1.35972	2.90424	0.772632	1.63231	2.88418	2.7543		0.206733	-0.395852	-0.096945	-0.600951	-0.325902	-0.0997595		1	1	1	1	1	1
AAEL000444	udp-glucose glycoprotein:glucosyltransferase		109	49	100	18	52	49	152	529		25.0741	11.3952	22.6621	6.53453	13.3923	9.99787	31.314	17.1957		-0.338398	-0.0435605	-0.574369	-0.269383	-0.394167	0.095827		1	1	1	1	1	1
AAEL000445	conserved hypothetical protein		196	235	459	148	551	299	595	2483		45.0874	54.6505	104.019	53.7283	141.907	61.0074	122.578	83.2824		0.0832026	0.361969	0.0758395	0.496637	0.130826	0.433142		1	1	1	0.000464496	1	1
AAEL000446	tight junction protein		37	27	85	5	21	41	96	312		8.5114	6.27899	19.2628	1.81515	5.40843	8.36557	19.7773	9.91708		-0.128581	0.349117	-0.635781	-0.191247	-0.00733197	0.360448		1	1	1	1	1	1
AAEL000448	conserved hypothetical protein		33	15	34	5	24	16	41	168		7.59125	3.48833	7.70511	1.81515	6.18106	3.26461	8.44653	5.49886		-0.324778	0.00630057	-0.5873	-0.0867144	-0.351953	0.0452349		1	1	1	1	1	1
AAEL000451	beta1,4 mannosyltransferase		49	40	24	15	34	44	54	260		11.2719	9.3022	5.4389	5.44544	8.7565	8.97768	11.1247	8.61675		-0.0818093	-0.308439	-0.307936	-0.107495	-0.0969008	-0.00560687		1	1	1	1	1	1
AAEL000452	histone acetyltransferase gcn5		25	15	65	15	25	24	67	236		5.75095	3.48833	14.7304	5.44544	6.4386	4.89692	13.8029	7.79335		-0.207757	0.399484	-0.0228882	0.0474906	-0.0672785	0.371631		1	1	1	1	1	1
AAEL000454	isocitrate dehydrogenase		351	206	373	77	286	280	628	2201		80.7433	47.9064	84.5296	27.9533	73.6576	57.1307	129.376	71.6139		-0.225978	0.019854	-0.458652	-0.0397856	-0.149794	0.204344		1	1	1	1	1	1
AAEL000456	conserved hypothetical protein		23	60	61	24	87	52	106	413		5.29087	13.9533	13.8239	8.71271	22.4063	10.61	21.8374	13.8049		0.411217	0.407227	0.210368	0.614589	0.294184	0.603519		1	1	1	1	1	1
AAEL000457	conserved hypothetical protein		22	27	52	5	39	23	67	235		5.06083	6.27899	11.7843	1.81515	10.0442	4.69288	13.8029	7.63989		0.0904526	0.357557	-0.416748	0.289424	-0.0314901	0.425163		1	1	1	1	1	1
AAEL000458	conserved hypothetical protein		151	181	215	147	129	173	74	1070		34.7357	42.0925	48.7235	53.3653	33.2232	35.2986	15.245	37.5262		0.0829934	0.146248	0.185614	-0.0192218	0.00694162	-0.354483		1	1	1	1	1	1
AAEL000459	conserved hypothetical protein		299	311	156	316	59	302	66	1509		68.7813	72.3246	35.3528	114.717	15.1951	61.6195	13.5969	54.5125		0.021754	-0.287857	0.221654	-0.651349	-0.0476058	-0.698951		1	1	1	1.37574e-05	1	2.86656e-09
AAEL000460	conserved hypothetical protein		14	12	10	6	4	10	11	67		3.22053	2.79066	2.26621	2.17818	1.03018	2.04038	2.26614	2.25604		-0.0583262	-0.142064	-0.157849	-0.444126	-0.183771	-0.142075		1	1	1	1	1	1
AAEL000461	conserved hypothetical protein		62	91	63	12	41	46	69	384		14.2623	21.1625	14.2771	4.35635	10.5593	9.38576	14.2149	12.6026		0.169414	0.000443012	-0.501622	-0.128454	-0.178612	-0.00142724		1	1	1	1	1	1
AAEL000463	hypothetical protein		2	3	9	1	5	3	5	28		0.460076	0.697665	2.03959	0.363029	1.28772	0.612115	1.03007	0.92718		0.133521	0.530574	-0.0690627	0.352928	0.0900235	0.270334		1	1	1	1	1	1
AAEL000464	conserved hypothetical protein		27	45	70	20	35	39	36	272		6.21102	10.465	15.8635	7.26059	9.01404	7.95749	7.41647	9.16972		0.221033	0.398912	0.0658457	0.157523	0.104629	0.0748263		1	1	1	1	1	1
AAEL000465	conserved hypothetical protein		16	16	37	14	52	23	51	209		3.68061	3.72088	8.38497	5.08241	13.3923	4.69288	10.5067	7.06581		0.00448417	0.344839	0.133933	0.544393	0.100665	0.440755		1	1	1	1	1	1
AAEL000467	mitochondrial ribosomal protein, L49, putative		29	34	18	23	51	49	37	241		6.6711	7.90687	4.07917	8.34968	13.1347	9.99787	7.62248	8.2517		0.0718272	-0.205666	0.0949235	0.287959	0.171483	0.0563184		1	1	1	1	1	1
AAEL000471	monocarboxylate transporter		123	116	211	45	130	179	317	1121		28.2947	26.9764	47.817	16.3363	33.4807	36.5228	65.3061	36.3906		-0.0205717	0.226631	-0.236325	0.0726181	0.110173	0.361518		1	1	1	1	1	1
AAEL000472	zinc finger protein, putative		9	1	12	4	9	10	22	67		2.07034	0.232555	2.71945	1.45212	2.3179	2.04038	4.53229	2.195		-0.72005	0.10921	-0.13805	0.0449469	-0.00576901	0.31898		1	1	1	1	1	1
AAEL000475	conserved hypothetical protein		126	200	66	172	46	199	56	865		28.9848	46.511	14.957	62.4411	11.847	40.6036	11.5367	30.983		0.204263	-0.284544	0.331703	-0.384276	0.145542	-0.395609		1	1	1	1	1	1
AAEL000476	conserved hypothetical protein		50	59	38	46	36	51	43	323		11.5019	13.7208	8.61159	16.6994	9.27159	10.4059	8.85856	11.2957		0.0754065	-0.123202	0.159614	-0.0918334	-0.0427067	-0.111197		1	1	1	1	1	1
AAEL000477	NADPH FAD oxidoreductase		11	10	17	5	14	13	20	90		2.53042	2.32555	3.85255	1.81515	3.60562	2.6525	4.12026	2.98601		-0.0338728	0.1715	-0.131922	0.144196	0.0189962	0.199281		1	1	1	1	1	1
AAEL000478	Sm protein G, putative		14	9	23	6	20	12	19	103		3.22053	2.093	5.21228	2.17818	5.15088	2.44846	3.91425	3.45965		-0.17369	0.199287	-0.157849	0.194332	-0.1111	0.080197		1	1	1	1	1	1
AAEL000483	exostosin-2		7	6	5	3	7	4	6	38		1.61027	1.39533	1.1331	1.08909	1.80281	0.816153	1.23608	1.29755		-0.0548915	-0.132878	-0.14746	0.0438973	-0.250783	-0.100564		1	1	1	1	1	1
AAEL000484	conserved hypothetical protein		7	42	62	7	0	27	37	182		1.61027	9.76731	14.0505	2.54121	0	5.50903	7.62248	5.87154		0.740836	0.896088	0.180199	-0.956712	0.49882	0.635602		1	0.396638	1	1	1	1
AAEL000485	paramyosin, putative		287	468	222	366	163	465	190	2161		66.0209	108.836	50.3098	132.869	41.9797	94.8778	39.1425	76.2907		0.216574	-0.117619	0.303081	-0.195892	0.157084	-0.226133		1	1	1	1	1	1
AAEL000486	chaperonin		661	465	710	240	390	720	743	3929		152.055	108.138	160.901	87.1271	100.442	146.908	153.068	129.805		-0.14779	0.0245259	-0.241423	-0.179792	-0.0149369	0.00287889		1	1	1	1	1	1
AAEL000487	hypothetical protein		8	5	13	2	1	8	2	39		1.8403	1.16278	2.94607	0.726059	0.257544	1.63231	0.412026	1.28244		-0.17527	0.188074	-0.343056	-0.649262	-0.0466968	-0.522925		1	1	1	1	1	1
AAEL000489	P21-activated kinase, pak		4	3	5	1	5	2	6	26		0.920152	0.697665	1.1331	0.363029	1.28772	0.408076	1.23608	0.863689		-0.0961623	0.0755872	-0.298746	0.123245	-0.265319	0.107901		1	1	1	1	1	1
AAEL000499	Spatzle 1B (Spz1B)		2	4	1	5	2	5	5	24		0.460076	0.93022	0.226621	1.81515	0.515088	1.02019	1.03007	0.856773		0.233569	-0.189552	0.484713	0.0347658	0.266834	0.270334		1	1	1	1	1	1
AAEL000503	hypothetical protein		26	16	43	10	16	27	39	177		5.98099	3.72088	9.74469	3.63029	4.12071	5.50903	8.03451	5.82016		-0.197674	0.206534	-0.207826	-0.155503	-0.0344953	0.12458		1	1	1	1	1	1
AAEL000505	conserved hypothetical protein		43	100	24	74	26	69	19	355		9.89163	23.2555	5.4389	26.8642	6.69615	14.0786	3.91425	12.877		0.366284	-0.252767	0.428433	-0.165355	0.150725	-0.389671		1	1	1	1	1	1
AAEL000509	rho GTPase activating protein		15	13	17	5	10	18	33	111		3.45057	3.02322	3.85255	1.81515	2.57544	3.67269	6.79843	3.59829		-0.054071	0.0453683	-0.258054	-0.119028	0.025652	0.28264		1	1	1	1	1	1
AAEL000510	conserved hypothetical protein		41	31	81	20	38	32	66	309		9.43155	7.20921	18.3563	7.26059	9.78668	6.52922	13.5969	10.3101		-0.113925	0.284795	-0.110923	0.0157246	-0.155731	0.156084		1	1	1	1	1	1
AAEL000515	juvenile hormone-inducible protein, putative		16	10	23	6	24	8	26	113		3.68061	2.32555	5.21228	2.17818	6.18106	1.63231	5.35634	3.79519		-0.186543	0.144481	-0.212656	0.215993	-0.325902	0.155889		1	1	1	1	1	1
AAEL000516	juvenile hormone-inducible protein, putative		72	74	83	25	41	86	100	481		16.5627	17.2091	18.8095	9.07573	10.5593	17.5473	20.6013	15.7664		0.0164311	0.0546266	-0.256996	-0.19256	0.0247872	0.0937458		1	1	1	1	1	1
AAEL000519	hypothetical protein		4	15	19	11	22	76	7	154		0.920152	3.48833	4.30579	3.99332	5.66597	15.5069	1.44209	5.04608		0.517553	0.604495	0.573282	0.719063	1.14681	0.16612		1	1	1	1	0.000500701	1
AAEL000520	conserved hypothetical protein		30	43	29	12	13	29	26	182		6.90114	9.99987	6.572	4.35635	3.34807	5.91711	5.35634	6.06441		0.157267	-0.0206107	-0.192711	-0.301335	-0.0647817	-0.106539		1	1	1	1	1	1
AAEL000522	hypothetical protein		389	252	170	287	84	307	110	1599		89.4847	58.6039	38.5255	104.189	21.6337	62.6397	22.6614	56.8198		-0.183313	-0.364721	0.065938	-0.613591	-0.154484	-0.593615		1	1	1	2.5225e-06	1	7.5413e-07
AAEL000527	polynucleotide kinase- 3'-phosphatase		14	9	20	8	16	13	20	100		3.22053	2.093	4.53242	2.90424	4.12071	2.6525	4.12026	3.37766		-0.17369	0.140989	-0.0421389	0.101461	-0.0788683	0.101416		1	1	1	1	1	1
AAEL000536	conserved hypothetical protein		15	5	13	1	2	4	11	51		3.45057	1.16278	2.94607	0.363029	0.515088	0.816153	2.26614	1.64569		-0.427936	-0.0645921	-0.811829	-0.708001	-0.555401	-0.170342		1	1	1	1	1	1
AAEL000540	fasciclin, putative		10	3	10	1	2	7	10	43		2.30038	0.697665	2.26621	0.363029	0.515088	1.42827	2.06013	1.37582		-0.444891	-0.00597615	-0.647475	-0.543646	-0.18628	-0.0438724		1	1	1	1	1	1
AAEL000543	galactose-specific C-type lectin, putative		15	17	15	14	32	28	14	135		3.45057	3.95344	3.39931	5.08241	8.24141	5.71307	2.88418	4.67491		0.0560471	-0.00614102	0.160472	0.364055	0.209453	-0.0732204		1	1	1	1	1	1
AAEL000548	conserved hypothetical protein		34	19	38	12	16	47	42	208		7.82129	4.41855	8.61159	4.35635	4.12071	9.5898	8.65255	6.79583		-0.239739	0.0408101	-0.245627	-0.268689	0.0865295	0.0428241		1	1	1	1	1	1
AAEL000549	fibulin 1 and		18	16	32	8	21	27	23	145		4.14068	3.72088	7.25186	2.90424	5.40843	5.50903	4.7383	4.81049		-0.0441742	0.234707	-0.145603	0.111283	0.119004	0.0560195		1	1	1	1	1	1
AAEL000550	werner helicase interacting protein		56	47	31	34	7	43	29	247		12.8821	10.9301	7.02524	12.343	1.80281	8.77364	5.97438	8.53304		-0.0701795	-0.257826	-0.0182768	-0.815039	-0.163709	-0.326085		1	1	1	1	1	1
AAEL000551	hypothetical protein		504	473	884	197	775	805	1137	4775		115.939	109.999	200.333	71.5168	199.597	164.251	234.237	156.553		-0.0228025	0.237207	-0.209358	0.23561	0.151057	0.305047		1	1	1	1	1	1
AAEL000554	fasciclin, putative		25	15	23	27	5	41	11	147		5.75095	3.48833	5.21228	9.80179	1.28772	8.36557	2.26614	5.16754		-0.207757	-0.041206	0.225492	-0.602065	0.15817	-0.382568		1	1	1	1	1	1
AAEL000557	conserved hypothetical protein		8	2	11	0	1	4	23	49		1.8403	0.46511	2.49283	0	0.257544	0.816153	4.7383	1.51575		-0.486801	0.120514	-1.00866	-0.649262	-0.302736	0.383883		1	1	1	1	1	1
AAEL000558	neural stem cell-derived dendrite regulator		22	18	23	14	9	20	21	127		5.06083	4.18599	5.21228	5.08241	2.3179	4.08076	4.32627	4.32378		-0.0789867	0.0123255	0.00177765	-0.320017	-0.0895333	-0.0653138		1	1	1	1	1	1
AAEL000559	glycosyl transferase		60	101	60	85	34	78	52	470		13.8023	23.4881	13.5972	30.8575	8.7565	15.915	10.7127	16.7327		0.228331	-0.00640611	0.345968	-0.19406	0.0610312	-0.108267		1	1	1	1	1	1
AAEL000562	conserved hypothetical protein		60	45	109	30	88	80	132	544		13.8023	10.465	24.7017	10.8909	22.6639	16.3231	27.1937	18.0058		-0.118239	0.25003	-0.101232	0.212951	0.0718918	0.291452		1	1	1	1	1	1
AAEL000564	myotubularin		187	134	316	74	174	324	297	1506		43.0171	31.1624	71.6122	26.8642	44.8127	66.1084	61.1859	49.2518		-0.139246	0.220543	-0.203261	0.0176794	0.185913	0.152413		1	1	1	1	1	1
AAEL000566	conserved hypothetical protein		1	27	1	2	1	0	4	36		0.230038	6.27899	0.226621	0.726059	0.257544	0	0.824052	1.22047		1.178	-0.00346471	0.333132	0.0269263	-0.332477	0.376815		1	1	1	1	1	1
AAEL000567	sugar transporter		71	78	137	38	72	135	105	636		16.3327	18.1393	31.047	13.7951	18.5432	27.5452	21.6314	21.0048		0.0450392	0.276465	-0.072367	0.0544997	0.224844	0.120737		1	1	1	1	1	1
AAEL000569	omega-crystallin, putative		14	13	29	2	18	18	39	133		3.22053	3.02322	6.572	0.726059	4.63579	3.67269	8.03451	4.26926		-0.025804	0.296624	-0.567455	0.150374	0.053919	0.381544		1	1	1	1	1	1
AAEL000571	hypothetical protein		0	0	11	1	5	1	7	25		0	0	2.49283	0.363029	1.28772	0.204038	1.44209	0.827101		0	1.12918	0.449501	0.871491	0.305392	0.914367		1	1	1	1	1	1
AAEL000572	AMP dependent ligase		262	130	396	72	284	247	449	1840		60.2699	30.2322	89.7418	26.1381	73.1425	50.3974	92.4998	60.346		-0.298207	0.172422	-0.360955	0.0838164	-0.0774109	0.18554		1	1	1	1	1	1
AAEL000574	conserved hypothetical protein		127	130	174	76	187	193	241	1128		29.2148	30.2322	39.432	27.5902	48.1607	39.3794	49.6491	37.6655		0.0147668	0.12948	-0.0246739	0.215927	0.128903	0.229092		1	1	1	1	1	1
AAEL000575	apyrase, putative		41	32	27	14	14	39	38	205		9.43155	7.44176	6.11876	5.08241	3.60562	7.95749	7.82849	6.78087		-0.100503	-0.183064	-0.260864	-0.403271	-0.0721398	-0.0790622		1	1	1	1	1	1
AAEL000581	conserved hypothetical protein		4	2	2	3	4	5	4	24		0.920152	0.46511	0.453242	1.08909	1.03018	1.02019	0.824052	0.828859		-0.226383	-0.234203	0.0610058	0.0406906	0.037151	-0.0389547		1	1	1	1	1	1
AAEL000583	peroxisome assembly factor-2 (peroxisomal-type ATPase 1)		10	12	4	1	11	18	10	66		2.30038	2.79066	0.906483	0.363029	2.83299	3.67269	2.06013	2.13234		0.0777614	-0.354061	-0.647475	0.0838645	0.190007	-0.0438724		1	1	1	1	1	1
AAEL000585	hypothetical protein		1594	1902	802	412	326	1677	867	7580		366.68	442.32	181.75	149.568	83.9594	342.172	178.613	249.295		0.0814082	-0.304573	-0.389105	-0.639422	-0.0300262	-0.312125		1	1	1	1.27499e-39	1	1
AAEL000590	conserved hypothetical protein		114	79	83	76	19	97	35	503		26.2243	18.3719	18.8095	27.5902	4.89334	19.7917	7.21046	17.5559		-0.153149	-0.143033	0.0218884	-0.715001	-0.121154	-0.552159		1	1	1	0.323732	1	1
AAEL000593	mitochondrial 18 kda protein (mtp18)		24	12	20	6	33	38	38	171		5.52091	2.79066	4.53242	2.17818	8.49896	7.75345	7.82849	5.58615		-0.281698	-0.0823822	-0.381221	0.182002	0.143091	0.147169		1	1	1	1	1	1
AAEL000596	myosin		6	4	5	0	0	5	7	27		1.38023	0.93022	1.1331	0	0	1.02019	1.44209	0.843691		-0.145556	-0.0738556	-0.89769	-0.89769	-0.112292	0.0166777		1	1	1	1	1	1
AAEL000602	conserved hypothetical protein		32	22	26	2	17	21	20	140		7.36121	5.11621	5.89214	0.726059	4.37825	4.2848	4.12026	4.55413		-0.152989	-0.0938215	-0.911953	-0.217892	-0.226848	-0.243082		1	1	1	1	1	1
AAEL000608	conserved hypothetical protein		18	23	32	7	8	12	20	120		4.14068	5.34877	7.25186	2.54121	2.06035	2.44846	4.12026	3.98737		0.106639	0.234707	-0.199616	-0.283382	-0.214565	-0.00204803		1	1	1	1	1	1
AAEL000609	conserved hypothetical protein		18	21	65	10	102	26	131	373		4.14068	4.88366	14.7304	3.63029	26.2695	5.30499	26.9877	12.2782		0.0686183	0.536512	-0.0543259	0.785188	0.103199	0.796815		1	1	1	0.0126948	1	0.0024407
AAEL000610	hypothetical protein		40	41	45	25	25	47	48	271		9.20152	9.53476	10.1979	9.07573	6.4386	9.5898	9.88863	9.13242		0.0151274	0.0437492	-0.00584956	-0.151121	0.0175758	0.0306341		1	1	1	1	1	1
AAEL000618	wingless protein, putative		17	4	24	1	2	4	14	66		3.91064	0.93022	5.4389	0.363029	0.515088	0.816153	2.88418	2.1226		-0.560747	0.137284	-0.863379	-0.75955	-0.606951	-0.12477		1	1	1	1	1	1
AAEL000619	conserved hypothetical protein		4	5	2	3	1	7	6	28		0.920152	1.16278	0.453242	1.08909	0.257544	1.42827	1.23608	0.935307		0.0851476	-0.234203	0.0610058	-0.388844	0.162449	0.107901		1	1	1	1	1	1
AAEL000620	hypothetical protein		7	11	13	2	4	8	6	51		1.61027	2.55811	2.94607	0.726059	1.03018	1.63231	1.23608	1.67701		0.182869	0.240026	-0.291104	-0.167775	0.00525571	-0.100564		1	1	1	1	1	1
AAEL000621	antibacterial peptide, putative		7	10	6	3	3	41	36	106		1.61027	2.32555	1.35972	1.08909	0.772632	8.36557	7.41647	3.27704		0.144614	-0.0646943	-0.14746	-0.269794	0.675014	0.624011		1	1	1	1	1	1
AAEL000622	conserved hypothetical protein		135	120	305	53	268	149	427	1457		31.0551	27.9066	69.1193	19.2406	69.0218	30.4017	87.9676	47.8161		-0.0461126	0.345933	-0.206212	0.345322	-0.00917566	0.450388		1	1	1	1	1	1
AAEL000626	hypothetical protein		4	4	4	5	1	6	2	26		0.920152	0.93022	0.906483	1.81515	0.257544	1.22423	0.412026	0.923686		0.00388637	-0.00533199	0.25503	-0.388844	0.104303	-0.262507		1	1	1	1	1	1
AAEL000629	adenylate kinase 3,		11	15	17	11	42	20	27	143		2.53042	3.48833	3.85255	3.99332	10.8169	4.08076	5.56235	4.90351		0.1306	0.1715	0.186329	0.605829	0.195292	0.324371		1	1	1	1	1	1
AAEL000630	cardioacceleratory peptide 2a, putative		0	0	8	3	10	4	13	38		0	0	1.81297	1.08909	2.57544	0.816153	2.67817	1.28169		0	1.00281	0.809253	1.1423	0.705929	1.15809		1	1	1	1	1	1
AAEL000635	cop9 complex subunit 7a		48	27	34	15	47	31	54	256		11.0418	6.27899	7.70511	5.44544	12.1046	6.32518	11.1247	8.57512		-0.239329	-0.152929	-0.299139	0.03923	-0.236244	0.00319026		1	1	1	1	1	1
AAEL000638	hypothetical protein		19	15	29	9	13	28	11	124		4.37072	3.48833	6.572	3.26726	3.34807	5.71307	2.26614	4.14651		-0.0931552	0.170733	-0.119998	-0.109992	0.111828	-0.267966		1	1	1	1	1	1
AAEL000639	n-acetylgalactosaminyltransferase		7	8	31	6	21	21	25	119		1.61027	1.86044	7.02524	2.17818	5.40843	4.2848	5.15033	3.9311		0.056218	0.60111	0.118502	0.491099	0.394001	0.470638		1	1	1	1	1	1
AAEL000640	alanine-glyoxylate aminotransferase		62	63	88	20	19	111	70	433		14.2623	14.651	19.9426	7.26059	4.89334	22.6482	14.4209	14.0113		0.011516	0.143877	-0.287466	-0.453236	0.198614	0.00473562		1	1	1	1	1	1
AAEL000641	protein disulfide isomerase		2535	2143	2087	1142	1543	2718	1851	14019		583.146	498.366	472.958	414.58	397.391	554.576	381.33	471.764		-0.0682039	-0.0909205	-0.148109	-0.16649	-0.0218087	-0.184397		1	1	1	1	1	1
AAEL000642	alpha-amylase		22	6	12	9	6	15	19	89		5.06083	1.39533	2.71945	3.26726	1.54526	3.06057	3.91425	2.99471		-0.518204	-0.255754	-0.181068	-0.479193	-0.207761	-0.106764		1	1	1	1	1	1
AAEL000643	zinc finger protein		17	17	39	7	25	17	43	165		3.91064	3.95344	8.83821	2.54121	6.4386	3.46865	8.85856	5.4299		0.00449774	0.342173	-0.175968	0.208167	-0.0494037	0.343149		1	1	1	1	1	1
AAEL000644	conserved hypothetical protein		30	65	99	35	61	90	83	463		6.90114	15.1161	22.4355	12.706	15.7102	18.3634	17.0991	15.4759		0.33382	0.503461	0.259465	0.350348	0.417331	0.386695		1	1	1	1	1	1
AAEL000650	conserved hypothetical protein		8	7	32	6	22	19	20	114		1.8403	1.62789	7.25186	2.17818	5.66597	3.87673	4.12026	3.79446		-0.0477456	0.56257	0.0665494	0.458645	0.300617	0.325815		1	1	1	1	1	1
AAEL000654	n-acetylgalactosaminyltransferase		50	45	73	8	39	44	59	318		11.5019	10.465	16.5433	2.90424	10.0442	8.97768	12.1548	10.3702		-0.0402961	0.155585	-0.576302	-0.0577773	-0.105523	0.0235784		1	1	1	1	1	1
AAEL000655	conserved hypothetical protein		42	29	53	24	64	46	55	313		9.66159	6.7441	12.0109	8.71271	16.4828	9.38576	11.3307	10.6184		-0.152331	0.0928007	-0.0439375	0.228323	-0.0123206	0.0679093		1	1	1	1	1	1
AAEL000657	hypothetical protein		129	177	264	148	381	309	310	1718		29.6749	41.1623	59.8279	53.7283	98.1243	63.0478	63.864	58.4899		0.141298	0.303047	0.256511	0.517355	0.325739	0.331308		1	1	1	0.00807432	1	1
AAEL000658	conserved hypothetical protein		2	0	4	3	5	0	7	21		0.460076	0	0.906483	1.08909	1.28772	0	1.44209	0.74078		-0.518564	0.224351	0.290689	0.352928	-0.518564	0.395803		1	1	1	1	1	1
AAEL000659	exosome complex exonuclease rrp43 (ribosomal RNA processing protein 43)		9	22	13	19	14	16	22	115		2.07034	5.11621	2.94607	6.89756	3.60562	3.26461	4.53229	4.06181		0.369511	0.141677	0.495018	0.224334	0.183563	0.31898		1	1	1	1	1	1
AAEL000660	peptide methionine sulfoxide reductase, putative		18	18	37	21	32	23	53	202		4.14068	4.18599	8.38497	7.62362	8.24141	4.69288	10.9187	6.88403		0.00450987	0.296181	0.25585	0.288857	0.0520065	0.408496		1	1	1	1	1	1
AAEL000662	conserved hypothetical protein		5	4	5	1	10	4	11	40		1.15019	0.93022	1.1331	0.363029	2.57544	0.816153	2.26614	1.31918		-0.0772315	-0.00553071	-0.379864	0.312937	-0.123436	0.261624		1	1	1	1	1	1
AAEL000666	pmp22 peroxisomal membrane protein, putative		17	19	18	7	15	16	12	104		3.91064	4.41855	4.07917	2.54121	3.86316	3.26461	2.47216	3.50707		0.0505955	0.0174501	-0.175968	-0.00504577	-0.0742554	-0.187048		1	1	1	1	1	1
AAEL000669	conserved hypothetical protein		21	12	27	6	5	21	38	130		4.8308	2.79066	6.11876	2.17818	1.28772	4.2848	7.82849	4.18849		-0.225869	0.0989953	-0.325393	-0.529115	-0.0498934	0.202997		1	1	1	1	1	1
AAEL000670	methionine sulfoxide reductase		238	262	407	238	319	371	489	2324		54.749	60.9294	92.2347	86.401	82.1566	75.6982	100.74	78.987		0.0462905	0.225875	0.197563	0.175738	0.140271	0.264105		1	1	1	1	1	1
AAEL000672	cyclin a		20	20	43	9	32	24	59	207		4.60076	4.6511	9.74469	3.26726	8.24141	4.89692	12.1548	6.79384		0.00453063	0.316282	-0.141323	0.245105	0.0259978	0.410525		1	1	1	1	1	1
AAEL000673	conserved hypothetical protein		14	30	13	14	8	26	8	113		3.22053	6.97665	2.94607	5.08241	2.06035	5.30499	1.6481	3.8913		0.321829	-0.0363251	0.188739	-0.179917	0.206663	-0.267367		1	1	1	1	1	1
AAEL000674	RNA m5u methyltransferase		7	6	10	4	9	7	14	57		1.61027	1.39533	2.26621	1.45212	2.3179	1.42827	2.88418	1.90775		-0.0548915	0.134287	-0.0397013	0.143296	-0.0460165	0.231398		1	1	1	1	1	1
AAEL000677	DNA-directed RNA polymerase subunit rpb8		81	150	85	146	95	163	144	864		18.6331	34.8833	19.2628	53.0023	24.4667	33.2582	29.6659	30.4532		0.270179	0.0142835	0.451009	0.11719	0.249582	0.200254		1	1	1	1	1	1
AAEL000679	NEDD8, putative		36	88	151	49	241	99	201	865		8.28136	20.4648	34.2197	17.7884	62.0681	20.1998	41.4086	29.2044		0.386767	0.608342	0.326528	0.8658	0.38116	0.690718		1	0.871365	1	3.31761e-13	1	0.000764669
AAEL000680	hypothetical protein		7	1	5	2	1	5	7	28		1.61027	0.232555	1.1331	0.726059	0.257544	1.02019	1.44209	0.917401		-0.621701	-0.132878	-0.291104	-0.597309	-0.171314	-0.0423449		1	1	1	1	1	1
AAEL000682	hypothetical protein		19	18	25	3	13	25	17	120		4.37072	4.18599	5.66552	1.08909	3.34807	5.10096	3.50222	3.89465		-0.0179168	0.108322	-0.549702	-0.109992	0.0643695	-0.0915222		1	1	1	1	1	1
AAEL000685	conserved hypothetical protein		28	29	18	20	10	17	11	133		6.44106	6.7441	4.07917	7.26059	2.57544	3.46865	2.26614	4.69074		0.0193784	-0.190878	0.0505356	-0.378905	-0.257731	-0.430219		1	1	1	1	1	1
AAEL000687	glucosyl/glucuronosyl transferases		41	31	38	34	43	44	57	288		9.43155	7.20921	8.61159	12.343	11.0744	8.97768	11.7427	9.91288		-0.113925	-0.0386421	0.114705	0.068397	-0.0209634	0.0934077		1	1	1	1	1	1
AAEL000692	partner of sld5		35	52	35	42	21	64	24	273		8.05133	12.0929	7.93173	15.2472	5.40843	13.0584	4.94431	9.53348		0.173129	-0.00634094	0.272327	-0.167683	0.205969	-0.205196		1	1	1	1	1	1
AAEL000693	fkbp-rapamycin associated protein		28	9	24	0	8	11	25	105		6.44106	2.093	5.4389	0	2.06035	2.24442	5.15033	3.34686		-0.461834	-0.0710432	-1.52121	-0.468061	-0.434062	-0.0938572		1	1	1	1	1	1
AAEL000697	hypothetical protein		3	4	14	6	8	10	6	51		0.690114	0.93022	3.17269	2.17818	2.06035	2.04038	1.23608	1.75829		0.103718	0.578531	0.426799	0.404731	0.400877	0.207733		1	1	1	1	1	1
AAEL000700	cadherin		7	0	7	1	1	4	3	23		1.61027	0	1.58635	0.363029	0.257544	0.816153	0.618039	0.750197		-0.956712	-0.00577675	-0.507211	-0.597309	-0.250783	-0.344968		1	1	1	1	1	1
AAEL000702	hypothetical protein		21	13	13	15	4	12	7	85		4.8308	3.02322	2.94607	5.44544	1.03018	2.44846	1.44209	3.02375		-0.193347	-0.203868	0.0500612	-0.611669	-0.278644	-0.486239		1	1	1	1	1	1
AAEL000703	glycogen phosphorylase		76	71	80	27	88	129	72	543		17.4829	16.5114	18.1297	9.80179	22.6639	26.3209	14.8329	17.9634		-0.0245398	0.0156015	-0.247475	0.111597	0.176036	-0.0705091		1	1	1	1	1	1
AAEL000706	serine palmitoyltransferase		11	23	29	6	17	13	30	129		2.53042	5.34877	6.572	2.17818	4.37825	2.6525	6.18039	4.26293		0.307968	0.394488	-0.0599849	0.224471	0.0189962	0.368618		1	1	1	1	1	1
AAEL000707	cell cycle control protein cwf22		37	31	43	9	9	40	41	210		8.5114	7.20921	9.74469	3.26726	2.3179	8.16153	8.44653	6.80836		-0.0703162	0.0575034	-0.400101	-0.53905	-0.0178024	-0.00324599		1	1	1	1	1	1
AAEL000708	hiv-1 rev binding protein		11	15	19	7	20	10	23	105		2.53042	3.48833	4.30579	2.54121	5.15088	2.04038	4.7383	3.54219		0.1306	0.217542	0.00171268	0.292196	-0.0859069	0.257348		1	1	1	1	1	1
AAEL000709	developmental protein cactus		312	260	294	185	174	273	368	1866		71.7718	60.4643	66.6265	67.1604	44.8127	55.7024	75.8128	63.193		-0.0742291	-0.0322137	-0.0287576	-0.203828	-0.109732	0.0237242		1	1	1	1	1	1
AAEL000711	hypothetical protein		778	908	1416	496	1186	1011	1255	7050		178.969	211.16	320.895	180.063	305.447	206.283	258.546	237.338		0.0717589	0.25337	0.00264154	0.231957	0.0616195	0.15961		1	1	1	1	1	1
AAEL000713	reticulon/nogo		283	250	431	142	585	387	546	2624		65.1007	58.1388	97.6736	51.5502	150.663	78.9628	112.483	87.7961		-0.0489607	0.175747	-0.101006	0.363666	0.0836031	0.236941		1	1	1	1	1	1
AAEL000715	zinc finger protein		10	4	24	4	9	8	23	82		2.30038	0.93022	5.4389	1.45212	2.3179	1.63231	4.7383	2.68716		-0.344843	0.353188	-0.179965	0.00303214	-0.135008	0.295572		1	1	1	1	1	1
AAEL000716	chondroitin 4-sulfotransferase		26	26	29	12	30	28	54	205		5.98099	6.04643	6.572	4.35635	7.72632	5.71307	11.1247	6.78855		0.00457438	0.0396594	-0.13244	0.108014	-0.0192447	0.262969		1	1	1	1	1	1
AAEL000718	virus-induced RNA, putative		582	360	568	176	208	474	435	2803		133.882	83.7198	128.721	63.8932	53.5692	96.7141	89.6157	92.8735		-0.203506	-0.0170483	-0.320559	-0.396837	-0.140984	-0.174019		1	1	1	1	1	1
AAEL000720	conserved hypothetical protein		18	15	34	2	36	17	32	154		4.14068	3.48833	7.70511	0.726059	9.27159	3.46865	6.59242	5.05612		-0.0707286	0.26035	-0.670919	0.338865	-0.0730518	0.194466		1	1	1	1	1	1
AAEL000722	conserved hypothetical protein		5	3	2	6	7	6	7	36		1.15019	0.697665	0.453242	2.17818	1.80281	1.22423	1.44209	1.27834		-0.17728	-0.315321	0.245849	0.171245	0.0231852	0.0850026		1	1	1	1	1	1
AAEL000724	conserved hypothetical protein		82	72	29	53	9	75	37	357		18.8631	16.744	6.572	19.2406	2.3179	15.3029	7.62248	12.3804		-0.0511786	-0.449477	0.00851503	-0.879156	-0.0897817	-0.386849		1	1	1	0.0761016	1	1
AAEL000730	conserved hypothetical protein		101	62	93	42	88	97	149	632		23.2338	14.4184	21.0757	15.2472	22.6639	19.7917	30.6959	21.0181		-0.204943	-0.0419587	-0.180992	-0.0106932	-0.0689934	0.120058		1	1	1	1	1	1
AAEL000731	hypothetical protein		33	29	43	10	31	34	58	238		7.59125	6.7441	9.74469	3.63029	7.98387	6.9373	11.9488	7.79718		-0.0499913	0.105984	-0.308375	0.0213514	-0.0380733	0.192925		1	1	1	1	1	1
AAEL000733	hydroxysteroid dehydrogenase		21	14	45	4	11	21	36	152		4.8308	3.25577	10.1979	1.45212	2.83299	4.2848	7.41647	4.89584		-0.163092	0.31531	-0.483596	-0.219766	-0.0498934	0.180117		1	1	1	1	1	1
AAEL000735	acyl-CoA oxidase		150	104	190	64	141	216	179	1044		34.5057	24.1857	43.0579	23.2339	36.3137	44.0723	36.8763	34.6065		-0.153265	0.0956653	-0.170556	0.0220555	0.105731	0.0286962		1	1	1	1	1	1
AAEL000739	hypothetical protein		5	11	5	9	2	5	2	39		1.15019	2.55811	1.1331	3.26726	0.515088	1.02019	0.412026	1.43657		0.310216	-0.00553071	0.409592	-0.276035	-0.0439669	-0.343625		1	1	1	1	1	1
AAEL000743	ribosomal protein S6 kinase		122	277	123	146	70	246	176	1160		28.0646	64.4178	27.8744	53.0023	18.0281	50.1934	36.2583	39.6913		0.359109	-0.00293338	0.274687	-0.190502	0.25113	0.110553		1	1	1	1	1	1
AAEL000744	troponin C		4338	3925	5404	2079	6760	6203	7457	36166		997.904	912.779	1224.66	754.738	1741	1265.65	1536.24	1204.71		-0.0387153	0.08891	-0.121265	0.241672	0.103206	0.187339		1	1	1	1	1	1
AAEL000746	NADP-specific isocitrate dehydrogenase		475	432	535	186	526	568	760	3482		109.268	100.464	121.242	67.5235	135.468	115.894	156.57	115.204		-0.0364138	0.0450822	-0.208548	0.0931909	0.0255215	0.155976		1	1	1	1	1	1
AAEL000750	hypothetical protein		141	138	78	82	36	162	59	696		32.4353	32.0926	17.6764	29.7684	9.27159	33.0542	12.1548	23.779		-0.00458509	-0.261408	-0.0370245	-0.537265	0.00815819	-0.421854		1	1	1	1	1	1
AAEL000752	conserved hypothetical protein		240	207	309	121	211	285	292	1665		55.2091	48.1389	70.0258	43.9266	54.3418	58.1509	60.1558	55.707		-0.0592842	0.102916	-0.098881	-0.00685152	0.0224664	0.037138		1	1	1	1	1	1
AAEL000753	conserved hypothetical protein		35	38	11	37	26	60	27	234		8.05133	8.83709	2.49283	13.4321	6.69615	12.2423	5.56235	8.18773		0.0395051	-0.486315	0.218039	-0.0779172	0.178377	-0.155924		1	1	1	1	1	1
AAEL000755	conserved hypothetical protein		4	7	11	7	20	17	13	79		0.920152	1.62789	2.49283	2.54121	5.15088	3.46865	2.67817	2.69711		0.212672	0.380932	0.388665	0.679149	0.515229	0.40984		1	1	1	1	1	1
AAEL000757	anterior fat body protein		87	100	43	93	6	136	9	474		20.0133	23.2555	9.74469	33.7617	1.54526	27.7492	1.85412	16.8463		0.0646078	-0.308046	0.225353	-1.06378	0.140732	-0.993012		1	1	1	0.000356928	1	0.000109401
AAEL000758	ubiquitin-activating enzyme E1		66	38	37	29	10	64	24	268		15.1825	8.83709	8.38497	10.5279	2.57544	13.0584	4.94431	9.07294		-0.230998	-0.253288	-0.156514	-0.743695	-0.0645344	-0.4757		1	1	1	1	1	1
AAEL000759	gamma-glutamylcysteine synthetase, putative		1	1	5	1	5	2	6	21		0.230038	0.232555	1.1331	0.363029	1.28772	0.408076	1.23608	0.698657		0.00253473	0.491357	0.117024	0.539015	0.150451	0.523671		1	1	1	1	1	1
AAEL000760	serine protease		15	8	20	7	7	12	13	82		3.45057	1.86044	4.53242	2.54121	1.80281	2.44846	2.67817	2.75915		-0.2484	0.112722	-0.124419	-0.260721	-0.139367	-0.103244		1	1	1	1	1	1
AAEL000761	hypothetical protein		11	5	9	4	1	9	12	51		2.53042	1.16278	2.03959	1.45212	0.257544	1.83634	2.47216	1.67871		-0.301805	-0.086061	-0.218188	-0.775796	-0.127378	-0.00936708		1	1	1	1	1	1
AAEL000765	hexamerin 2 beta		1875	1361	1788	1012	1493	1656	3953	13138		431.321	316.508	405.198	367.386	384.513	337.887	814.369	436.74		-0.134344	-0.0271204	-0.0696433	-0.0498647	-0.105973	0.275926		1	1	1	1	1	1
AAEL000766	ubiquinol cytochrome C oxidoreductase-subunit 6.4kD- subunit, putative		992	1507	1761	1044	1323	1948	1447	10022		228.198	350.461	399.079	379.003	340.731	397.466	298.101	341.863		0.186195	0.242585	0.22018	0.173975	0.240827	0.115963		1	1	1	1	1	1
AAEL000767	phospholipid-transporting ATPase 1 (aminophospholipid flippase 1)		28	24	57	6	22	23	44	204		6.44106	5.58132	12.9174	2.17818	5.66597	4.69288	9.06457	6.64877		-0.0602103	0.29561	-0.445993	-0.0538976	-0.132673	0.144588		1	1	1	1	1	1
AAEL000768	conserved hypothetical protein		19	22	7	9	7	13	21	98		4.37072	5.11621	1.58635	3.26726	1.80281	2.6525	4.32627	3.30316		0.0656177	-0.408019	-0.119998	-0.358345	-0.204759	-0.00424381		1	1	1	1	1	1
AAEL000778	conserved hypothetical protein		36	20	41	8	34	31	49	219		8.28136	4.6511	9.29145	2.90424	8.7565	6.32518	10.0946	7.18635		-0.242625	0.048867	-0.436511	0.0236726	-0.113873	0.0841454		1	1	1	1	1	1
AAEL000781	hypothetical protein		7	4	6	2	4	9	10	42		1.61027	0.93022	1.35972	0.726059	1.03018	1.83634	2.06013	1.3647		-0.204579	-0.0646943	-0.291104	-0.167775	0.0511089	0.0963913		1	1	1	1	1	1
AAEL000782	conserved hypothetical protein		32	38	55	15	47	50	53	290		7.36121	8.83709	12.4641	5.44544	12.1046	10.2019	10.9187	9.61901		0.0774374	0.223984	-0.126894	0.211475	0.138522	0.167462		1	1	1	1	1	1
AAEL000785	conserved hypothetical protein		25	13	39	11	19	30	41	178		5.75095	3.02322	8.83821	3.99332	4.89334	6.12115	8.44653	5.86667		-0.266297	0.181496	-0.152028	-0.0675836	0.0262097	0.162256		1	1	1	1	1	1
AAEL000786	hypothetical protein		63	55	87	35	92	102	92	526		14.4924	12.7905	19.716	12.706	23.6941	20.8119	18.9532	17.5949		-0.0534654	0.13211	-0.0562997	0.211198	0.155373	0.115149		1	1	1	1	1	1
AAEL000787	ubiquitin c-terminal hydrolase x4		7	5	6	1	7	9	12	47		1.61027	1.16278	1.35972	0.363029	1.80281	1.83634	2.47216	1.5153		-0.123318	-0.0646943	-0.507211	0.0438973	0.0511089	0.16912		1	1	1	1	1	1
AAEL000788	matrix metalloproteinase		20	8	12	1	4	14	14	73		4.60076	1.86044	2.71945	0.363029	1.03018	2.85653	2.88418	2.33065		-0.36735	-0.216009	-0.930779	-0.591342	-0.19608	-0.19217		1	1	1	1	1	1
AAEL000791	hypothetical protein		70	100	154	52	196	126	214	912		16.1027	23.2555	34.8996	18.8775	50.4786	25.7088	44.0868	30.4871		0.157987	0.333044	0.0682638	0.492567	0.201189	0.434016		1	1	1	1	1	1
AAEL000792	conserved hypothetical protein		159	60	37	62	2	57	8	385		36.576	13.9533	8.38497	22.5078	0.515088	11.6302	1.6481	13.6022		-0.414707	-0.631826	-0.209389	-1.71121	-0.492574	-1.29884		1	0.134327	1	1.65649e-18	1	3.61121e-17
AAEL000794	eukaryotic translation initiation factor 3 subunit (eif-3)		63	26	45	5	23	36	52	250		14.4924	6.04643	10.1979	1.81515	5.92351	7.34538	10.7127	8.07621		-0.37146	-0.150145	-0.862786	-0.380092	-0.289412	-0.129161		1	1	1	1	1	1
AAEL000795	ubiquitin		13985	13019	5175	13246	1356	11791	2523	61095		3217.08	3027.63	1172.76	4808.69	349.23	2405.81	519.771	2214.43		-0.0263566	-0.438205	0.174556	-0.964129	-0.126191	-0.79151		1	2.06901e-84	1	0	1	0
AAEL000800	microsomal dipeptidase		140	100	216	75	145	139	237	1052		32.2053	23.2555	48.9501	27.2272	37.3439	28.3613	48.8251	35.1669		-0.140371	0.180908	-0.0724346	0.0639232	-0.054838	0.179802		1	1	1	1	1	1
AAEL000801	metalloproteinase, putative		95	56	103	10	149	83	134	630		21.8536	13.0231	23.3419	3.63029	38.3741	16.9352	27.6057	20.6806		-0.222147	0.0283628	-0.760247	0.242816	-0.109591	0.100655		1	1	1	1	1	1
AAEL000802	conserved hypothetical protein		9	15	19	2	10	10	14	79		2.07034	3.48833	4.30579	0.726059	2.57544	2.04038	2.88418	2.58436		0.210738	0.29768	-0.389453	0.0872409	-0.00576901	0.133049		1	1	1	1	1	1
AAEL000804	conserved hypothetical protein		180	261	56	242	20	233	65	1057		41.4068	60.6969	12.6908	87.8531	5.15088	47.5409	13.3908	38.39		0.165431	-0.508886	0.32558	-0.890739	0.0597261	-0.485918		1	1	1	7.42794e-08	1	1
AAEL000806	hypothetical protein		6	4	1	2	4	4	3	24		1.38023	0.93022	0.226621	0.726059	1.03018	0.816153	0.618039	0.818214		-0.145556	-0.568678	-0.232081	-0.108752	-0.191761	-0.285946		1	1	1	1	1	1
AAEL000807	tetratricopeptide repeat protein, putative		8	10	21	2	33	7	23	104		1.8403	2.32555	4.75904	0.726059	8.49896	1.42827	4.7383	3.47378		0.0926615	0.385703	-0.343056	0.629772	-0.097969	0.383883		1	1	1	1	1	1
AAEL000809	conserved hypothetical protein		5	3	8	5	3	5	5	34		1.15019	0.697665	1.81297	1.81515	0.772632	1.02019	1.03007	1.18555		-0.17728	0.173442	0.173912	-0.142446	-0.0439669	-0.0404666		1	1	1	1	1	1
AAEL000811	conserved hypothetical protein		13	30	17	10	4	29	9	112		2.99049	6.97665	3.85255	3.63029	1.03018	5.91711	1.85412	3.7502		0.352064	0.103871	0.0793744	-0.41389	0.282688	-0.191233		1	1	1	1	1	1
AAEL000812	conserved hypothetical protein		17	7	21	5	12	16	13	91		3.91064	1.62789	4.75904	1.81515	3.09053	3.26461	2.67817	3.02086		-0.351961	0.0814874	-0.309603	-0.0966441	-0.0742554	-0.154794		1	1	1	1	1	1
AAEL000813	dimethylaniline monooxygenase		5	9	9	1	10	3	5	42		1.15019	2.093	2.03959	0.363029	2.57544	0.612115	1.03007	1.40906		0.230009	0.219773	-0.379864	0.312937	-0.220777	-0.0404666		1	1	1	1	1	1
AAEL000815	conserved hypothetical protein		18	12	30	7	11	18	36	132		4.14068	2.79066	6.79862	2.54121	2.83299	3.67269	7.41647	4.31333		-0.161791	0.207455	-0.199616	-0.155688	-0.0495455	0.244196		1	1	1	1	1	1
AAEL000816	carbonic anhydrase		26	19	37	15	51	40	56	244		5.98099	4.41855	8.38497	5.44544	13.1347	8.16153	11.5367	8.15185		-0.126552	0.142681	-0.0393598	0.333927	0.131228	0.278489		1	1	1	1	1	1
AAEL000820	dimethylaniline monooxygenase		110	105	91	54	58	112	77	607		25.3042	24.4183	20.6225	19.6036	14.9376	22.8523	15.863	20.5145		-0.0153533	-0.0880785	-0.109867	-0.226555	-0.0438973	-0.200784		1	1	1	1	1	1
AAEL000823	ribosomal protein L35A, putative		3558	3328	4711	2048	4172	4818	4351	26986		818.475	773.943	1067.61	743.484	1074.47	983.056	896.363	908.201		-0.02429	0.115383	-0.0417229	0.118165	0.0795552	0.0394692		1	1	1	1	1	1
AAEL000824	hypothetical protein		45	39	37	30	41	29	69	290		10.3517	9.06965	8.38497	10.8909	10.5593	5.91711	14.2149	9.91265		-0.0562593	-0.0895839	0.0216434	0.00846172	-0.236777	0.135489		1	1	1	1	1	1
AAEL000825	eukaryotic peptide chain release factor GTP-binding subunit (erf2) (translation release factor 3) (erf3) (erf- 3)		28	32	28	4	16	29	45	182		6.44106	7.44176	6.34538	1.45212	4.12071	5.91711	9.27059	5.85553		0.0609561	-0.00630247	-0.604197	-0.186683	-0.0356913	0.154139		1	1	1	1	1	1
AAEL000829	dimethylaniline monooxygenase		12	13	13	7	22	23	17	107		2.76045	3.02322	2.94607	2.54121	5.66597	4.69288	3.50222	3.59029		0.0369311	0.02641	-0.0334168	0.296981	0.218206	0.097104		1	1	1	1	1	1
AAEL000832	cleavage and polyadenylation specificity factor cpsf		69	68	38	14	28	83	67	367		15.8726	15.8137	8.61159	5.08241	7.21124	16.9352	13.8029	11.9042		-0.00159354	-0.261032	-0.483254	-0.336196	0.0278019	-0.0598694		1	1	1	1	1	1
AAEL000836	spermatogenesis associated factor		4	5	10	1	8	4	9	41		0.920152	1.16278	2.26621	0.363029	2.06035	0.816153	1.85412	1.34897		0.0851476	0.342753	-0.298746	0.304899	-0.0423178	0.263348		1	1	1	1	1	1
AAEL000839	O-fucosyltransferase, putative		5	8	9	3	10	8	39	82		1.15019	1.86044	2.03959	1.08909	2.57544	1.63231	8.03451	2.62594		0.183565	0.219773	-0.0201121	0.312937	0.132603	0.785243		1	1	1	1	1	1
AAEL000840	skeletal muscle/kidney enriched inositol 5- phosphatase		187	161	198	62	189	209	308	1314		43.0171	37.4414	44.8709	22.5078	48.6758	42.644	63.452	43.2299		-0.05999	0.0182409	-0.27948	0.0534387	-0.00376562	0.168157		1	1	1	1	1	1
AAEL000844	ad-003		79	70	93	45	72	119	132	610		18.173	16.2789	21.0757	16.3363	18.5432	24.2805	27.1937	20.2688		-0.0472528	0.0637046	-0.045741	0.00866327	0.124641	0.173471		1	1	1	1	1	1
AAEL000845	protein-tyrosine phosphatase		39	29	56	14	18	35	64	255		8.97148	6.7441	12.6908	5.08241	4.63579	7.14134	13.1848	8.3501		-0.120823	0.147839	-0.239607	-0.277972	-0.0966641	0.164174		1	1	1	1	1	1
AAEL000847	conserved hypothetical protein		53	46	72	37	56	56	69	389		12.192	10.6975	16.3167	13.4321	14.4225	11.4261	14.2149	13.2431		-0.0558134	0.124781	0.0414207	0.0718791	-0.0277062	0.0656699		1	1	1	1	1	1
AAEL000848	poly(a) polymerase		8	9	12	8	12	9	13	71		1.8403	2.093	2.71945	2.90424	3.09053	1.83634	2.67817	2.45172		0.0507086	0.155606	0.18226	0.207571	-0.000843583	0.149422		1	1	1	1	1	1
AAEL000850	tyrosine kinase receptor		16	4	18	2	10	9	16	75		3.68061	0.93022	4.07917	0.726059	2.57544	1.83634	3.29621	2.44629		-0.535736	0.0424604	-0.622261	-0.145568	-0.280048	-0.0453023		1	1	1	1	1	1
AAEL000851	conserved hypothetical protein		20	13	47	9	32	27	72	220		4.60076	3.02322	10.6512	3.26726	8.24141	5.50903	14.8329	7.16083		-0.17302	0.354167	-0.141323	0.245105	0.0752526	0.495734		1	1	1	1	1	1
AAEL000852	peptidyl-prolyl cis/trans isomerase, putative		21	18	67	10	76	40	71	303		4.8308	4.18599	15.1836	3.63029	19.5734	8.16153	14.6269	10.0275		-0.0595688	0.485421	-0.118405	0.594444	0.220649	0.469414		1	1	1	1	1	1
AAEL000854	fumarylacetoacetate hydrolase		300	276	204	114	72	323	88	1377		69.0114	64.1852	46.2306	41.3853	18.5432	65.9043	18.1291	46.1985		-0.0313913	-0.173373	-0.221237	-0.567334	-0.0199475	-0.577035		1	1	1	0.0150595	1	0.00063565
AAEL000855	mannosyltransferase 1,		5	3	3	0	4	2	22	39		1.15019	0.697665	0.679862	0	1.03018	0.408076	4.53229	1.21404		-0.17728	-0.18598	-0.829365	-0.0404273	-0.346437	0.544676		1	1	1	1	1	1
AAEL000856	germ cell-less protein		26	27	21	15	8	25	34	156		5.98099	6.27899	4.75904	5.44544	2.06035	5.10096	7.00444	5.23289		0.0204495	-0.0956604	-0.0393598	-0.436881	-0.0667036	0.0665427		1	1	1	1	1	1
AAEL000857	conserved hypothetical protein		16	19	28	12	15	20	27	137		3.68061	4.41855	6.34538	4.35635	3.86316	4.08076	5.56235	4.61531		0.0756058	0.227035	0.0697177	0.0199645	0.0426217	0.1717		1	1	1	1	1	1
AAEL000858	ral guanine nucleotide exchange factor,		8	4	8	3	4	4	15	46		1.8403	0.93022	1.81297	1.08909	1.03018	0.816153	3.0902	1.51559		-0.256532	-0.0058582	-0.199412	-0.219727	-0.302736	0.207527		1	1	1	1	1	1
AAEL000859	hypothetical protein		54	981	79	30	112	100	103	1459		12.422	228.137	17.903	10.8909	28.8449	20.4038	21.2193	48.5458		1.25745	0.156622	-0.0561637	0.361941	0.212818	0.229676		3.85362e-105	1	1	1	1	1
AAEL000862	carboxylesterase		51	60	35	25	15	49	15	250		11.7319	13.9533	7.93173	9.07573	3.86316	9.99787	3.0902	8.52056		0.0741471	-0.166528	-0.109362	-0.467847	-0.0682012	-0.559489		1	1	1	1	1	1
AAEL000867	F-box protein		14	15	28	3	11	19	16	106		3.22053	3.48833	6.34538	1.08909	2.83299	3.87673	3.29621	3.44989		0.0327359	0.281842	-0.423811	-0.0522232	0.076218	0.00950386		1	1	1	1	1	1
AAEL000870	conserved hypothetical protein		13	4	18	5	24	37	70	171		2.99049	0.93022	4.07917	1.81515	6.18106	7.54941	14.4209	5.42377		-0.450695	0.127502	-0.199551	0.301035	0.385411	0.661117		1	1	1	1	1	1
AAEL000871	conserved hypothetical protein		37	54	98	15	43	54	32	333		8.5114	12.558	22.2088	5.44544	11.0744	11.0181	6.59242	11.0584		0.165694	0.410331	-0.18839	0.112005	0.10983	-0.108064		1	1	1	1	1	1
AAEL000874	hypothetical protein		17	15	19	4	12	19	28	114		3.91064	3.48833	4.30579	1.45212	3.09053	3.87673	5.76836	3.69893		-0.0470805	0.0398615	-0.395869	-0.0966441	-0.00359837	0.161945		1	1	1	1	1	1
AAEL000875	conserved hypothetical protein		10	4	7	3	6	6	8	44		2.30038	0.93022	1.58635	1.08909	1.54526	1.22423	1.6481	1.4748		-0.344843	-0.14604	-0.287723	-0.156145	-0.244426	-0.131279		1	1	1	1	1	1
AAEL000878	cuticle protein, putative		0	2	4	1	3	6	7	23		0	0.46511	0.906483	0.363029	0.772632	1.22423	1.44209	0.739082		0.521864	0.742915	0.449501	0.686919	0.85255	0.914367		1	1	1	1	1	1
AAEL000879	cuticle protein, putative		267	183	169	173	205	552	575	2124		61.4201	42.5576	38.2989	62.8041	52.7965	112.629	118.457	69.852		-0.158709	-0.204274	0.00964618	-0.065475	0.262699	0.284573		1	1	1	1	1	1
AAEL000880	hypothetical protein		26	34	45	8	12	51	43	219		5.98099	7.90687	10.1979	2.90424	3.09053	10.4059	8.85856	7.0493		0.117796	0.225889	-0.299103	-0.273792	0.234492	0.166001		1	1	1	1	1	1
AAEL000883	hypothetical protein		25	27	40	8	33	30	43	206		5.75095	6.27899	9.06483	2.90424	8.49896	6.12115	8.85856	6.78252		0.0369211	0.192251	-0.282632	0.164881	0.0262097	0.182473		1	1	1	1	1	1
AAEL000887	conserved hypothetical protein		207	151	427	28	179	137	382	1511		47.6178	35.1158	96.7671	10.1648	46.1004	27.9532	78.697	48.9166		-0.131621	0.307034	-0.664028	-0.0140053	-0.230062	0.21747		1	1	0.0905668	1	1	1
AAEL000888	single stranded DNA binding protein		187	146	260	69	152	173	288	1275		43.0171	33.953	58.9214	25.049	39.1467	35.2986	59.3318	42.1025		-0.102226	0.136089	-0.233411	-0.0407471	-0.0854441	0.139093		1	1	1	1	1	1
AAEL000890	conserved hypothetical protein		104	116	293	21	170	249	656	1609		23.9239	26.9764	66.3999	7.62362	43.7825	50.8055	135.145	50.6652		0.0517436	0.441025	-0.489041	0.260832	0.325169	0.748993		1	1	1	1	1	5.69874e-24
AAEL000893	sex-determining region y protein, sry		7	2	10	2	4	3	6	34		1.61027	0.46511	2.26621	0.726059	1.03018	0.612115	1.23608	1.13514		-0.434849	0.134287	-0.291104	-0.167775	-0.348125	-0.100564		1	1	1	1	1	1
AAEL000895	peroxisome biogenesis factor 1 (peroxin-1)		58	28	67	11	23	28	73	288		13.3422	6.51154	15.1836	3.99332	5.92351	5.71307	15.039	9.3866		-0.304867	0.0553686	-0.509131	-0.344688	-0.359876	0.0512659		1	1	1	1	1	1
AAEL000896	conserved hypothetical protein		1107	875	1579	371	1801	2182	3170	11085		254.652	203.486	357.834	134.684	463.837	445.211	653.061	358.966		-0.0973274	0.147637	-0.276328	0.260265	0.242473	0.408799		1	1	1	1	1	8.54269e-09
AAEL000897	conserved hypothetical protein		143	181	107	121	93	219	104	968		32.8954	42.0925	24.2484	43.9266	23.9516	44.6844	21.4254	33.3177		0.106495	-0.131517	0.124932	-0.136822	0.132327	-0.184805		1	1	1	1	1	1
AAEL000899	glycosyltransferase		6	5	7	0	6	1	11	36		1.38023	1.16278	1.58635	0	1.54526	0.204038	2.26614	1.16354		-0.0642952	0.0532459	-0.89769	0.0431417	-0.592297	0.193299		1	1	1	1	1	1
AAEL000900	conserved hypothetical protein		0	0	12	0	11	0	13	36		0	0	2.71945	0	2.83299	0	2.67817	1.1758		0	1.16427	0	1.18084	0	1.15809		1	1	1	1	1	1
AAEL000901	conserved hypothetical protein		5	6	35	6	39	10	26	127		1.15019	1.39533	7.93173	2.17818	10.0442	2.04038	5.35634	4.29948		0.072456	0.779788	0.245849	0.880084	0.219927	0.614394		1	1	1	1	1	1
AAEL000902	sugar transporter		287	194	252	161	143	440	198	1675		66.0209	45.1157	57.1084	58.4477	36.8288	89.7768	40.7906	56.2984		-0.164746	-0.0627763	-0.0527437	-0.252455	0.133136	-0.208311		1	1	1	1	1	1
AAEL000903	hypothetical protein		16	18	29	19	65	27	63	237		3.68061	4.18599	6.572	6.89756	16.7404	5.50903	12.9788	8.08063		0.0531683	0.241818	0.262209	0.640023	0.167663	0.530977		1	1	1	1	1	1
AAEL000904	carboxylesterase		27	51	110	18	55	39	81	381		6.21102	11.8603	24.9283	6.53453	14.1649	7.95749	16.6871	12.6205		0.274431	0.593236	0.0213799	0.350376	0.104629	0.420627		1	1	1	1	1	1
AAEL000906	guanyl-nucleotide exchange factor		368	349	253	191	155	378	167	1861		84.6539	81.1617	57.3351	69.3386	39.9193	77.1264	34.4042	63.4199		-0.0182518	-0.168739	-0.086446	-0.325318	-0.040344	-0.389544		1	1	1	1	1	1
AAEL000909	histone H1, putative		365	357	961	371	404	1429	620	4507		83.9638	83.0222	217.783	134.684	104.048	291.571	127.728	148.971		-0.00488642	0.413296	0.204835	0.0929415	0.539916	0.18184		1	0.392486	1	1	1.10377e-18	1
AAEL000910	conserved hypothetical protein		17	6	3	9	6	22	7	70		3.91064	1.39533	0.679862	3.26726	1.54526	4.48884	1.44209	2.3899		-0.411059	-0.669495	-0.0739229	-0.372049	0.0571556	-0.398513		1	1	1	1	1	1
AAEL000914	conserved hypothetical protein		1	0	6	2	3	5	4	21		0.230038	0	1.35972	0.726059	0.772632	1.02019	0.824052	0.704671		-0.332477	0.559541	0.333132	0.354442	0.452921	0.376815		1	1	1	1	1	1
AAEL000918	carboxylesterase		15	15	32	5	17	10	29	123		3.45057	3.48833	7.25186	1.81515	4.37825	2.04038	5.97438	4.05699		0.0044689	0.309904	-0.258054	0.098339	-0.212038	0.228233		1	1	1	1	1	1
AAEL000922	polyribonucleotide nucleotidyltransferase		4	3	9	2	7	2	15	42		0.920152	0.697665	2.03959	0.726059	1.80281	0.408076	3.0902	1.38351		-0.0961623	0.300891	-0.0826382	0.252363	-0.265319	0.467945		1	1	1	1	1	1
AAEL000924	eukaryotic translation initiation factor 2-alpha kinase		11	7	18	3	7	15	16	77		2.53042	1.62789	4.07917	1.08909	1.80281	3.06057	3.29621	2.49802		-0.17428	0.195131	-0.325946	-0.134589	0.077065	0.107368		1	1	1	1	1	1
AAEL000925	leucine-zipper-like transcriptional regulator 1 (LZTR-1)		23	11	26	7	4	25	19	115		5.29087	2.55811	5.89214	2.54121	1.03018	5.10096	3.91425	3.7611		-0.29903	0.0451286	-0.3017	-0.649674	-0.0152872	-0.125351		1	1	1	1	1	1
AAEL000930	conserved hypothetical protein		102	115	172	57	103	135	150	834		23.4639	26.7438	38.9788	20.6927	26.527	27.5452	30.902	27.8362		0.0563738	0.218965	-0.0540916	0.0528652	0.0691015	0.118702		1	1	1	1	1	1
AAEL000931	alkaline phosphatase		74	48	55	20	9	26	46	278		17.0228	11.1626	12.4641	7.26059	2.3179	5.30499	9.4766	9.2871		-0.180624	-0.133528	-0.363331	-0.835066	-0.495347	-0.250381		1	1	1	0.631604	1	1
AAEL000933	conserved hypothetical protein		18	19	37	7	20	23	40	164		4.14068	4.41855	8.38497	2.54121	5.15088	4.69288	8.24052	5.3671		0.0269474	0.296181	-0.199616	0.0908674	0.0520065	0.288811		1	1	1	1	1	1
AAEL000934	clathrin light chain		617	788	810	433	703	867	898	5116		141.933	183.253	183.563	157.192	181.054	176.901	185	172.699		0.11083	0.111562	0.0442858	0.10559	0.0955252	0.114944		1	1	1	1	1	1
AAEL000936	hypothetical protein		7	6	9	5	3	3	16	49		1.61027	1.39533	2.03959	1.81515	0.772632	0.612115	3.29621	1.64876		-0.0548915	0.0924257	0.0465645	-0.269794	-0.348125	0.285855		1	1	1	1	1	1
AAEL000937	conserved hypothetical protein		6	24	5	17	5	17	10	84		1.38023	5.58132	1.1331	6.1715	1.28772	3.46865	2.06013	3.01181		0.563308	-0.0738556	0.605522	-0.0261982	0.365787	0.155414		1	1	1	1	1	1
AAEL000938	conserved hypothetical protein		3	5	3	8	2	13	6	40		0.690114	1.16278	0.679862	2.90424	0.515088	2.6525	1.23608	1.40581		0.184979	-0.00503074	0.542509	-0.0950858	0.50578	0.207733		1	1	1	1	1	1
AAEL000940	conserved hypothetical protein		10	8	8	6	3	24	9	68		2.30038	1.86044	1.81297	2.17818	0.772632	4.89692	1.85412	2.23938		-0.0840457	-0.0941693	-0.0217618	-0.410057	0.309302	-0.0853806		1	1	1	1	1	1
AAEL000941	mitochondrial inner membrane protein translocase, 8kD-subunit, putative		77	87	125	51	160	85	142	727		17.7129	20.2323	28.3276	18.5145	41.2071	17.3432	29.2538	24.6559		0.0571508	0.202099	0.0190119	0.363908	-0.00905634	0.215976		1	1	1	1	1	1
AAEL000942	conserved hypothetical protein		133	222	91	136	87	216	84	969		30.595	51.6272	20.6225	49.372	22.4063	44.0723	17.3051	33.7143		0.226077	-0.169948	0.206756	-0.134251	0.157651	-0.245316		1	1	1	1	1	1
AAEL000943	conserved hypothetical protein		0	4	4	0	5	7	12	32		0	0.93022	0.906483	0	1.28772	1.42827	2.47216	1.00355		0.752133	0.742915	0	0.871491	0.910696	1.12583		1	1	1	1	1	1
AAEL000947	microsomal signal peptidase 23 kd subunit (spc22/23)		213	150	289	110	393	219	528	1902		48.9981	34.8833	65.4934	39.9332	101.215	44.6844	108.775	63.426		-0.146848	0.125574	-0.0884439	0.314153	-0.039853	0.345378		1	1	1	1	1	1
AAEL000950	conserved hypothetical protein		51	76	122	26	93	59	148	575		11.7319	17.6742	27.6477	9.43876	23.9516	12.0383	30.4899	18.9961		0.175516	0.368079	-0.0926894	0.306235	0.0110087	0.410285		1	1	1	1	1	1
AAEL000951	elongation factor 1-beta2		1759	1182	1972	538	1536	1315	2018	10320		404.637	274.88	446.896	195.31	395.588	268.31	415.734	343.051		-0.167821	0.0431211	-0.316111	-0.00981746	-0.178319	0.0117449		1	1	1	1	1	1
AAEL000952	conserved hypothetical protein		35	38	31	34	24	61	41	264		8.05133	8.83709	7.02524	12.343	6.18106	12.4463	8.44653	9.04723		0.0395051	-0.0576712	0.181878	-0.111631	0.185441	0.0203183		1	1	1	1	1	1
AAEL000953	conserved hypothetical protein		35	34	36	14	28	46	49	242		8.05133	7.90687	8.15835	5.08241	7.21124	9.38576	10.0946	7.98437		-0.00767034	0.00559671	-0.193692	-0.0466332	0.0651027	0.0960873		1	1	1	1	1	1
AAEL000954	conserved hypothetical protein		1	0	6	1	2	1	10	21		0.230038	0	1.35972	0.363029	0.515088	0.204038	2.06013	0.676007		-0.332477	0.559541	0.117024	0.220853	-0.0270843	0.720627		1	1	1	1	1	1
AAEL000955	conserved hypothetical protein		96	47	114	22	29	68	70	446		22.0836	10.9301	25.8348	7.98665	7.46878	13.8746	14.4209	14.6571		-0.301487	0.0675676	-0.43488	-0.46326	-0.19955	-0.183012		1	1	1	1	1	1
AAEL000956	conserved hypothetical protein		10	4	9	0	11	5	19	58		2.30038	0.93022	2.03959	0	2.83299	1.02019	3.91425	1.86252		-0.344843	-0.0478379	-1.09698	0.0838645	-0.311578	0.216285		1	1	1	1	1	1
AAEL000958	conserved hypothetical protein		771	854	608	816	589	924	460	5022		177.359	198.602	137.785	296.232	151.693	188.531	94.766	177.853		0.0490777	-0.10951	0.222582	-0.0678041	0.0265007	-0.271775		1	1	1	1	1	1
AAEL000960	conserved hypothetical protein		25	8	35	10	32	13	33	156		5.75095	1.86044	7.93173	3.63029	8.24141	2.6525	6.79843	5.26654		-0.460626	0.135597	-0.191354	0.151829	-0.319361	0.0704145		1	1	1	1	1	1
AAEL000962	conserved hypothetical protein		19	20	9	22	1	23	13	107		4.37072	4.6511	2.03959	7.98665	0.257544	4.69288	2.67817	3.81095		0.0258558	-0.309817	0.253121	-0.999552	0.0295798	-0.200868		1	1	1	1	1	1
AAEL000963	conserved hypothetical protein		46	80	115	39	113	76	115	584		10.5817	18.6044	26.0614	14.1581	29.1025	15.5069	23.6915	19.6724		0.241571	0.386629	0.124409	0.434215	0.163402	0.345554		1	1	1	1	1	1
AAEL000964	regulatory factor X-associated ankyrin-containing protein, putative		9	15	15	8	16	22	14	99		2.07034	3.48833	3.39931	2.90424	4.12071	4.48884	2.88418	3.33656		0.210738	0.200128	0.135864	0.279464	0.314974	0.133049		1	1	1	1	1	1
AAEL000965	conserved hypothetical protein		44	32	69	24	38	57	73	337		10.1217	7.44176	15.6368	8.71271	9.78668	11.6302	15.039	11.1955		-0.130556	0.185919	-0.0637403	-0.0143289	0.0592414	0.169205		1	1	1	1	1	1
AAEL000973	conserved hypothetical protein		49	37	56	22	29	104	75	372		11.2719	8.60454	12.6908	7.98665	7.46878	21.22	15.451	12.0991		-0.114927	0.0506449	-0.146528	-0.174907	0.271185	0.134908		1	1	1	1	1	1
AAEL000978	conserved hypothetical protein		18	12	15	5	8	21	18	97		4.14068	2.79066	3.39931	1.81515	2.06035	4.2848	3.70823	3.17131		-0.161791	-0.0813385	-0.333251	-0.283382	0.0141853	-0.0455774		1	1	1	1	1	1
AAEL000981	hypothetical protein		74	39	69	15	21	31	48	297		17.0228	9.06965	15.6368	5.44544	5.40843	6.32518	9.88863	9.82814		-0.269041	-0.0364355	-0.484406	-0.487263	-0.421511	-0.232272		1	1	1	1	1	1
AAEL000982	mediator complex, subunit, putative		3	6	8	3	7	1	13	41		0.690114	1.39533	1.81297	1.08909	1.80281	0.204038	2.67817	1.38179		0.253405	0.354391	0.160837	0.352194	-0.343023	0.509671		1	1	1	1	1	1
AAEL000983	clathrin coat assembly protein ap19		63	137	72	79	65	115	69	600		14.4924	31.8601	16.3167	28.6793	16.7404	23.4644	14.2149	20.824		0.338872	0.0508308	0.293495	0.0618305	0.207003	-0.00828076		1	1	1	1	1	1
AAEL000984	conserved hypothetical protein		7	10	12	7	9	7	8	60		1.61027	2.32555	2.71945	2.54121	2.3179	1.42827	1.6481	2.08439		0.144614	0.207559	0.180199	0.143296	-0.0460165	0.00898425		1	1	1	1	1	1
AAEL000985	conserved hypothetical protein		28	46	54	22	22	50	45	267		6.44106	10.6975	12.2375	7.98665	5.66597	10.2019	9.27059	8.92875		0.215091	0.272496	0.0908686	-0.0538976	0.194876	0.154139		1	1	1	1	1	1
AAEL000986	NADH-ubiquinone oxidoreductase ashi subunit		263	270	445	147	451	366	417	2359		60.5	62.7899	100.846	53.3653	116.152	74.678	85.9074	79.177		0.0160823	0.221332	-0.0543047	0.282587	0.0911657	0.151852		1	1	1	1	1	1
AAEL000987	60S ribosomal protein L8		140	55	60	17	19	96	73	460		32.2053	12.7905	13.5972	6.1715	4.89334	19.5877	15.039	14.8978		-0.396989	-0.370824	-0.706374	-0.803614	-0.214222	-0.327661		1	1	0.889557	0.000746989	1	1
AAEL000988	conserved hypothetical protein		50	41	27	26	5	61	22	232		11.5019	9.53476	6.11876	9.43876	1.28772	12.4463	4.53229	7.83722		-0.0799309	-0.267624	-0.0842348	-0.895735	0.0337083	-0.393185		1	1	1	1	1	1
AAEL000996	conserved hypothetical protein		13	2	17	3	10	3	17	65		2.99049	0.46511	3.85255	1.08909	2.57544	0.612115	3.50222	2.15529		-0.680964	0.103871	-0.393575	-0.0605257	-0.59424	0.0646047		1	1	1	1	1	1
AAEL001000	1-acyl-sn-glycerol-3-phosphate acyltransferase		11	17	25	12	15	19	31	130		2.53042	3.95344	5.66552	4.35635	3.86316	3.87673	6.3864	4.376		0.182179	0.332078	0.222388	0.172635	0.174083	0.382419		1	1	1	1	1	1
AAEL001001	hypothetical protein		1	4	4	2	5	2	4	22		0.230038	0.93022	0.906483	0.726059	1.28772	0.408076	0.824052	0.75895		0.419656	0.410438	0.333132	0.539015	0.150451	0.376815		1	1	1	1	1	1
AAEL001004	conserved hypothetical protein		3	5	5	0	4	3	2	22		0.690114	1.16278	1.1331	0	1.03018	0.612115	0.412026	0.720044		0.184979	0.175419	-0.648415	0.140522	-0.0398281	-0.162676		1	1	1	1	1	1
AAEL001005	calreticulin		345	323	356	107	414	355	383	2283		79.3631	75.1153	80.677	38.8441	106.623	72.4336	78.903	75.9942		-0.0238283	0.00711348	-0.309156	0.127954	-0.0395742	-0.00251864		1	1	1	1	1	1
AAEL001007	conserved hypothetical protein		93	57	82	16	40	99	67	454		21.3935	13.2556	18.5829	5.80847	10.3018	20.1998	13.8029	14.7636		-0.205419	-0.0605608	-0.55556	-0.313061	-0.024698	-0.188106		1	1	1	1	1	1
AAEL001008	conserved hypothetical protein		13	25	9	28	1	14	6	96		2.99049	5.81388	2.03959	10.1648	0.257544	2.85653	1.23608	3.62271		0.275297	-0.15369	0.511704	-0.843425	-0.0186284	-0.34668		1	1	1	1	1	1
AAEL001009	dab2-interacting protein		17	15	6	4	1	12	5	60		3.91064	3.48833	1.35972	1.45212	0.257544	2.44846	1.03007	1.99241		-0.0470805	-0.420862	-0.395869	-0.953477	-0.190917	-0.523982		1	1	1	1	1	1
AAEL001011	conserved hypothetical protein		10	15	15	5	4	8	4	61		2.30038	3.48833	3.39931	1.81515	1.03018	1.63231	0.824052	2.06996		0.168824	0.158214	-0.0936991	-0.308038	-0.135008	-0.387684		1	1	1	1	1	1
AAEL001014	vacuolar protein sorting-associated		7	14	17	2	9	22	20	91		1.61027	3.25577	3.85255	0.726059	2.3179	4.48884	4.12026	2.91024		0.280803	0.349987	-0.291104	0.143296	0.413323	0.377768		1	1	1	1	1	1
AAEL001015	conserved hypothetical protein		3	0	3	0	3	5	9	23		0.690114	0	0.679862	0	0.772632	1.02019	1.85412	0.716702		-0.648415	-0.00503074	-0.648415	0.0385032	0.136982	0.36318		1	1	1	1	1	1
AAEL001017	tyrosine-protein kinase		1	3	5	1	2	4	7	23		0.230038	0.697665	1.1331	0.363029	0.515088	0.816153	1.44209	0.742453		0.319608	0.491357	0.117024	0.220853	0.373452	0.581891		1	1	1	1	1	1
AAEL001019	translation elongation factor		13	8	7	3	11	5	12	59		2.99049	1.86044	1.58635	1.08909	2.83299	1.02019	2.47216	1.97881		-0.189898	-0.251892	-0.393575	-0.0219874	-0.41743	-0.0769959		1	1	1	1	1	1
AAEL001020	anterior fat body protein		106	82	162	105	304	115	235	1109		24.384	19.0695	36.7126	38.1181	78.2934	23.4644	48.4131	38.3507		-0.105782	0.176521	0.192751	0.50418	-0.0165575	0.2961		1	1	1	0.374109	1	1
AAEL001022	anterior fat body protein		19	18	27	12	46	23	43	188		4.37072	4.18599	6.11876	4.35635	11.847	4.69288	8.85856	6.34718		-0.0179168	0.140647	-0.00136728	0.420895	0.0295798	0.297075		1	1	1	1	1	1
AAEL001024	mitochondrial carrier protein		44	26	35	16	9	33	40	203		10.1217	6.04643	7.93173	5.80847	2.3179	6.73326	8.24052	6.74285		-0.218118	-0.103567	-0.234986	-0.612712	-0.172812	-0.0873806		1	1	1	1	1	1
AAEL001029	conserved hypothetical protein		7	9	19	1	8	10	22	76		1.61027	2.093	4.30579	0.363029	2.06035	2.04038	4.53229	2.4293		0.102661	0.396029	-0.507211	0.096434	0.0925799	0.417329		1	1	1	1	1	1
AAEL001030	S-formylglutathione hydrolase, putative		128	58	64	37	65	90	68	510		29.4448	13.4882	14.5037	13.4321	16.7404	18.3634	14.0089	17.1402		-0.335603	-0.304522	-0.337387	-0.243026	-0.203291	-0.319389		1	1	1	1	1	1
AAEL001031	conserved hypothetical protein		28	14	27	1	2	15	9	96		6.44106	3.25577	6.11876	0.363029	0.515088	3.06057	1.85412	3.08691		-0.283692	-0.0216055	-1.07171	-0.967878	-0.308944	-0.509612		1	1	1	1	1	1
AAEL001032	conserved hypothetical protein		33	14	36	2	4	16	7	112		7.59125	3.25577	8.15835	0.726059	1.03018	3.26461	1.44209	3.63833		-0.353062	0.0305133	-0.924969	-0.80164	-0.351953	-0.67621		1	1	1	1	1	1
AAEL001033	methyl-cpg binding protein, mbd		39	28	39	12	12	38	49	217		8.97148	6.51154	8.83821	4.35635	3.09053	7.75345	10.0946	7.08803		-0.135617	-0.00635686	-0.303822	-0.445174	-0.0618837	0.0501718		1	1	1	1	1	1
AAEL001036	ikappab kinase complex-associated protein		22	18	19	9	8	14	18	108		5.06083	4.18599	4.30579	3.26726	2.06035	2.85653	3.70823	3.635		-0.0789867	-0.0672831	-0.181068	-0.366878	-0.235825	-0.129074		1	1	1	1	1	1
AAEL001037	ribosomal RNA methyltransferase		71	28	57	0	22	36	88	302		16.3327	6.51154	12.9174	0	5.66597	7.34538	18.1291	9.55744		-0.391521	-0.100496	-1.91731	-0.450004	-0.340663	0.0447987		1	1	0.000134007	1	1	1
AAEL001038	cak1		6	12	11	3	14	9	16	71		1.38023	2.79066	2.49283	1.08909	3.60562	1.83634	3.29621	2.35585		0.277048	0.231489	-0.088437	0.381706	0.110132	0.344878		1	1	1	1	1	1
AAEL001039	metaxin		36	34	25	25	13	34	21	188		8.28136	7.90687	5.66552	9.07573	3.34807	6.9373	4.32627	6.50588		-0.0196123	-0.160159	0.0388826	-0.378473	-0.0749318	-0.272725		1	1	1	1	1	1
AAEL001044	tyrosyl-tRNA synthetase		295	290	247	120	96	346	198	1592		67.8612	67.441	55.9753	43.5635	24.7242	70.5972	40.7906	52.9933		-0.00268955	-0.0833538	-0.191787	-0.436278	0.0171167	-0.220215		1	1	1	1	1	1
AAEL001047	adenylate cyclase		4	3	7	1	7	7	6	35		0.920152	0.697665	1.58635	0.363029	1.80281	1.42827	1.23608	1.14776		-0.0961623	0.202689	-0.298746	0.252363	0.162449	0.107901		1	1	1	1	1	1
AAEL001048	short-chain dehydrogenase		22	17	17	4	12	7	20	99		5.06083	3.95344	3.85255	1.45212	3.09053	1.42827	4.12026	3.27971		-0.102647	-0.113326	-0.503014	-0.203789	-0.509329	-0.0855446		1	1	1	1	1	1
AAEL001052	heat shock protein, putative		40	30	47	16	35	26	70	264		9.20152	6.97665	10.6512	5.80847	9.01404	5.30499	14.4209	8.76825		-0.117276	0.062279	-0.194434	-0.00874759	-0.232441	0.191777		1	1	1	1	1	1
AAEL001054	glutathione-s-transferase theta, gst		39	201	79	33	91	74	65	582		8.97148	46.7436	17.903	11.98	23.4365	15.0988	13.3908	19.6463		0.709137	0.295312	0.123207	0.411144	0.222219	0.170807		5.24874e-05	1	1	1	1	1
AAEL001056	hypothetical protein		100	78	88	25	33	86	102	512		23.0038	18.1393	19.9426	9.07573	8.49896	17.5473	21.0133	16.7459		-0.102176	-0.0614428	-0.398211	-0.426092	-0.116427	-0.0389501		1	1	1	1	1	1
AAEL001057	lipase		73	74	111	46	342	211	184	1041		16.7928	17.2091	25.1549	16.6994	88.0801	43.0521	37.9064	34.9849		0.0105117	0.173798	-0.00239403	0.715599	0.405743	0.350734		1	1	1	6.95101e-12	1	1
AAEL001059	GSTD1-6 protein, putative		39	46	37	17	18	36	38	231		8.97148	10.6975	8.38497	6.1715	4.63579	7.34538	7.82849	7.71931		0.074889	-0.0287006	-0.158198	-0.277972	-0.0847585	-0.0578052		1	1	1	1	1	1
AAEL001061	glutathione-s-transferase theta, gst		903	874	1363	441	1482	1004	1829	7896		207.724	203.253	308.884	160.096	381.68	204.854	376.798	263.327		-0.00944061	0.172172	-0.112982	0.264022	-0.00603607	0.258434		1	1	1	1	1	1
AAEL001062	hypothetical protein		20	28	24	9	15	27	32	155		4.60076	6.51154	5.4389	3.26726	3.86316	5.50903	6.59242	5.11187		0.145513	0.0698845	-0.141323	-0.0724457	0.0752526	0.150715		1	1	1	1	1	1
AAEL001063	hypothetical protein		19	820	777	148	8	361	653	2786		4.37072	190.695	176.084	53.7283	2.06035	73.6578	134.527	90.7319		1.62081	1.58623	1.07183	-0.305808	1.20841	1.46947		1.99552e-112	1.84541e-102	1.69712e-15	1	1.29395e-31	3.44299e-74
AAEL001065	conserved hypothetical protein		193	244	126	182	27	227	56	1055		44.3973	56.7434	28.5542	66.0713	6.95369	46.3167	11.5367	37.2248		0.106135	-0.190607	0.172017	-0.794779	0.0182999	-0.579762		1	1	1	3.38143e-06	1	0.157599
AAEL001069	histone deacetylase		285	96	348	34	119	177	292	1351		65.5608	22.3253	78.864	12.343	30.6477	36.1148	60.1558	43.7159		-0.465297	0.0800119	-0.719566	-0.328744	-0.257884	-0.037248		1	1	3.77865e-05	1	1	1
AAEL001071	glutathione-s-transferase theta, gst		99	96	197	43	58	117	137	747		22.7738	22.3253	44.6443	15.6103	14.9376	23.8725	28.2238	24.6268		-0.0085615	0.290475	-0.162293	-0.181176	0.0202887	0.09245		1	1	1	1	1	1
AAEL001077	conserved hypothetical protein		28	18	77	15	19	12	53	222		6.44106	4.18599	17.4498	5.44544	4.89334	2.44846	10.9187	7.39754		-0.18017	0.424502	-0.0705396	-0.115235	-0.399244	0.223816		1	1	1	1	1	1
AAEL001080	RNA 3' terminal phosphate cyclase		13	21	16	6	26	24	30	136		2.99049	4.88366	3.62593	2.17818	6.69615	4.89692	6.18039	4.4931		0.202319	0.0788796	-0.127614	0.334749	0.20345	0.30099		1	1	1	1	1	1
AAEL001082	conserved hypothetical protein		5138	5349	7874	2461	6845	7842	8569	44078		1181.93	1243.94	1784.41	893.415	1762.89	1600.07	1765.33	1461.71		0.0222014	0.178877	-0.121516	0.173607	0.131526	0.174207		1	1	1	1	1	1
AAEL001084	conserved hypothetical protein		123	163	73	111	58	177	87	792		28.2947	37.9065	16.5433	40.2963	14.9376	36.1148	17.9231	27.4309		0.126235	-0.230922	0.152651	-0.274708	0.10532	-0.19653		1	1	1	1	1	1
AAEL001085	conserved hypothetical protein		30	59	23	45	22	53	32	264		6.90114	13.7208	5.21228	16.3363	5.66597	10.814	6.59242	9.32041		0.292335	-0.117948	0.367111	-0.082988	0.190618	-0.0193035		1	1	1	1	1	1
AAEL001086	hypothetical protein		10	15	7	14	5	22	4	77		2.30038	3.48833	1.58635	5.08241	1.28772	4.48884	0.824052	2.72258		0.168824	-0.14604	0.324826	-0.225484	0.27306	-0.387684		1	1	1	1	1	1
AAEL001087	synaptic vesicle protein		44	54	60	40	23	74	41	336		10.1217	12.558	13.5972	14.5212	5.92351	15.0988	8.44653	11.4667		0.0920319	0.126043	0.154193	-0.226749	0.170908	-0.0769078		1	1	1	1	1	1
AAEL001088	beta-1,3-galactosyltransferase		17	16	13	8	14	12	16	96		3.91064	3.72088	2.94607	2.90424	3.60562	2.44846	3.29621	3.26173		-0.0205261	-0.116141	-0.121955	-0.0334847	-0.190917	-0.0703126		1	1	1	1	1	1
AAEL001091	malic enzyme		5	1	8	0	4	0	8	26		1.15019	0.232555	1.81297	0	1.03018	0	1.6481	0.839142		-0.494353	0.173442	-0.829365	-0.0404273	-0.829365	0.136332		1	1	1	1	1	1
AAEL001092	udp-glucose pyrophosphatase		57	46	118	14	56	88	135	514		13.1122	10.6975	26.7413	5.08241	14.4225	17.9554	27.8118	16.5461		-0.0869202	0.306169	-0.401416	0.0407722	0.134756	0.323092		1	1	1	1	1	1
AAEL001095	hypothetical protein		25	20	28	12	2	26	10	123		5.75095	4.6511	6.34538	4.35635	0.515088	5.30499	2.06013	4.14057		-0.0887457	0.0413489	-0.115969	-0.920226	-0.0338293	-0.420453		1	1	1	1	1	1
AAEL001098	clip-domain serine protease, putative		415	466	686	173	401	575	731	3447		95.4657	108.371	155.462	62.8041	103.275	117.322	150.596	113.328		0.0549562	0.211426	-0.181388	0.0340799	0.0893627	0.197632		1	1	1	1	1	1
AAEL001100	phosphoserine phosphatase		18	12	6	9	4	24	11	84		4.14068	2.79066	1.35972	3.26726	1.03018	4.89692	2.26614	2.82165		-0.161791	-0.44451	-0.097571	-0.547591	0.0697496	-0.24554		1	1	1	1	1	1
AAEL001101	ATP-dependent transporter		65	42	57	6	29	47	79	325		14.9525	9.76731	12.9174	2.17818	7.46878	9.5898	16.275	10.4498		-0.181905	-0.062636	-0.804239	-0.295757	-0.18971	0.036343		1	1	1	1	1	1
AAEL001102	adenosine kinase		278	216	453	89	345	268	644	2293		63.9505	50.2319	102.659	32.3096	88.8527	54.6822	132.672	75.0512		-0.104495	0.205043	-0.295188	0.142447	-0.0677685	0.316234		1	1	1	1	1	1
AAEL001104	conserved hypothetical protein		216	191	197	99	82	167	206	1158		49.6882	44.418	44.6443	35.9399	21.1186	34.0744	42.4387	38.9032		-0.0484873	-0.0462905	-0.140011	-0.369239	-0.163028	-0.0681939		1	1	1	1	1	1
AAEL001105	von Hippel-Lindau disease tumor suppressor, putative		48	24	63	19	46	47	63	310		11.0418	5.58132	14.2771	6.89756	11.847	9.5898	12.9788	10.3162		-0.288809	0.109845	-0.199728	0.0300434	-0.060063	0.06904		1	1	1	1	1	1
AAEL001107	hypothetical protein		35	25	32	12	20	30	38	192		8.05133	5.81388	7.25186	4.35635	5.15088	6.12115	7.82849	6.36771		-0.137369	-0.0442588	-0.257906	-0.188098	-0.115728	-0.0118896		1	1	1	1	1	1
AAEL001109	glutaredoxin		29	48	47	27	152	44	72	419		6.6711	11.1626	10.6512	9.80179	39.1467	8.97768	14.8329	14.4634		0.218453	0.198451	0.163052	0.757882	0.125707	0.340018		1	1	1	0.000107878	1	1
AAEL001111	zinc finger protein		27	32	36	9	26	29	39	198		6.21102	7.44176	8.15835	3.26726	6.69615	5.91711	8.03451	6.53231		0.0762663	0.115193	-0.26694	0.0316792	-0.0203812	0.10871		1	1	1	1	1	1
AAEL001112	conserved hypothetical protein		122	48	54	25	35	92	75	451		28.0646	11.1626	12.2375	9.07573	9.01404	18.7715	15.451	14.8253		-0.395764	-0.356509	-0.483895	-0.486793	-0.173141	-0.256702		1	1	1	1	1	1
AAEL001113	inorganic phosphate cotransporter, putative		6716	4588	6227	1830	3281	5804	5842	34288		1544.93	1066.96	1411.17	664.344	845.002	1184.24	1203.53	1131.45		-0.160736	-0.0393261	-0.366443	-0.262006	-0.115454	-0.108438		1	1	0.000123663	1	1	1
AAEL001114	amino acid transporter		4	4	15	0	6	2	12	43		0.920152	0.93022	3.39931	0	1.54526	0.408076	2.47216	1.38217		0.00388637	0.506943	-0.748247	0.192585	-0.265319	0.377585		1	1	1	1	1	1
AAEL001124	conserved hypothetical protein		54	78	29	42	9	87	18	317		12.422	18.1393	6.572	15.2472	2.3179	17.7513	3.70823	10.8797		0.162253	-0.270413	0.087721	-0.700092	0.152967	-0.509149		1	1	1	1	1	1
AAEL001126	rest corepressor (corest) protein		468	401	738	233	480	627	845	3792		107.658	93.2546	167.246	84.5858	123.621	127.932	174.081	125.483		-0.0622506	0.191024	-0.104528	0.0599436	0.0748062	0.208399		1	1	1	1	1	1
AAEL001128	AMP dependent coa ligase		114	94	168	32	97	134	231	870		26.2243	21.8602	38.0723	11.6169	24.9818	27.3411	47.589	28.2408		-0.0783947	0.160881	-0.349499	-0.0209174	0.0179778	0.257324		1	1	1	1	1	1
AAEL001129	conserved hypothetical protein		269	261	164	119	64	286	143	1306		61.8802	60.6969	37.1658	43.2005	16.4828	58.3549	29.4599	43.8916		-0.00835798	-0.220479	-0.155458	-0.570684	-0.0253896	-0.320784		1	1	1	0.0446236	1	1
AAEL001131	splicing factor, putative		4	3	10	1	6	3	13	40		0.920152	0.697665	2.26621	0.363029	1.54526	0.612115	2.67817	1.29751		-0.0961623	0.342753	-0.298746	0.192585	-0.139659	0.40984		1	1	1	1	1	1
AAEL001132	conserved hypothetical protein		136	147	120	77	61	180	103	824		31.2852	34.1856	27.1945	27.9533	15.7102	36.7269	21.2193	27.7536		0.0382708	-0.0604425	-0.0485771	-0.29643	0.0692368	-0.1673		1	1	1	1	1	1
AAEL001134	methylmalonate-semialdehyde dehydrogenase		920	673	1593	204	1027	799	1795	7011		211.635	156.51	361.007	74.058	264.498	163.027	369.793	228.647		-0.130902	0.231759	-0.455254	0.0967529	-0.113207	0.242197		1	1	0.0434197	1	1	1
AAEL001141	transcriptional regulator ATRX (X-linked helicase II)		24	18	17	8	5	14	17	103		5.52091	4.18599	3.85255	2.90424	1.28772	2.85653	3.50222	3.44431		-0.115397	-0.149736	-0.26551	-0.584944	-0.272236	-0.189003		1	1	1	1	1	1
AAEL001142	rab gdp/GTP exchange factor		14	22	30	6	22	24	25	143		3.22053	5.11621	6.79862	2.17818	5.66597	4.89692	5.15033	4.71811		0.191509	0.310919	-0.157849	0.234246	0.173214	0.194287		1	1	1	1	1	1
AAEL001143	conserved hypothetical protein		36	50	81	29	45	98	89	428		8.28136	11.6278	18.3563	10.5279	11.5895	19.9957	18.3352	14.1019		0.144437	0.340025	0.102047	0.143029	0.376794	0.339531		1	1	1	1	1	1
AAEL001144	conserved hypothetical protein		25	10	19	5	6	13	17	95		5.75095	2.32555	4.30579	1.81515	1.54526	2.6525	3.50222	3.1282		-0.37223	-0.120815	-0.470279	-0.532725	-0.319361	-0.206124		1	1	1	1	1	1
AAEL001145	dual specificity protein phosphatase 7, putative		11	7	13	2	6	8	3	50		2.53042	1.62789	2.94607	0.726059	1.54526	1.63231	0.618039	1.66086		-0.17428	0.0615395	-0.46959	-0.194368	-0.173231	-0.523455		1	1	1	1	1	1
AAEL001146	n-acetylgalactosaminyltransferase		1	6	4	0	1	3	6	21		0.230038	1.39533	0.906483	0	0.257544	0.612115	1.23608	0.662513		0.569344	0.410438	-0.332477	0.0269263	0.276111	0.523671		1	1	1	1	1	1
AAEL001151	n-acetylgalactosaminyltransferase		23	17	30	10	31	18	58	187		5.29087	3.95344	6.79862	3.63029	7.98387	3.67269	11.9488	6.18265		-0.121234	0.105371	-0.156409	0.173317	-0.151629	0.344891		1	1	1	1	1	1
AAEL001152	beta-1,3-galactosyltransferase-6		5	7	4	1	0	8	2	27		1.15019	1.62789	0.906483	0.363029	0	1.63231	0.412026	0.870274		0.131554	-0.0864499	-0.379864	-0.829365	0.132603	-0.343625		1	1	1	1	1	1
AAEL001154	conserved hypothetical protein		30	44	45	15	32	50	67	283		6.90114	10.2324	10.1979	5.44544	8.24141	10.2019	13.8029	9.28902		0.167057	0.165619	-0.09963	0.0750872	0.165785	0.294889		1	1	1	1	1	1
AAEL001155	hypothetical protein		8	4	11	3	8	13	10	57		1.8403	0.93022	2.49283	1.08909	2.06035	2.6525	2.06013	1.87506		-0.256532	0.120514	-0.199412	0.0444816	0.14553	0.0444388		1	1	1	1	1	1
AAEL001157	light protein		39	48	39	20	38	51	47	282		8.97148	11.1626	8.83821	7.26059	9.78668	10.4059	9.68261	9.44402		0.0930401	-0.00635686	-0.0896663	0.0369817	0.0631102	0.0324324		1	1	1	1	1	1
AAEL001158	fructose-1,6-bisphosphatase		279	198	281	194	540	391	401	2284		64.1806	46.0459	63.6804	70.4277	139.074	79.7789	82.6112	77.9712		-0.143681	-0.00338693	0.0402202	0.335115	0.0942208	0.109334		1	1	1	1	1	1
AAEL001159	ribonuclease t2		72	51	116	32	45	45	77	438		16.5627	11.8603	26.288	11.6169	11.5895	9.18172	15.863	14.7089		-0.142986	0.198705	-0.15184	-0.15285	-0.252062	-0.018518		1	1	1	1	1	1
AAEL001162	conserved hypothetical protein		33	43	36	27	14	37	12	202		7.59125	9.99987	8.15835	9.80179	3.60562	7.54941	2.47216	7.02549		0.116987	0.0305133	0.108471	-0.311182	-0.00233832	-0.464745		1	1	1	1	1	1
AAEL001163	macroglobulin/complement		7	3	8	4	0	5	12	39		1.61027	0.697665	1.81297	1.45212	0	1.02019	2.47216	1.29505		-0.304628	0.0460943	-0.0397013	-0.956712	-0.171314	0.16912		1	1	1	1	1	1
AAEL001164	NADH:ubiquinone dehydrogenase, putative		519	449	540	428	666	521	670	3793		119.39	104.417	122.375	155.377	171.524	106.304	138.029	131.059		-0.0580904	0.010709	0.114251	0.157138	-0.0503281	0.0629047		1	1	1	1	1	1
AAEL001166	protein phosphatases pp1 regulatory subunit		21	28	67	13	68	38	58	293		4.8308	6.51154	15.1836	4.71938	17.513	7.75345	11.9488	9.78007		0.125186	0.485421	-0.00972613	0.546655	0.198919	0.382895		1	1	1	1	1	1
AAEL001167	synaptotagmin		13	7	15	0	2	6	9	52		2.99049	1.62789	3.39931	0	0.515088	1.22423	1.85412	1.65873		-0.241909	0.0523617	-1.20283	-0.649498	-0.350278	-0.191233		1	1	1	1	1	1
AAEL001169	ribosome biogenesis protein bop1 (block of proliferation 1 protein)		6	7	6	0	8	5	5	37		1.38023	1.62789	1.35972	0	2.06035	1.02019	1.03007	1.21121		0.0632295	-0.00567162	-0.89769	0.155457	-0.112292	-0.108791		1	1	1	1	1	1
AAEL001170	conserved hypothetical protein		86	87	63	74	27	95	38	470		19.7833	20.2323	14.2771	26.8642	6.95369	19.3836	7.82849	16.4747		0.00965084	-0.139984	0.131728	-0.446136	-0.00877313	-0.396032		1	1	1	1	1	1
AAEL001171	tRNA-dihydrouridine synthase		50	36	83	11	30	28	77	315		11.5019	8.37198	18.8095	3.99332	7.72632	5.71307	15.863	10.2827		-0.135175	0.210715	-0.445698	-0.169184	-0.296443	0.137571		1	1	1	1	1	1
AAEL001172	conserved hypothetical protein		13	5	8	6	5	9	23	69		2.99049	1.16278	1.81297	2.17818	1.28772	1.83634	4.7383	2.28668		-0.369433	-0.200021	-0.127614	-0.331336	-0.195007	0.18972		1	1	1	1	1	1
AAEL001173	amidase		12	12	13	7	12	13	21	90		2.76045	2.79066	2.94607	2.54121	3.09053	2.6525	4.32627	3.01538		0.00440882	0.02641	-0.0334168	0.0459074	-0.0161333	0.184382		1	1	1	1	1	1
AAEL001175	DNA photolyase		21	11	16	10	7	17	12	94		4.8308	2.55811	3.62593	3.63029	1.80281	3.46865	2.47216	3.19839		-0.261026	-0.118899	-0.118405	-0.399997	-0.13713	-0.274775		1	1	1	1	1	1
AAEL001177	signal recognition particle, 14kD, putative		88	104	93	47	92	138	129	691		20.2433	24.1857	21.0757	17.0624	23.6941	28.1573	26.5757	22.9992		0.0765841	0.0173328	-0.073451	0.0677382	0.142113	0.117189		1	1	1	1	1	1
AAEL001181	hypothetical protein		1	8	8	1	3	3	9	33		0.230038	1.86044	1.81297	0.363029	0.772632	0.612115	1.85412	1.07219		0.680453	0.67033	0.117024	0.354442	0.276111	0.679119		1	1	1	1	1	1
AAEL001182	phosphotyrosyl phosphatase activator		8	5	28	1	17	22	24	105		1.8403	1.16278	6.34538	0.363029	4.37825	4.48884	4.94431	3.36041		-0.17527	0.50624	-0.559164	0.351005	0.361371	0.401633		1	1	1	1	1	1
AAEL001183	zinc binding dehydrogenase		6	4	5	1	5	5	4	30		1.38023	0.93022	1.1331	0.363029	1.28772	1.02019	0.824052	0.991221		-0.145556	-0.0738556	-0.448189	-0.0261982	-0.112292	-0.188398		1	1	1	1	1	1
AAEL001185	conserved hypothetical protein		10	8	14	3	2	12	4	53		2.30038	1.86044	3.17269	1.08909	0.515088	2.44846	0.824052	1.74431		-0.0840457	0.129971	-0.287723	-0.543646	0.0249873	-0.387684		1	1	1	1	1	1
AAEL001187	conserved hypothetical protein		32	17	35	3	12	25	32	156		7.36121	3.95344	7.93173	1.08909	3.09053	5.10096	6.59242	5.01705		-0.260184	0.0315914	-0.768309	-0.361326	-0.154237	-0.0465671		1	1	1	1	1	1
AAEL001188	conserved hypothetical protein		83	76	59	81	67	82	115	563		19.0931	17.6742	13.3706	29.4054	17.2555	16.7311	23.6915	19.6031		-0.0331767	-0.152803	0.185968	-0.0434718	-0.056717	0.0928404		1	1	1	1	1	1
AAEL001190	conserved hypothetical protein		25	15	28	4	26	17	32	147		5.75095	3.48833	6.34538	1.45212	6.69615	3.46865	6.59242	4.82771		-0.207757	0.0413489	-0.556545	0.0640204	-0.21008	0.0574382		1	1	1	1	1	1
AAEL001191	conserved hypothetical protein		6	5	7	0	3	5	3	29		1.38023	1.16278	1.58635	0	0.772632	1.02019	0.618039	0.934316		-0.0642952	0.0532459	-0.89769	-0.210771	-0.112292	-0.285946		1	1	1	1	1	1
AAEL001192	hypothetical protein		6	2	4	6	7	10	22	57		1.38023	0.46511	0.906483	2.17818	1.80281	2.04038	4.53229	1.90078		-0.375826	-0.154775	0.177524	0.10292	0.151603	0.476351		1	1	1	1	1	1
AAEL001194	fatty acid synthase		290	179	314	48	207	211	333	1582		66.711	41.6274	71.1589	17.4254	53.3116	43.0521	68.6023	51.6984		-0.204037	0.0279509	-0.579358	-0.0970493	-0.189491	0.0121058		1	1	0.214643	1	1	1
AAEL001195	juvenile hormone-inducible protein, putative		188	256	317	151	595	399	593	2499		43.2471	59.5341	71.8388	54.8174	153.239	81.4112	122.166	83.7505		0.138261	0.219605	0.102539	0.547974	0.273789	0.449699		1	1	1	2.4161e-08	1	0.55163
AAEL001198	sodium/solute symporter		6	3	0	1	2	6	5	23		1.38023	0.697665	0	0.363029	0.515088	1.22423	1.03007	0.744329		-0.245605	-0.89769	-0.448189	-0.34436	-0.0451397	-0.108791		1	1	1	1	1	1
AAEL001199	Putative GTP-binding protein 5		8	6	13	1	7	3	12	50		1.8403	1.39533	2.94607	0.363029	1.80281	0.612115	2.47216	1.63312		-0.106844	0.188074	-0.559164	-0.0080552	-0.400077	0.117167		1	1	1	1	1	1
AAEL001200	aspartyl-tRNA synthetase		25	17	17	15	25	18	44	161		5.75095	3.95344	3.85255	5.44544	6.4386	3.67269	9.06457	5.45403		-0.156178	-0.166857	-0.0228882	0.0474906	-0.186574	0.192239		1	1	1	1	1	1
AAEL001201	hypothetical protein		43	64	127	22	37	61	117	471		9.89163	14.8835	28.7808	7.98665	9.52913	12.4463	24.1035	15.3745		0.174542	0.45815	-0.0908553	-0.0158872	0.0980032	0.381708		1	1	1	1	1	1
AAEL001202	conserved hypothetical protein		44	46	21	55	14	45	8	233		10.1217	10.6975	4.75904	19.9666	3.60562	9.18172	1.6481	8.56861		0.0235784	-0.318353	0.290883	-0.433325	-0.0414674	-0.747023		1	1	1	1	1	1
AAEL001204	sterol o-acyltransferase		158	107	218	48	185	138	274	1128		36.346	24.8834	49.4033	17.4254	47.6457	28.1573	56.4476	37.1869		-0.163453	0.132671	-0.3167	0.117003	-0.110175	0.190342		1	1	1	1	1	1
AAEL001205	ubiquitin protein ligase		32	152	49	111	10	80	18	452		7.36121	35.3484	11.1044	40.2963	2.57544	16.3231	3.70823	16.6739		0.672228	0.174657	0.728823	-0.435259	0.339499	-0.286611		0.0298386	1	0.00201947	1	1	1
AAEL001206	threonyl-tRNA synthetase		439	371	519	138	280	507	742	2996		100.987	86.2779	117.616	50.0981	72.1124	103.447	152.862	97.6286		-0.0682178	0.0660818	-0.303572	-0.145911	0.0104351	0.179743		1	1	1	1	1	1
AAEL001209	sodium-dependent phosphate transporter		56	40	108	16	24	65	45	354		12.8821	9.3022	24.475	5.80847	6.18106	13.2625	9.27059	11.5974		-0.138854	0.27558	-0.337914	-0.311785	0.012447	-0.140301		1	1	1	1	1	1
AAEL001210	NADH ubiquinone oxidoreductase subunit, putative		113	142	147	75	203	178	169	1027		25.9943	33.0228	33.3133	27.2272	52.2815	36.3188	34.8162	34.7106		0.10323	0.10701	0.019975	0.301799	0.14431	0.126063		1	1	1	1	1	1
AAEL001212	phosphoinositide-binding protein, putative		125	97	133	43	89	120	138	745		28.7547	22.5578	30.1406	15.6103	22.9214	24.4846	28.4298	24.6999		-0.104588	0.020304	-0.262781	-0.097705	-0.0692938	-0.00490133		1	1	1	1	1	1
AAEL001215	conserved hypothetical protein		84	48	149	30	154	78	153	696		19.3232	11.1626	33.7665	10.8909	39.6618	15.915	31.52	23.1771		-0.235071	0.2405	-0.245585	0.310006	-0.0833209	0.210782		1	1	1	1	1	1
AAEL001216	DEAD box ATP-dependent RNA helicase		1080	1438	982	931	956	1292	1718	8397		248.441	334.414	222.542	337.98	246.212	263.617	353.93	286.734		0.128972	-0.0477713	0.133576	-0.00391045	0.0257308	0.153591		1	1	1	1	1	1
AAEL001218	alanyl-tRNA synthetase		166	115	195	32	102	115	252	977		38.1863	26.7438	44.1911	11.6169	26.2695	23.4644	51.9153	31.7696		-0.153717	0.0631193	-0.511671	-0.16143	-0.210081	0.132789		1	1	1	1	1	1
AAEL001228	myelin transcription factor 1, myt1		11	3	17	3	6	6	12	58		2.53042	0.697665	3.85255	1.08909	1.54526	1.22423	2.47216	1.91591		-0.483114	0.1715	-0.325946	-0.194368	-0.282649	-0.00936708		1	1	1	1	1	1
AAEL001229	metalloproteinase, putative		37	46	48	23	102	91	98	445		8.5114	10.6975	10.8778	8.34968	26.2695	18.5675	20.1893	14.7804		0.0972402	0.104365	-0.0081384	0.482658	0.333318	0.369314		1	1	1	1	1	1
AAEL001232	tubulointerstitial nephritis antigen		6	3	0	0	6	1	9	25		1.38023	0.697665	0	0	1.54526	0.204038	1.85412	0.811616		-0.245605	-0.89769	-0.89769	0.0431417	-0.592297	0.113906		1	1	1	1	1	1
AAEL001233	hypothetical protein		11	11	12	6	5	11	16	72		2.53042	2.55811	2.71945	2.17818	1.28772	2.24442	3.29621	2.40207		0.00438205	0.029072	-0.0599849	-0.263708	-0.0480531	0.107368		1	1	1	1	1	1
AAEL001235	palmitoyl-protein thioesterase		6	7	29	4	17	29	29	121		1.38023	1.62789	6.572	1.45212	4.37825	5.91711	5.97438	3.90028		0.0632295	0.631998	0.0193214	0.46198	0.587827	0.591874		1	1	1	1	1	1
AAEL001237	conserved hypothetical protein		44	124	173	13	34	72	121	581		10.1217	28.8368	39.2054	4.71938	8.7565	14.6908	24.9276	18.7512		0.449199	0.581806	-0.321839	-0.0616115	0.159167	0.386401		1	0.964737	1	1	1	1
AAEL001238	bap28		49	71	17	48	4	43	9	241		11.2719	16.5114	3.85255	17.4254	1.03018	8.77364	1.85412	8.67417		0.163379	-0.451905	0.186506	-0.969666	-0.106665	-0.747008		1	1	1	1	1	1
AAEL001239	cation efflux protein/ zinc transporter		23	29	31	7	22	33	44	189		5.29087	6.7441	7.02524	2.54121	5.66597	6.73326	9.06457	6.15217		0.101975	0.119211	-0.3017	0.0286986	0.101296	0.227184		1	1	1	1	1	1
AAEL001241	conserved hypothetical protein		0	3	5	2	3	4	8	25		0	0.697665	1.1331	0.726059	0.772632	0.816153	1.6481	0.827674		0.652084	0.823834	0.665609	0.686919	0.705929	0.965696		1	1	1	1	1	1
AAEL001244	conserved hypothetical protein		5	9	10	0	6	13	12	55		1.15019	2.093	2.26621	0	1.54526	2.6525	2.47216	1.7399		0.230009	0.261635	-0.829365	0.111467	0.32483	0.296467		1	1	1	1	1	1
AAEL001246	Thymidylate kinase, putative		8	8	18	2	10	5	17	68		1.8403	1.86044	4.07917	0.726059	2.57544	1.02019	3.50222	2.22912		0.00426547	0.321665	-0.343056	0.133637	-0.223267	0.258768		1	1	1	1	1	1
AAEL001247	conserved hypothetical protein		104	90	139	63	177	82	218	873		23.9239	20.93	31.5003	22.8709	45.5853	16.7311	44.9108	29.4932		-0.0575496	0.118615	-0.0193846	0.278278	-0.153762	0.271833		1	1	1	1	1	1
AAEL001248	hypothetical protein		838	1208	1316	508	1913	1459	1602	8844		192.772	280.927	298.233	184.419	492.682	297.692	330.033	296.68		0.163408	0.189353	-0.0192175	0.407249	0.188565	0.233327		1	1	1	4.23896e-05	1	1
AAEL001249	conserved hypothetical protein		6	4	6	4	19	7	18	64		1.38023	0.93022	1.35972	1.45212	4.89334	1.42827	3.70823	2.16459		-0.145556	-0.00567162	0.0193214	0.508283	0.0130062	0.393261		1	1	1	1	1	1
AAEL001250	conserved hypothetical protein		54	30	74	15	91	45	105	414		12.422	6.97665	16.7699	5.44544	23.4365	9.18172	21.6314	13.6948		-0.245208	0.12855	-0.349432	0.272454	-0.128847	0.237951		1	1	1	1	1	1
AAEL001252	rap1 GTPase-gdp dissociation stimulator		80	124	65	88	19	107	31	514		18.403	28.8368	14.7304	31.9466	4.89334	21.8321	6.3864	18.1469		0.193366	-0.0955137	0.237551	-0.562581	0.0734719	-0.450935		1	1	1	1	1	1
AAEL001254	conserved hypothetical protein		88	154	148	82	18	116	47	653		20.2433	35.8135	33.5399	29.7684	4.63579	23.6684	9.68261	22.4788		0.245913	0.217592	0.166112	-0.626084	0.0672722	-0.31568		1	1	1	1	1	1
AAEL001256	hypothetical protein		2795	1770	2229	1067	1950	2635	1401	13847		642.956	411.623	505.138	387.352	502.211	537.641	288.624	467.935		-0.193606	-0.104735	-0.219986	-0.107257	-0.0776626	-0.347683		1	1	1	1	1	1
AAEL001257	sugar transporter		6	9	23	5	13	15	47	118		1.38023	2.093	5.21228	1.81515	3.34807	3.06057	9.68261	3.79884		0.161684	0.534661	0.105587	0.351273	0.314574	0.796152		1	1	1	1	1	1
AAEL001258	hypothetical protein		143	24	71	21	79	36	5	379		32.8954	5.58132	16.0901	7.62362	20.346	7.34538	1.03007	12.9874		-0.757741	-0.307845	-0.62636	-0.207041	-0.642087	-1.42984		0.00126553	1	1	1	0.108332	4.0274e-17
AAEL001260	conserved hypothetical protein		5	5	16	9	13	10	16	74		1.15019	1.16278	3.62593	3.26726	3.34807	2.04038	3.29621	2.55583		0.00402963	0.452343	0.409592	0.419598	0.219927	0.413203		1	1	1	1	1	1
AAEL001261	hypothetical protein		81	62	103	41	122	142	173	724		18.6331	14.4184	23.3419	14.8842	31.4204	28.9734	35.6403	23.9017		-0.110021	0.0969212	-0.0963987	0.225046	0.190066	0.27945		1	1	1	1	1	1
AAEL001264	conserved hypothetical protein		117	154	150	118	140	88	126	893		26.9144	35.8135	33.9931	42.8375	36.0562	17.9554	25.9576	31.3611		0.123265	0.100738	0.200646	0.126181	-0.174196	-0.0156019		1	1	1	1	1	1
AAEL001270	conserved hypothetical protein		4	9	6	1	10	8	14	52		0.920152	2.093	1.35972	0.363029	2.57544	1.63231	2.88418	1.68969		0.311127	0.143771	-0.298746	0.394055	0.213721	0.439863		1	1	1	1	1	1
AAEL001271	conserved hypothetical protein		579	803	1014	900	427	1043	723	5489		133.192	186.742	229.793	326.726	109.971	212.812	148.947	192.598		0.146577	0.236586	0.38932	-0.083061	0.203274	0.0484862		1	1	1	1	1	1
AAEL001275	ef-hand protein nucb1		107	74	70	31	52	75	84	493		24.6141	17.2091	15.8635	11.2539	13.3923	15.3029	17.3051	16.4201		-0.153922	-0.188859	-0.335744	-0.261405	-0.204286	-0.151533		1	1	1	1	1	1
AAEL001281	hypothetical protein		3	4	14	7	14	6	9	57		0.690114	0.93022	3.17269	2.54121	3.60562	1.22423	1.85412	2.0026		0.103718	0.578531	0.488496	0.63098	0.204134	0.36318		1	1	1	1	1	1
AAEL001282	hypothetical protein		32	49	53	50	39	56	60	339		7.36121	11.3952	12.0109	18.1515	10.0442	11.4261	12.3608	11.8214		0.185687	0.208156	0.385079	0.131887	0.186844	0.220425		1	1	1	1	1	1
AAEL001287	conserved hypothetical protein		10	3	3	2	3	0	4	25		2.30038	0.697665	0.679862	0.726059	0.772632	0	0.824052	0.857236		-0.444891	-0.453591	-0.431367	-0.410057	-1.09698	-0.387684		1	1	1	1	1	1
AAEL001289	permease, putative		58	72	91	20	41	97	97	476		13.3422	16.744	20.6225	7.26059	10.5593	19.7917	19.9833	15.4719		0.097326	0.186844	-0.258916	-0.0999048	0.169161	0.173302		1	1	1	1	1	1
AAEL001290	conserved hypothetical protein		87	44	148	17	170	80	269	815		20.0133	10.2324	33.5399	6.1715	43.7825	16.3231	55.4175	26.4972		-0.287252	0.222506	-0.501395	0.337643	-0.0875468	0.439574		1	1	1	1	1	1
AAEL001293	conserved hypothetical protein		279	266	379	141	245	553	441	2304		64.1806	61.8597	85.8893	51.1871	63.0983	112.833	90.8517	75.7		-0.0159454	0.126194	-0.0979004	-0.00736273	0.244451	0.150533		1	1	1	1	1	1
AAEL001294	conserved hypothetical protein		248	175	379	42	270	185	301	1600		57.0494	40.6971	85.8893	15.2472	69.5369	37.7471	62.0099	52.5967		-0.146078	0.177178	-0.56892	0.0856918	-0.178593	0.0360887		1	1	1	1	1	1
AAEL001295	conserved hypothetical protein		88	88	111	46	139	111	118	701		20.2433	20.4648	25.1549	16.6994	35.7986	22.6482	24.3095	23.617		0.00468053	0.0935103	-0.0826817	0.245734	0.048301	0.0787834		1	1	1	1	1	1
AAEL001296	hypothetical protein		179	129	40	38	12	166	27	591		41.1768	29.9996	9.06483	13.7951	3.09053	33.8703	5.56235	19.5085		-0.136755	-0.649919	-0.47078	-1.09949	-0.0843802	-0.856157		1	0.0123358	1	2.47614e-12	1	7.75027e-09
AAEL001297	conserved hypothetical protein		4	5	2	3	2	6	5	27		0.920152	1.16278	0.453242	1.08909	0.515088	1.22423	1.03007	0.91352		0.0851476	-0.234203	0.0610058	-0.194917	0.104303	0.0406513		1	1	1	1	1	1
AAEL001300	conserved hypothetical protein		35	24	36	22	40	66	31	254		8.05133	5.58132	8.15835	7.98665	10.3018	13.4665	6.3864	8.56176		-0.154497	0.00559671	-0.00341772	0.104739	0.219134	-0.0978754		1	1	1	1	1	1
AAEL001301	conserved hypothetical protein		639	578	1063	400	487	866	803	4836		146.994	134.417	240.898	145.212	125.424	176.697	165.428	162.153		-0.0387913	0.214303	-0.00529122	-0.0688182	0.0798299	0.0512442		1	1	1	1	1	1
AAEL001304	nuclear hormone receptor ftz-f1 beta		27	14	28	3	3	16	18	109		6.21102	3.25577	6.34538	1.08909	0.772632	3.26461	3.70823	3.52096		-0.268382	0.00900766	-0.696645	-0.818979	-0.267273	-0.214947		1	1	1	1	1	1
AAEL001305	conserved hypothetical protein		9	10	36	8	30	35	25	153		2.07034	2.32555	8.15835	2.90424	7.72632	7.14134	5.15033	5.06807		0.0462651	0.566029	0.135864	0.542981	0.509684	0.372289		1	1	1	1	1	1
AAEL001306	conserved hypothetical protein		83	71	19	36	1	57	5	272		19.0931	16.5114	4.30579	13.0691	0.257544	11.6302	1.03007	9.41389		-0.0623899	-0.631632	-0.162563	-1.62497	-0.212412	-1.19547		1	1	1	5.37133e-08	1	1.08471e-06
AAEL001307	SEC14, putative		150	112	270	44	139	232	227	1174		34.5057	26.0462	61.1876	15.9733	35.7986	47.3369	46.765	38.2305		-0.121335	0.24768	-0.331602	0.0158854	0.13663	0.131373		1	1	1	1	1	1
AAEL001308	CRAL/TRIO domain-containing protein		21	10	24	4	41	13	54	167		4.8308	2.32555	5.4389	1.45212	10.5593	2.6525	11.1247	5.48341		-0.299281	0.0495576	-0.483596	0.330148	-0.246412	0.35239		1	1	1	1	1	1
AAEL001309	conserved hypothetical protein		36	53	16	43	40	82	59	329		8.28136	12.3254	3.62593	15.6103	10.3018	16.7311	12.1548	11.2901		0.169327	-0.345728	0.270473	0.0927966	0.30022	0.163369		1	1	1	1	1	1
AAEL001312	cytochrome P450		947	656	1116	327	659	982	1095	5782		217.846	152.556	252.909	118.711	169.722	200.366	225.584	191.099		-0.154549	0.0647593	-0.263327	-0.108299	-0.0362916	0.0151458		1	1	1	1	1	1
AAEL001314	conserved hypothetical protein		275	260	261	199	281	286	385	1947		63.2604	60.4643	59.148	72.2428	72.3699	58.3549	79.315	66.4508		-0.0195695	-0.0290967	0.0574926	0.0582536	-0.0349395	0.0979462		1	1	1	1	1	1
AAEL001315	conserved hypothetical protein		29	19	28	8	18	43	32	177		6.6711	4.41855	6.34538	2.90424	4.63579	8.77364	6.59242	5.76302		-0.172521	-0.0210912	-0.345072	-0.152558	0.115943	-0.00500186		1	1	1	1	1	1
AAEL001316	conserved hypothetical protein		66	30	18	51	27	54	35	281		15.1825	6.97665	4.07917	18.5145	6.95369	11.0181	7.21046	9.99072		-0.331105	-0.555667	0.0851512	-0.332497	-0.137109	-0.317182		1	1	1	1	1	1
AAEL001318	CRAL/TRIO domain-containing protein		22	7	49	7	37	31	55	208		5.06083	1.62789	11.1044	2.54121	9.52913	6.32518	11.3307	6.78848		-0.459106	0.332194	-0.283113	0.26702	0.0935382	0.340802		1	1	1	1	1	1
AAEL001319	hypothetical protein		10	15	9	3	15	11	17	80		2.30038	3.48833	2.03959	1.08909	3.86316	2.24442	3.50222	2.64674		0.168824	-0.0478379	-0.287723	0.210858	-0.00982995	0.170457		1	1	1	1	1	1
AAEL001320	cytochrome P450		2	5	4	1	4	1	5	22		0.460076	1.16278	0.906483	0.363029	1.03018	0.204038	1.03007	0.736663		0.314831	0.224351	-0.0690627	0.270374	-0.213171	0.270334		1	1	1	1	1	1
AAEL001322	hypothetical protein		9	1	8	0	1	5	9	33		2.07034	0.232555	1.81297	0	0.257544	1.02019	1.85412	1.03539		-0.72005	-0.0522546	-1.05506	-0.695658	-0.269663	-0.0434659		1	1	1	1	1	1
AAEL001323	conserved hypothetical protein		995	683	728	367	291	954	425	4443		228.888	158.835	164.98	133.232	74.9453	194.652	87.5555	149.013		-0.158509	-0.142044	-0.234742	-0.4841	-0.0702959	-0.416727		1	1	1	1.15463e-06	1	0.061753
AAEL001324	replication factor C large subunit, putative		14	10	31	5	10	14	34	118		3.22053	2.32555	7.02524	1.81515	2.57544	2.85653	7.00444	3.83184		-0.131737	0.324759	-0.229787	-0.0907614	-0.0488641	0.323507		1	1	1	1	1	1
AAEL001325	conserved hypothetical protein		62	59	87	85	87	194	115	689		14.2623	13.7208	19.716	30.8575	22.4063	39.5834	23.6915	23.4626		-0.0165762	0.138963	0.331928	0.193991	0.439463	0.218005		1	1	1	1	1	1
AAEL001328	hypothetical protein		16	10	9	3	12	16	17	83		3.68061	2.32555	2.03959	1.08909	3.09053	3.26461	3.50222	2.71317		-0.186543	-0.238732	-0.478617	-0.0716338	-0.0492451	-0.0204372		1	1	1	1	1	1
AAEL001329	mitochondrial carrier protein		65	30	43	25	29	55	29	276		14.9525	6.97665	9.74469	9.07573	7.46878	11.2221	5.97438	9.34497		-0.324561	-0.182892	-0.213135	-0.295757	-0.122737	-0.38989		1	1	1	1	1	1
AAEL001330	zinc metalloproteinase		5	3	5	3	7	10	12	45		1.15019	0.697665	1.1331	1.08909	1.80281	2.04038	2.47216	1.48363		-0.17728	-0.00553071	-0.0201121	0.171245	0.219927	0.296467		1	1	1	1	1	1
AAEL001331	mannose-1-phosphate guanyltransferase		61	51	69	14	117	79	133	524		14.0323	11.8603	15.6368	5.08241	30.1327	16.119	27.3997	17.1805		-0.0719169	0.0463929	-0.430443	0.328635	0.0594186	0.287629		1	1	1	1	1	1
AAEL001332	conserved hypothetical protein		9	5	11	5	3	7	5	45		2.07034	1.16278	2.49283	1.81515	0.772632	1.42827	1.03007	1.53887		-0.221667	0.0741176	-0.0517844	-0.368142	-0.144365	-0.266163		1	1	1	1	1	1
AAEL001333	protein arginine n-methyltransferase 1,		6	5	4	5	0	5	8	33		1.38023	1.16278	0.906483	1.81515	0	1.02019	1.6481	1.13328		-0.0642952	-0.154775	0.105587	-0.89769	-0.112292	0.0680069		1	1	1	1	1	1
AAEL001334	geranylgeranyl transferase type ii beta subunit		27	31	37	10	20	37	32	194		6.21102	7.20921	8.38497	3.63029	5.15088	7.54941	6.59242	6.38974		0.0628445	0.126811	-0.223695	-0.0785019	0.0823415	0.025097		1	1	1	1	1	1
AAEL001336	charged multivesicular body protein 2a		30	34	39	10	39	28	38	218		6.90114	7.90687	8.83821	3.63029	10.0442	5.71307	7.82849	7.26604		0.0575255	0.104755	-0.268096	0.159151	-0.0795149	0.0533063		1	1	1	1	1	1
AAEL001339	conserved hypothetical protein		7	5	7	6	2	7	12	46		1.61027	1.16278	1.58635	2.17818	0.515088	1.42827	2.47216	1.56472		-0.123318	-0.00577675	0.118502	-0.403383	-0.0460165	0.16912		1	1	1	1	1	1
AAEL001341	conserved hypothetical protein		37	35	50	24	32	49	72	299		8.5114	8.13943	11.331	8.71271	8.24141	9.99787	14.8329	9.96669		-0.0189517	0.12178	0.00992149	-0.013673	0.0684215	0.236956		1	1	1	1	1	1
AAEL001343	conserved hypothetical protein		118	100	130	82	94	186	188	898		27.1445	23.2555	29.4607	29.7684	24.2091	37.9511	38.7304	30.0743		-0.0666246	0.0353119	0.0397942	-0.0493169	0.144638	0.15342		1	1	1	1	1	1
AAEL001350	hypothetical protein		12	20	30	15	26	22	33	158		2.76045	4.6511	6.79862	5.44544	6.69615	4.48884	6.79843	5.37701		0.214482	0.373654	0.280339	0.367248	0.199707	0.373642		1	1	1	1	1	1
AAEL001352	scaffold attachment factor b		361	409	459	189	181	340	489	2428		83.0437	95.115	104.019	68.6126	46.6155	69.373	100.74	81.0742		0.0588102	0.0975954	-0.0826836	-0.249962	-0.0779106	0.0837136		1	1	1	1	1	1
AAEL001353	rhogef and pleckstrin domain protein		146	208	87	92	16	145	44	738		33.5855	48.3715	19.716	33.3987	4.12071	29.5855	9.06457	25.4061		0.15765	-0.229528	-0.00240825	-0.893176	-0.0547253	-0.561905		1	1	1	7.13424e-06	1	1
AAEL001354	conserved hypothetical protein		298	209	298	165	522	259	527	2278		68.5513	48.604	67.533	59.8998	134.438	52.8459	108.569	77.2058		-0.148825	-0.00648059	-0.0584075	0.291887	-0.112629	0.199224		1	1	1	1	1	1
AAEL001355	conserved hypothetical protein		46	44	68	15	87	59	110	429		10.5817	10.2324	15.4102	5.44544	22.4063	12.0383	22.6614	14.1108		-0.0143037	0.16072	-0.280991	0.321541	0.0550305	0.326414		1	1	1	1	1	1
AAEL001356	RNA-binding protein		53	100	161	21	168	75	249	827		12.192	23.2555	36.4859	7.62362	43.2674	15.3029	51.2972	27.0607		0.277103	0.471358	-0.199734	0.545022	0.0972703	0.618642		1	1	1	1	1	0.00363531
AAEL001358	conserved hypothetical protein		34	15	27	8	25	24	24	157		7.82129	3.48833	6.11876	2.90424	6.4386	4.89692	4.94431	5.23035		-0.337415	-0.103612	-0.41229	-0.0821674	-0.196937	-0.192917		1	1	1	1	1	1
AAEL001360	coronin		34	36	38	11	34	38	53	244		7.82129	8.37198	8.61159	3.99332	8.7565	7.75345	10.9187	8.0324		0.0288372	0.0408101	-0.281686	0.0478942	-0.00368847	0.14181		1	1	1	1	1	1
AAEL001361	brahma associated protein 170kD, putative		83	67	128	9	22	68	107	484		19.0931	15.5812	29.0075	3.26726	5.66597	13.8746	22.0434	15.5047		-0.0872632	0.180091	-0.745416	-0.517063	-0.136967	0.061798		1	1	1	1	1	1
AAEL001363	small nuclear ribonucleoprotein Sm D1, putative		48	40	97	36	110	43	122	496		11.0418	9.3022	21.9822	13.0691	28.3299	8.77364	25.1336	16.8046		-0.0730122	0.295168	0.0720035	0.404463	-0.0978678	0.35286		1	1	1	1	1	1
AAEL001366	conserved hypothetical protein		25	48	38	52	33	59	41	296		5.75095	11.1626	8.61159	18.8775	8.49896	12.0383	8.44653	10.4838		0.280893	0.170468	0.505936	0.164881	0.313133	0.162256		1	1	1	1	1	1
AAEL001367	type IV inositol 5-phosphatase		5	4	3	1	3	1	6	23		1.15019	0.93022	0.679862	0.363029	0.772632	0.204038	1.23608	0.762293		-0.0772315	-0.18598	-0.379864	-0.142446	-0.523972	0.0267834		1	1	1	1	1	1
AAEL001372	sentrin/sumo-specific protease senp7		143	125	149	115	34	155	67	788		32.8954	29.0694	33.7665	41.7484	8.7565	31.6259	13.8029	27.3807		-0.0533542	0.0112829	0.102947	-0.56763	-0.0169869	-0.373551		1	1	1	1	1	1
AAEL001374	flagellar radial spoke protein		5	10	9	7	10	2	8	51		1.15019	2.32555	2.03959	2.54121	2.57544	0.408076	1.6481	1.81259		0.271961	0.219773	0.307547	0.312937	-0.346437	0.136332		1	1	1	1	1	1
AAEL001375	Y-box binding protein		7	1	5	1	2	10	7	33		1.61027	0.232555	1.1331	0.363029	0.515088	2.04038	1.44209	1.04807		-0.621701	-0.132878	-0.507211	-0.403383	0.0925799	-0.0423449		1	1	1	1	1	1
AAEL001378	spermine synthase		48	22	56	20	45	33	75	299		11.0418	5.11621	12.6908	7.26059	11.5895	6.73326	15.451	9.9833		-0.325234	0.0594421	-0.178064	0.0206583	-0.209899	0.143705		1	1	1	1	1	1
AAEL001379	conserved hypothetical protein		5	12	3	6	4	10	5	45		1.15019	2.79066	0.679862	2.17818	1.03018	2.04038	1.03007	1.55707		0.345373	-0.18598	0.245849	-0.0404273	0.219927	-0.0404666		1	1	1	1	1	1
AAEL001381	sphingomyelin synthetase		19	8	26	9	9	14	31	116		4.37072	1.86044	5.89214	3.26726	2.3179	2.85653	6.3864	3.8502		-0.346024	0.124785	-0.119998	-0.258947	-0.174755	0.158664		1	1	1	1	1	1
AAEL001385	conserved hypothetical protein		12	20	26	7	9	21	11	106		2.76045	4.6511	5.89214	2.54121	2.3179	4.2848	2.26614	3.53054		0.214482	0.313411	-0.0334168	-0.0703205	0.180385	-0.0793401		1	1	1	1	1	1
AAEL001387	hypothetical protein		8	5	2	0	3	5	11	34		1.8403	1.16278	0.453242	0	0.772632	1.02019	2.26614	1.07361		-0.17527	-0.494621	-1.00866	-0.321746	-0.223267	0.0823236		1	1	1	1	1	1
AAEL001389	conserved hypothetical protein		33	40	84	13	63	37	91	361		7.59125	9.3022	19.0361	4.71938	16.2253	7.54941	18.7472	11.8816		0.0862172	0.392511	-0.199697	0.323906	-0.00233832	0.385938		1	1	1	1	1	1
AAEL001391	hypothetical protein		261	208	306	110	223	357	256	1721		60.0399	48.3715	69.346	39.9332	57.4323	72.8416	52.7393	57.2434		-0.093503	0.0623877	-0.17638	-0.0192179	0.0836863	-0.0561057		1	1	1	1	1	1
AAEL001394	conserved hypothetical protein		200	116	184	76	53	215	98	942		46.0076	26.9764	41.6982	27.5902	13.6498	43.8682	20.1893	31.4257		-0.230521	-0.0425176	-0.220821	-0.523269	-0.0205878	-0.355311		1	1	1	1	1	1
AAEL001395	suppression of tumorigenicity		14	5	11	5	6	11	12	64		3.22053	1.16278	2.49283	1.81515	1.54526	2.24442	2.47216	2.13616		-0.399669	-0.103885	-0.229787	-0.292232	-0.145918	-0.107232		1	1	1	1	1	1
AAEL001396	mandelate racemase		83	87	90	73	48	110	60	551		19.0931	20.2323	20.3959	26.5011	12.3621	22.4442	12.3608	19.0557		0.0249141	0.0283771	0.141127	-0.18634	0.069554	-0.186386		1	1	1	1	1	1
AAEL001397	ribonuclease		17	25	18	5	13	22	25	125		3.91064	5.81388	4.07917	1.81515	3.34807	4.48884	5.15033	4.08658		0.165245	0.0174501	-0.309603	-0.0639173	0.0571556	0.11447		1	1	1	1	1	1
AAEL001398	guanine nucleotide exchange factor		48	21	68	9	14	26	53	239		11.0418	4.88366	15.4102	3.26726	3.60562	5.30499	10.9187	7.77604		-0.34466	0.142572	-0.51085	-0.470411	-0.31008	-0.00478294		1	1	1	1	1	1
AAEL001399	conserved hypothetical protein		4	7	4	0	5	9	11	40		0.920152	1.62789	0.906483	0	1.28772	1.83634	2.26614	1.26353		0.212672	-0.00533199	-0.748247	0.123245	0.259574	0.342742		1	1	1	1	1	1
AAEL001403	conserved hypothetical protein		160	197	81	192	25	187	38	880		36.8061	45.8134	18.3563	69.7016	6.4386	38.1551	7.82849	31.8714		0.094611	-0.299782	0.276214	-0.746196	0.0155507	-0.663639		1	1	1	0.00134411	1	0.0096856
AAEL001405	clathrin coat assembly protein		19	17	48	24	40	33	59	240		4.37072	3.95344	10.8778	8.71271	10.3018	6.73326	12.1548	8.15778		-0.041577	0.384469	0.290025	0.361278	0.180953	0.43185		1	1	1	1	1	1
AAEL001407	cdk4/6		38	28	28	24	31	26	48	223		8.74144	6.51154	6.34538	8.71271	7.98387	5.30499	9.88863	7.64122		-0.124585	-0.135472	-0.00139792	-0.0384489	-0.210651	0.0524245		1	1	1	1	1	1
AAEL001411	myosin heavy chain, nonmuscle or smooth muscle		153	122	181	18	40	105	132	751		35.1958	28.3717	41.0184	6.53453	10.3018	21.424	27.1937	24.2914		-0.0930153	0.066139	-0.720644	-0.527689	-0.214015	-0.111301		1	1	0.232096	1	1	1
AAEL001412	conserved hypothetical protein		12	18	30	7	30	28	38	163		2.76045	4.18599	6.79862	2.54121	7.72632	5.71307	7.82849	5.36488		0.170709	0.373654	-0.0334168	0.427713	0.300455	0.433276		1	1	1	1	1	1
AAEL001413	conserved hypothetical protein		17	12	6	3	0	13	0	51		3.91064	2.79066	1.35972	1.08909	0	2.6525	0	1.68609		-0.138143	-0.420862	-0.503627	-1.31288	-0.158685	-1.31288		1	1	1	1	1	1
AAEL001416	conserved hypothetical protein		19	33	34	5	9	21	49	170		4.37072	7.67432	7.70511	1.81515	2.3179	4.2848	10.0946	5.46609		0.236228	0.237923	-0.355678	-0.258947	-0.00824131	0.352626		1	1	1	1	1	1
AAEL001418	conserved hypothetical protein		38	2893	21	25	65	86	63	3191		8.74144	672.782	4.75904	9.07573	16.7404	17.5473	12.9788	106.089		1.8766	-0.25601	0.0159409	0.277515	0.297724	0.168469		0	1	1	1	1	1
AAEL001420	conserved hypothetical protein		9	4	2	8	2	12	0	37		2.07034	0.93022	0.453242	2.90424	0.515088	2.44846	0	1.33165		-0.302928	-0.541017	0.135864	-0.501731	0.0669021	-1.05506		1	1	1	1	1	1
AAEL001421	high density lipoprotien binding protein / vigilin		522	313	563	76	229	346	683	2732		120.08	72.7897	127.587	27.5902	58.9776	70.5972	140.707	88.3327		-0.216931	0.0262958	-0.6363	-0.308035	-0.230176	0.0687396		1	1	1.11869e-07	1	1	1
AAEL001422	proteasome inhibitor		114	312	136	295	36	207	100	1200		26.2243	72.5572	30.8204	107.094	9.27159	42.2359	20.6013	44.1149		0.439872	0.069644	0.60857	-0.445581	0.20573	-0.103913		1	1	3.9662e-07	1	1	1
AAEL001424	mitochondrial inner membrane protease subunit		21	38	37	19	41	48	42	246		4.8308	8.83709	8.38497	6.89756	10.5593	9.79383	8.65255	8.27944		0.254392	0.232102	0.149472	0.330148	0.298095	0.245432		1	1	1	1	1	1
AAEL001425	conserved hypothetical protein		5	6	23	8	8	13	18	81		1.15019	1.39533	5.21228	2.90424	2.06035	2.6525	3.70823	2.72616		0.072456	0.602985	0.36156	0.223782	0.32483	0.461586		1	1	1	1	1	1
AAEL001426	poly(a)-specific ribonuclease (deadenylation nuclease)		73	88	52	81	23	72	43	432		16.7928	20.4648	11.7843	29.4054	5.92351	14.6908	8.85856	15.4172		0.0849682	-0.151652	0.241107	-0.443263	-0.0573475	-0.273205		1	1	1	1	1	1
AAEL001427	short-chain dehydrogenase		104	113	470	106	167	113	388	1461		23.9239	26.2787	106.512	38.4811	43.0099	23.0563	79.9331	48.7421		0.0404489	0.645764	0.205051	0.253135	-0.0159073	0.521363		1	4.34387e-11	1	1	1	0.0312167
AAEL001431	hypothetical protein		62	39	48	8	14	60	26	257		14.2623	9.06965	10.8778	2.90424	3.60562	12.2423	5.35634	8.33118		-0.193176	-0.115785	-0.668284	-0.579814	-0.0653384	-0.41545		1	1	1	1	1	1
AAEL001432	protein disulfide isomerase		1305	933	809	485	174	1119	407	5232		300.199	216.974	183.336	176.069	44.8127	228.319	83.8473	176.223		-0.140891	-0.213977	-0.231523	-0.824364	-0.118777	-0.553175		1	1	1	6.89117e-63	1	1.74891e-22
AAEL001438	hypothetical protein		3	4	2	0	6	7	13	35		0.690114	0.93022	0.453242	0	1.54526	1.42827	2.67817	1.10361		0.103718	-0.134372	-0.648415	0.292416	0.26228	0.509671		1	1	1	1	1	1
AAEL001440	E1a binding protein P400		101	36	120	26	40	52	101	476		23.2338	8.37198	27.1945	9.43876	10.3018	10.61	20.8073	15.7083		-0.436762	0.0678201	-0.385822	-0.348581	-0.336018	-0.0474727		1	1	1	1	1	1
AAEL001447	conserved hypothetical protein		174	109	166	73	63	154	93	832		40.0266	25.3485	37.619	26.5011	16.2253	31.4219	19.1592	28.0431		-0.197148	-0.0268026	-0.177983	-0.389	-0.104526	-0.317626		1	1	1	1	1	1
AAEL001448	conserved hypothetical protein		62	73	114	14	21	83	50	417		14.2623	16.9765	25.8348	5.08241	5.40843	16.9352	10.3007	13.5429		0.0746964	0.255315	-0.437407	-0.411398	0.0736496	-0.139023		1	1	1	1	1	1
AAEL001449	conserved hypothetical protein		4	4	7	1	9	3	5	33		0.920152	0.93022	1.58635	0.363029	2.3179	0.612115	1.03007	1.10855		0.00388637	0.202689	-0.298746	0.351761	-0.139659	0.0406513		1	1	1	1	1	1
AAEL001450	crossveinless		2	1	5	5	1	4	7	25		0.460076	0.232555	1.1331	1.81515	0.257544	0.816153	1.44209	0.879524		-0.183552	0.30527	0.484713	-0.159161	0.187365	0.395803		1	1	1	1	1	1
AAEL001451	DNA repair protein Rad62, putative		17	2	11	2	9	8	11	60		3.91064	0.46511	2.49283	0.726059	2.3179	1.63231	2.26614	1.973		-0.791016	-0.183701	-0.647271	-0.212872	-0.350912	-0.221892		1	1	1	1	1	1
AAEL001457	guanylatte cyclase alpha 1 subunit		7	4	19	3	2	9	6	50		1.61027	0.93022	4.30579	1.08909	0.515088	1.83634	1.23608	1.64613		-0.204579	0.396029	-0.14746	-0.403383	0.0511089	-0.100564		1	1	1	1	1	1
AAEL001462	protein phosphatase 2c gamma		63	41	70	21	55	55	95	400		14.4924	9.53476	15.8635	7.62362	14.1649	11.2221	19.5712	13.2104		-0.178767	0.0387466	-0.273685	-0.00978896	-0.109346	0.128941		1	1	1	1	1	1
AAEL001464	conserved hypothetical protein		108	57	121	29	182	98	234	829		24.8441	13.2556	27.4211	10.5279	46.873	19.9957	48.207	27.3035		-0.269801	0.0425359	-0.368193	0.274067	-0.0934454	0.286203		1	1	1	1	1	1
AAEL001466	conserved hypothetical protein		16	10	17	4	35	8	34	124		3.68061	2.32555	3.85255	1.45212	9.01404	1.63231	7.00444	4.13737		-0.186543	0.0188292	-0.370859	0.375551	-0.325902	0.268701		1	1	1	1	1	1
AAEL001471	hypothetical protein		123	130	225	16	72	123	179	868		28.2947	30.2322	50.9897	5.80847	18.5432	25.0967	36.8763	27.9773		0.0285694	0.254419	-0.676	-0.18192	-0.0516996	0.114333		1	1	1	1	1	1
AAEL001472	phosphatidyltransferase		0	0	17	0	9	0	8	34		0	0	3.85255	0	2.3179	0	1.6481	1.11694		0	1.3067	0	1.10001	0	0.965696		1	1	1	1	1	1
AAEL001473	dynamin-associated protein		27	36	20	20	5	16	5	129		6.21102	8.37198	4.53242	7.26059	1.28772	3.26461	1.03007	4.56549		0.126154	-0.131844	0.0658457	-0.634406	-0.267273	-0.716999		1	1	1	1	1	1
AAEL001474	conserved hypothetical protein		4	6	5	1	17	5	9	47		0.920152	1.39533	1.1331	0.363029	4.37825	1.02019	1.85412	1.5806		0.153574	0.0755872	-0.298746	0.611423	0.037151	0.263348		1	1	1	1	1	1
AAEL001476	conserved hypothetical protein		6	0	8	0	3	5	1	23		1.38023	0	1.81297	0	0.772632	1.02019	0.206013	0.741719		-0.89769	0.105117	-0.89769	-0.210771	-0.112292	-0.59018		1	1	1	1	1	1
AAEL001479	protoheme ix farnesyltransferase		16	22	20	6	3	24	19	110		3.68061	5.11621	4.53242	2.17818	0.772632	4.89692	3.91425	3.58446		0.136703	0.0861833	-0.212656	-0.600951	0.118408	0.0253908		1	1	1	1	1	1
AAEL001480	phosphoglucomutase		110	88	152	32	76	126	166	750		25.3042	20.4648	34.4464	11.6169	19.5734	25.7088	34.1982	24.4732		-0.0913789	0.133046	-0.334106	-0.110531	0.00683637	0.129924		1	1	1	1	1	1
AAEL001481	hypothetical protein		13	14	34	6	27	34	33	161		2.99049	3.25577	7.70511	2.17818	6.95369	6.9373	6.79843	5.25985		0.0346873	0.39405	-0.127614	0.350672	0.349676	0.341143		1	1	1	1	1	1
AAEL001482	hypothetical protein		41	38	14	33	11	46	19	202		9.43155	8.83709	3.17269	11.98	2.83299	9.38576	3.91425	7.07919		-0.0276675	-0.45572	0.10195	-0.501826	-0.00206991	-0.369406		1	1	1	1	1	1
AAEL001484	chromosome region maintenance protein 1/exportin		107	169	57	113	25	117	57	645		24.6141	39.3018	12.9174	41.0223	6.4386	23.8725	11.7427	22.8442		0.201919	-0.27685	0.220435	-0.572621	-0.0131771	-0.317594		1	1	1	1	1	1
AAEL001490	acylphosphatase, putative		1189	715	1485	391	422	976	555	5733		273.515	166.277	336.532	141.944	108.684	199.141	114.337	191.49		-0.215945	0.0899855	-0.284569	-0.400336	-0.137701	-0.378352		1	1	1	0.857403	1	1
AAEL001492	cgmp-dependent 3,5-cyclic phosphodiesterase		38	54	29	38	20	60	40	279		8.74144	12.558	6.572	13.7951	5.15088	12.2423	8.24052	9.61432		0.154374	-0.12069	0.194569	-0.222982	0.143493	-0.0250382		1	1	1	1	1	1
AAEL001495	conserved hypothetical protein		13	8	18	5	23	28	33	128		2.99049	1.86044	4.07917	1.81515	5.92351	5.71307	6.79843	4.16861		-0.189898	0.127502	-0.199551	0.283143	0.267955	0.341143		1	1	1	1	1	1
AAEL001496	transcription elongation factor s-ii		134	165	138	135	64	158	126	920		30.8251	38.3716	31.2737	49.009	16.4828	32.238	25.9576	32.0225		0.0945547	0.00623449	0.200331	-0.269443	0.0193417	-0.0741143		1	1	1	1	1	1
AAEL001497	vacuolar protein sorting		23	9	22	2	9	8	12	85		5.29087	2.093	4.98566	0.726059	2.3179	1.63231	2.47216	2.78828		-0.379238	-0.0248375	-0.773003	-0.338603	-0.476643	-0.312779		1	1	1	1	1	1
AAEL001498	hypothetical protein		118	248	172	141	38	224	120	1061		27.1445	57.6737	38.9788	51.1871	9.78668	45.7046	24.7216	36.4567		0.325611	0.156181	0.273985	-0.437449	0.224986	-0.0402942		1	1	1	1	1	1
AAEL001499	conserved hypothetical protein		8	4	11	0	9	19	14	65		1.8403	0.93022	2.49283	0	2.3179	3.87673	2.88418	2.04888		-0.256532	0.120514	-1.00866	0.0913433	0.300617	0.179445		1	1	1	1	1	1
AAEL001501	anamorsin, putative		73	126	94	34	89	83	136	635		16.7928	29.3019	21.3024	12.343	22.9214	16.9352	28.0178	21.0878		0.239587	0.102222	-0.131863	0.133751	0.00362437	0.220259		1	1	1	1	1	1
AAEL001503	sodium/hydrogen exchanger 3 (nhe3)		54	48	127	7	31	46	68	381		12.422	11.1626	28.7808	2.54121	7.98387	9.38576	14.0089	12.3265		-0.0456503	0.360981	-0.663188	-0.188171	-0.119503	0.0514303		1	1	1	1	1	1
AAEL001505	conserved hypothetical protein		17	18	38	8	21	23	22	147		3.91064	4.18599	8.61159	2.90424	5.40843	4.69288	4.53229	4.89229		0.028158	0.331144	-0.121955	0.134931	0.0756546	0.0611612		1	1	1	1	1	1
AAEL001506	U3 small nucleolar ribonucleoprotein protein mpp10		11	13	18	3	17	21	36	119		2.53042	3.02322	4.07917	1.08909	4.37825	4.2848	7.41647	3.82877		0.0720605	0.195131	-0.325946	0.224471	0.215514	0.445525		1	1	1	1	1	1
AAEL001507	conserved hypothetical protein		65	36	70	17	20	63	58	329		14.9525	8.37198	15.8635	6.1715	5.15088	12.8544	11.9488	10.7591		-0.247402	0.0253557	-0.376242	-0.452058	-0.0647261	-0.0959514		1	1	1	1	1	1
AAEL001508	conserved hypothetical protein		2	5	3	1	4	8	1	24		0.460076	1.16278	0.679862	0.363029	1.03018	1.63231	0.206013	0.790605		0.314831	0.124821	-0.0690627	0.270374	0.443404	-0.211054		1	1	1	1	1	1
AAEL001509	conserved hypothetical protein		21	31	21	6	20	30	21	150		4.8308	7.20921	4.75904	2.17818	5.15088	6.12115	4.32627	4.93936		0.168135	-0.00623938	-0.325393	0.0267887	0.0991591	-0.0458959		1	1	1	1	1	1
AAEL001511	conserved hypothetical protein		5	3	3	2	3	0	9	25		1.15019	0.697665	0.679862	0.726059	0.772632	0	1.85412	0.840075		-0.17728	-0.18598	-0.163756	-0.142446	-0.829365	0.182231		1	1	1	1	1	1
AAEL001514	conserved hypothetical protein		1561	736	668	1187	196	1531	192	6071		359.089	171.161	151.383	430.916	50.4786	312.382	39.5545	216.423		-0.321533	-0.374795	0.0791499	-0.850619	-0.0604795	-0.956058		1	1	1	5.43588e-81	1	7.86114e-121
AAEL001515	Bcl-2 associated protein, putative		106	182	79	156	20	146	32	721		24.384	42.325	17.903	56.6326	5.15088	29.7896	6.59242	26.1111		0.237992	-0.132901	0.363945	-0.662227	0.0863175	-0.558629		1	1	1	1	1	1
AAEL001516	vesicle associated protein, putative		120	175	138	65	54	171	108	831		27.6045	40.6971	31.2737	23.5969	13.9074	34.8905	22.2494	27.7457		0.167577	0.0538315	-0.0675953	-0.294669	0.101074	-0.0929109		1	1	1	1	1	1
AAEL001519	hypothetical protein		9	10	10	3	4	6	11	53		2.07034	2.32555	2.26621	1.08909	1.03018	1.22423	2.26614	1.75311		0.0462651	0.0359386	-0.245808	-0.266124	-0.202511	0.0359272		1	1	1	1	1	1
AAEL001525	conserved hypothetical protein		10	12	20	3	2	12	14	73		2.30038	2.79066	4.53242	1.08909	0.515088	2.44846	2.88418	2.36575		0.0777614	0.277077	-0.287723	-0.543646	0.0249873	0.0911342		1	1	1	1	1	1
AAEL001533	glucosyl/glucuronosyl transferases		8	0	14	4	9	3	19	57		1.8403	0	3.17269	1.45212	2.3179	0.612115	3.91425	1.90134		-1.00866	0.218282	-0.0916538	0.0913433	-0.400077	0.304596		1	1	1	1	1	1
AAEL001538	conserved hypothetical protein		90	109	124	47	101	72	123	666		20.7034	25.3485	28.101	17.0624	26.012	14.6908	25.3396	22.4654		0.0871484	0.131584	-0.0831164	0.0982823	-0.147301	0.086997		1	1	1	1	1	1
AAEL001539	hypothetical protein		4	8	4	1	3	5	8	33		0.920152	1.86044	0.906483	0.363029	0.772632	1.02019	1.6481	1.07015		0.264683	-0.00533199	-0.298746	-0.0613281	0.037151	0.21745		1	1	1	1	1	1
AAEL001540	ubiquitin specific protease		21	18	27	2	12	17	35	132		4.8308	4.18599	6.11876	0.726059	3.09053	3.46865	7.21046	4.23303		-0.0595688	0.0989953	-0.734998	-0.184371	-0.13713	0.168208		1	1	1	1	1	1
AAEL001543	hypothetical protein		2	4	4	2	3	8	3	26		0.460076	0.93022	0.906483	0.726059	0.772632	1.63231	0.618039	0.863688		0.233569	0.224351	0.147045	0.168355	0.443404	0.0931803		1	1	1	1	1	1
AAEL001545	conserved hypothetical protein		12	8	17	7	29	12	29	114		2.76045	1.86044	3.85255	2.54121	7.46878	2.44846	5.97438	3.84375		-0.157398	0.13637	-0.0334168	0.413368	-0.0483653	0.319235		1	1	1	1	1	1
AAEL001548	glucosyl/glucuronosyl transferases		75	108	91	25	61	97	73	530		17.2528	25.116	20.6225	9.07573	15.7102	19.7917	15.039	17.5154		0.161528	0.0766665	-0.274518	-0.0401908	0.0589837	-0.0589111		1	1	1	1	1	1
AAEL001549	protein kinase c		98	67	105	21	21	86	55	453		22.5437	15.5812	23.7952	7.62362	5.40843	17.5473	11.3307	14.8329		-0.158722	0.0232627	-0.463454	-0.60802	-0.107729	-0.295005		1	1	1	1	1	1
AAEL001551	conserved hypothetical protein		7	3	6	3	2	3	16	40		1.61027	0.697665	1.35972	1.08909	0.515088	0.612115	3.29621	1.31145		-0.304628	-0.0646943	-0.14746	-0.403383	-0.348125	0.285855		1	1	1	1	1	1
AAEL001553	conserved hypothetical protein		32	42	79	6	18	28	99	304		7.36121	9.76731	17.903	2.17818	4.63579	5.71307	20.3953	9.7077		0.119987	0.37916	-0.502347	-0.194124	-0.106778	0.435176		1	1	1	1	1	1
AAEL001554	PHD finger protein		4	3	8	4	2	8	13	42		0.920152	0.697665	1.81297	1.45212	0.515088	1.63231	2.67817	1.38692		-0.0961623	0.25456	0.168764	-0.194917	0.213721	0.40984		1	1	1	1	1	1
AAEL001556	conserved hypothetical protein		10	14	14	16	13	15	17	99		2.30038	3.25577	3.17269	5.80847	3.34807	3.06057	3.50222	3.4926		0.140539	0.129971	0.380758	0.151987	0.115288	0.170457		1	1	1	1	1	1
AAEL001557	mucolipin		26	27	46	8	28	29	82	246		5.98099	6.27899	10.4246	2.90424	7.21124	5.91711	16.8931	7.94431		0.0204495	0.235253	-0.299103	0.0788329	-0.00451156	0.441762		1	1	1	1	1	1
AAEL001561	conserved hypothetical protein		40	67	47	44	29	69	39	335		9.20152	15.5812	10.6512	15.9733	7.46878	14.0786	8.03451	11.5699		0.224942	0.062279	0.235601	-0.0884716	0.181489	-0.0575602		1	1	1	1	1	1
AAEL001562	hypothetical protein		17	22	33	12	18	20	33	155		3.91064	5.11621	7.47849	4.35635	4.63579	4.08076	6.79843	5.19667		0.111692	0.271366	0.0447074	0.0705579	0.0176114	0.231091		1	1	1	1	1	1
AAEL001563	conserved hypothetical protein		11	4	32	6	30	5	30	118		2.53042	0.93022	7.25186	2.17818	7.72632	1.02019	6.18039	3.97394		-0.383066	0.436036	-0.0599849	0.462843	-0.349801	0.368618		1	1	1	1	1	1
AAEL001565	peptidyl-glycine alpha-amidating monooxygenase		41	44	54	10	33	43	54	279		9.43155	10.2324	12.2375	3.63029	8.49896	8.77364	11.1247	9.13273		0.0346889	0.111038	-0.400464	-0.0442292	-0.0307276	0.0703305		1	1	1	1	1	1
AAEL001566	bone morphogenetic protein		12	8	11	0	8	4	10	53		2.76045	1.86044	2.49283	0	2.06035	0.816153	2.06013	1.72148		-0.157398	-0.0411497	-1.17033	-0.117182	-0.464399	-0.117225		1	1	1	1	1	1
AAEL001569	conserved hypothetical protein		252	417	131	229	69	265	144	1507		57.9695	96.9755	29.6873	83.1337	17.7705	54.0701	29.6659	52.7532		0.222861	-0.289209	0.156125	-0.510134	-0.0301349	-0.28952		1	1	1	1	1	1
AAEL001573	conserved hypothetical protein		37	50	45	23	117	58	112	442		8.5114	11.6278	10.1979	8.34968	30.1327	11.8342	23.0735	14.8182		0.132814	0.0768591	-0.0081384	0.541822	0.14033	0.426773		1	1	1	1	1	1
AAEL001574	septin		24	38	36	23	22	44	48	235		5.52091	8.83709	8.15835	8.34968	5.66597	8.97768	9.88863	7.91404		0.198564	0.164655	0.174485	0.0108748	0.205268	0.246367		1	1	1	1	1	1
AAEL001575	monocarboxylate transporter		5	4	21	1	20	11	48	110		1.15019	0.93022	4.75904	0.363029	5.15088	2.24442	9.88863	3.49806		-0.0772315	0.565003	-0.379864	0.598031	0.257781	0.873437		1	1	1	1	1	1
AAEL001576	conserved hypothetical protein		81	58	113	35	75	87	111	560		18.6331	13.4882	25.6081	12.706	19.3158	17.7513	22.8674	18.6243		-0.138575	0.136836	-0.164128	0.0154654	-0.0208246	0.0880784		1	1	1	1	1	1
AAEL001580	otefin, putative		16	19	25	10	4	16	16	106		3.68061	4.41855	5.66552	3.63029	1.03018	3.26461	3.29621	3.56942		0.0756058	0.179407	-0.00566749	-0.498932	-0.0492451	-0.0453023		1	1	1	1	1	1
AAEL001581	conserved hypothetical protein		5	4	5	1	1	4	6	26		1.15019	0.93022	1.1331	0.363029	0.257544	0.816153	1.23608	0.840903		-0.0772315	-0.00553071	-0.379864	-0.469962	-0.123436	0.0267834		1	1	1	1	1	1
AAEL001583	conserved hypothetical protein		18	12	39	1	6	15	12	103		4.14068	2.79066	8.83821	0.363029	1.54526	3.06057	2.47216	3.3158		-0.161791	0.318524	-0.887027	-0.395697	-0.124264	-0.210696		1	1	1	1	1	1
AAEL001584	conserved hypothetical protein		3	7	15	0	2	2	15	44		0.690114	1.62789	3.39931	0	0.515088	0.408076	3.0902	1.3901		0.312504	0.606774	-0.648415	-0.0950858	-0.165487	0.567776		1	1	1	1	1	1
AAEL001586	glucosyl/glucuronosyl transferases		367	449	221	276	116	538	250	2217		84.4239	104.417	50.0832	100.196	29.8751	109.773	51.5033	75.7531		0.0921102	-0.22607	0.0742238	-0.449286	0.113791	-0.213975		1	1	1	1	1	1
AAEL001587	hypothetical protein		18	15	25	7	17	17	30	129		4.14068	3.48833	5.66552	2.54121	4.37825	3.46865	6.18039	4.26615		-0.0707286	0.130749	-0.199616	0.0231415	-0.0730518	0.167289		1	1	1	1	1	1
AAEL001592	conserved hypothetical protein		9	11	16	4	10	20	38	108		2.07034	2.55811	3.62593	1.45212	2.57544	4.08076	7.82849	3.45589		0.0845199	0.226646	-0.13805	0.0872409	0.27543	0.548543		1	1	1	1	1	1
AAEL001593	glycerol-3-phosphate dehydrogenase		383	236	516	112	430	371	605	2653		88.1045	54.883	116.936	40.6593	110.744	75.6982	124.638	87.3805		-0.204965	0.122709	-0.334692	0.0991208	-0.0657516	0.150363		1	1	1	1	1	1
AAEL001598	conserved hypothetical protein		4	3	9	0	3	9	8	36		0.920152	0.697665	2.03959	0	0.772632	1.83634	1.6481	1.13064		-0.0961623	0.300891	-0.748247	-0.0613281	0.259574	0.21745		1	1	1	1	1	1
AAEL001600	conserved hypothetical protein		5	3	3	3	5	3	2	24		1.15019	0.697665	0.679862	1.08909	1.28772	0.612115	0.412026	0.846952		-0.17728	-0.18598	-0.0201121	0.0421267	-0.220777	-0.343625		1	1	1	1	1	1
AAEL001601	conserved hypothetical protein		6	11	14	12	33	17	27	120		1.38023	2.55811	3.17269	4.35635	8.49896	3.46865	5.56235	4.14248		0.241891	0.329257	0.459898	0.740748	0.365787	0.56188		1	1	1	1	1	1
AAEL001604	guanine nucleotide exchange factor		8	3	9	2	2	2	3	29		1.8403	0.697665	2.03959	0.726059	0.515088	0.408076	0.618039	0.977831		-0.35658	0.0404733	-0.343056	-0.455335	-0.525737	-0.396921		1	1	1	1	1	1
AAEL001605	microtubule binding protein, putative		5	4	5	0	5	1	7	27		1.15019	0.93022	1.1331	0	1.28772	0.204038	1.44209	0.878195		-0.0772315	-0.00553071	-0.829365	0.0421267	-0.523972	0.0850026		1	1	1	1	1	1
AAEL001606	g protein-coupled receptor		25	57	10	33	25	35	20	205		5.75095	13.2556	2.26621	11.98	6.4386	7.14134	4.12026	7.279		0.354318	-0.382556	0.31106	0.0474906	0.0911891	-0.139076		1	1	1	1	1	1
AAEL001607	galactose-1-phosphate uridylyltransferase		13	12	25	4	22	15	34	125		2.99049	2.79066	5.66552	1.45212	5.66597	3.06057	7.00444	4.08997		-0.0280905	0.264449	-0.285817	0.264482	0.0094362	0.353743		1	1	1	1	1	1
AAEL001610	hypothetical protein		5	3	6	1	4	4	7	30		1.15019	0.697665	1.35972	0.363029	1.03018	0.816153	1.44209	0.979861		-0.17728	0.0626532	-0.379864	-0.0404273	-0.123436	0.0850026		1	1	1	1	1	1
AAEL001614	conserved hypothetical protein		8	11	15	5	11	11	11	72		1.8403	2.55811	3.39931	1.81515	2.83299	2.24442	2.26614	2.42235		0.130916	0.246525	-0.00538798	0.172176	0.0784812	0.0823236		1	1	1	1	1	1
AAEL001615	mitochondrial ribosomal protein, S18C, putative		51	56	85	56	106	72	90	516		11.7319	13.0231	19.2628	20.3296	27.2997	14.6908	18.5412	17.8399		0.0446221	0.212494	0.235671	0.362617	0.0962058	0.196086		1	1	1	1	1	1
AAEL001616	vesicular-fusion protein nsf		73	66	95	20	56	102	112	524		16.7928	15.3486	21.529	7.26059	14.4225	20.8119	23.0735	17.0341		-0.0385717	0.106775	-0.357491	-0.0652433	0.0922012	0.136597		1	1	1	1	1	1
AAEL001618	ATP-dependent RNA helicase		27	22	21	3	13	29	20	135		6.21102	5.11621	4.75904	1.08909	3.34807	5.91711	4.12026	4.36583		-0.081325	-0.11153	-0.696645	-0.256935	-0.0203812	-0.171417		1	1	1	1	1	1
AAEL001619	conserved hypothetical protein		45	34	44	6	25	35	43	232		10.3517	7.90687	9.97131	2.17818	6.4386	7.14134	8.85856	7.54951		-0.114469	-0.0159456	-0.647079	-0.201246	-0.157547	-0.0662635		1	1	1	1	1	1
AAEL001620	conserved hypothetical protein		7	3	6	6	4	6	10	42		1.61027	0.697665	1.35972	2.17818	1.03018	1.22423	2.06013	1.45148		-0.304628	-0.0646943	0.118502	-0.167775	-0.104162	0.0963913		1	1	1	1	1	1
AAEL001622	dual specificity mitogen-activated protein kinase kinase MAPKK		51	42	65	27	53	69	82	389		11.7319	9.76731	14.7304	9.80179	13.6498	14.0786	16.8931	12.9504		-0.0781326	0.0973592	-0.0766329	0.0647339	0.0779759	0.156109		1	1	1	1	1	1
AAEL001623	proteasome subunit		951	733	920	599	645	789	1111	5748		218.766	170.463	208.491	217.455	166.116	160.986	228.88	195.88		-0.108238	-0.0208728	-0.0026089	-0.119443	-0.133049	0.0196113		1	1	1	1	1	1
AAEL001624	hypothetical protein		7	10	7	8	7	5	5	49		1.61027	2.32555	1.58635	2.90424	1.80281	1.02019	1.03007	1.75421		0.144614	-0.00577675	0.234212	0.0438973	-0.171314	-0.167814		1	1	1	1	1	1
AAEL001626	zinc/iron transporter		21	336	35	10	48	28	60	538		4.8308	78.1385	7.93173	3.63029	12.3621	5.71307	12.3608	17.8525		1.19234	0.208546	-0.118405	0.397426	0.0701763	0.39738		4.5095e-32	1	1	1	1	1
AAEL001627	udp-n-acteylglucosamine pyrophosphorylase		34	28	23	12	24	35	23	179		7.82129	6.51154	5.21228	4.35635	6.18106	7.14134	4.7383	5.99459		-0.0774217	-0.170864	-0.245627	-0.0993514	-0.038469	-0.210667		1	1	1	1	1	1
AAEL001628	hypothetical protein		0	3	9	1	3	4	3	23		0	0.697665	2.03959	0.363029	0.772632	0.816153	0.618039	0.758158		0.652084	1.04914	0.449501	0.686919	0.705929	0.611744		1	1	1	1	1	1
AAEL001632	multicopper oxidase		16	26	29	13	20	31	40	175		3.68061	6.04643	6.572	4.71938	5.15088	6.32518	8.24052	5.81929		0.206733	0.241818	0.103011	0.139526	0.225693	0.33747		1	1	1	1	1	1
AAEL001636	nuclear transcription factor, x-box binding 1 (nfx1)		183	124	195	25	31	141	68	767		42.0969	28.8368	44.1911	9.07573	7.98387	28.7694	14.0089	24.9947		-0.16336	0.0209866	-0.658961	-0.71335	-0.16437	-0.473749		1	1	0.410991	0.000960177	1	1
AAEL001637	conserved hypothetical protein		2	2	8	1	0	3	7	23		0.460076	0.46511	1.81297	0.363029	0	0.612115	1.44209	0.736484		0.00329983	0.484243	-0.0690627	-0.518564	0.0900235	0.395803		1	1	1	1	1	1
AAEL001638	conserved hypothetical protein		0	7	26	1	10	3	29	76		0	1.62789	5.89214	0.363029	2.57544	0.612115	5.97438	2.435		0.960919	1.48374	0.449501	1.1423	0.608587	1.48956		1	1	1	1	1	0.898352
AAEL001639	conserved hypothetical protein		76	156	122	70	48	105	94	671		17.4829	36.2786	27.6477	25.4121	12.3621	21.424	19.3652	22.8532		0.314485	0.197237	0.160891	-0.14849	0.0873833	0.0439318		1	1	1	1	1	1
AAEL001642	6-pyruvoyltetrahydropterin synthase, putative		494	426	217	588	108	472	156	2461		113.639	99.0685	49.1767	213.461	27.8148	96.306	32.138	90.2291		-0.0594786	-0.362768	0.273436	-0.608903	-0.0717355	-0.546576		1	1	1	1.55961e-08	1	2.41701e-06
AAEL001645	alkaline ceramidase		13	9	22	1	13	12	15	85		2.99049	2.093	4.98566	0.363029	3.34807	2.44846	3.0902	2.75984		-0.143454	0.210946	-0.753327	0.0461349	-0.0808646	0.013364		1	1	1	1	1	1
AAEL001646	inward rectifier potassium channel,		127	120	83	90	42	101	76	639		29.2148	27.9066	18.8095	32.6726	10.8169	20.6079	15.657	22.2408		-0.0197576	-0.189595	0.0482686	-0.426509	-0.150339	-0.268345		1	1	1	1	1	1
AAEL001647	hypothetical protein		16	15	32	6	17	25	37	148		3.68061	3.48833	7.25186	2.17818	4.37825	5.10096	7.62248	4.81438		-0.0220702	0.283365	-0.212656	0.0717999	0.135455	0.304445		1	1	1	1	1	1
AAEL001649	leucine aminopeptidase		170	164	236	73	180	154	222	1199		39.1064	38.139	53.4825	26.5011	46.3579	31.4219	45.7349	40.1063		-0.0108225	0.135369	-0.167934	0.07353	-0.094476	0.067679		1	1	1	1	1	1
AAEL001653	fetal globin-inducing factor		1	15	33	4	18	8	27	106		0.230038	3.48833	7.47849	1.45212	4.63579	1.63231	5.56235	3.49706		0.933323	1.25177	0.584534	1.05096	0.629491	1.12709		1	0.889508	1	1	1	1
AAEL001655	structural maintenance of chromosomes smc4		19	4	20	5	25	8	35	116		4.37072	0.93022	4.53242	1.81515	6.4386	1.63231	7.21046	3.84712		-0.606821	0.0150983	-0.355678	0.162092	-0.396987	0.20986		1	1	1	1	1	1
AAEL001656	sodium-dependent phosphate transporter		128	84	166	24	73	116	151	742		29.4448	19.5346	37.619	8.71271	18.8007	23.6684	31.108	24.1269		-0.17672	0.105761	-0.52194	-0.193179	-0.0941254	0.0237056		1	1	1	1	1	1
AAEL001657	DEAD box ATP-dependent RNA helicase		8	4	8	4	13	8	19	64		1.8403	0.93022	1.81297	1.45212	3.34807	1.63231	3.91425	2.13289		-0.256532	-0.0058582	-0.0916538	0.240298	-0.0466968	0.304596		1	1	1	1	1	1
AAEL001659	misexpression suppressor of ras, putative		21	16	57	6	10	20	49	179		4.8308	3.72088	12.9174	2.17818	2.57544	4.08076	10.0946	5.77115		-0.108253	0.416211	-0.325393	-0.258305	-0.0701154	0.310974		1	1	1	1	1	1
AAEL001662	kinesin family member 21A		12	16	17	6	5	12	20	88		2.76045	3.72088	3.85255	2.17818	1.28772	2.44846	4.12026	2.90979		0.122025	0.13637	-0.0951144	-0.298837	-0.0483653	0.164152		1	1	1	1	1	1
AAEL001664	hypothetical protein		7	3	5	3	4	5	2	29		1.61027	0.697665	1.1331	1.08909	1.03018	1.02019	0.412026	0.998931		-0.304628	-0.132878	-0.14746	-0.167775	-0.171314	-0.470972		1	1	1	1	1	1
AAEL001668	enolase		3679	2868	2667	1711	2392	4653	2198	20168		846.309	666.968	604.398	621.143	616.046	949.39	452.817	679.581		-0.103397	-0.146165	-0.1343	-0.137878	0.0499042	-0.271518		1	1	1	1	1	1
AAEL001670	conserved hypothetical protein		27	20	33	12	26	20	53	191		6.21102	4.6511	7.47849	4.35635	6.69615	4.08076	10.9187	6.34179		-0.121087	0.0783483	-0.14831	0.0316792	-0.175406	0.239126		1	1	1	1	1	1
AAEL001671	hypothetical protein		59	44	132	19	28	76	121	479		13.5722	10.2324	29.9139	6.89756	7.21124	15.5069	24.9276	15.466		-0.120619	0.339763	-0.287895	-0.269114	0.0570861	0.261146		1	1	1	1	1	1
AAEL001672	multicopper oxidase		7	11	9	0	5	5	10	47		1.61027	2.55811	2.03959	0	1.28772	1.02019	2.06013	1.51086		0.182869	0.0924257	-0.956712	-0.0852208	-0.171314	0.0963913		1	1	1	1	1	1
AAEL001673	actin		36517	27342	51450	6735	36006	48741	65095	271886		8400.29	6358.52	11659.6	2445	9273.13	9945.03	13410.4	8784.58		-0.120935	0.142388	-0.53599	0.0429311	0.0733099	0.203144		1	1	0	1	1	1
AAEL001675	serine protease		38	35	113	4	26	36	95	347		8.74144	8.13943	25.6081	1.45212	6.69615	7.34538	19.5712	11.0791		-0.0302711	0.460349	-0.733367	-0.112801	-0.0737266	0.344626		1	1	1	1	1	1
AAEL001677	conserved hypothetical protein		1316	938	1923	354	3297	1353	2637	11818		302.73	218.137	435.792	128.512	849.123	276.064	543.256	393.373		-0.142215	0.158136	-0.371722	0.447731	-0.0400183	0.253823		1	1	1	5.79352e-22	1	1
AAEL001680	hypothetical protein		24	10	43	10	37	35	70	229		5.52091	2.32555	9.74469	3.63029	9.52913	7.14134	14.4209	7.47326		-0.355109	0.240126	-0.174233	0.230609	0.10831	0.407509		1	1	1	1	1	1
AAEL001682	nuclear movement protein nudc		8	12	13	5	17	6	22	83		1.8403	2.79066	2.94607	1.81515	4.37825	1.22423	4.53229	2.78956		0.166073	0.188074	-0.00538798	0.351005	-0.156115	0.365376		1	1	1	1	1	1
AAEL001683	conserved hypothetical protein		470	442	767	159	1298	479	917	4532		108.118	102.789	173.818	57.7217	334.292	97.7343	188.914	151.912		-0.0219075	0.205895	-0.271859	0.489686	-0.043765	0.242024		1	1	1	1.75034e-12	1	1
AAEL001687	adenylate cyclase		18	35	10	7	3	9	4	86		4.14068	8.13943	2.26621	2.54121	0.772632	1.83634	0.824052	2.93151		0.283578	-0.245528	-0.199616	-0.649609	-0.328707	-0.627236		1	1	1	1	1	1
AAEL001688	hypothetical protein		25	12	22	9	21	20	33	142		5.75095	2.79066	4.98566	3.26726	5.40843	4.08076	6.79843	4.72602		-0.298819	-0.0597823	-0.234599	-0.0257451	-0.143065	0.0704145		1	1	1	1	1	1
AAEL001692	conserved hypothetical protein		20887	21080	5762	10506	2529	17222	2586	80572		4804.8	4902.26	1305.79	3813.99	651.329	3513.95	532.75	2789.27		0.0087207	-0.565754	-0.100292	-0.86776	-0.135874	-0.955007		1	0	1	0	1	0
AAEL001694	conserved hypothetical protein		19	14	37	7	44	16	58	195		4.37072	3.25577	8.38497	2.54121	11.3319	3.26461	11.9488	6.44257		-0.12144	0.273754	-0.222043	0.401918	-0.12033	0.424547		1	1	1	1	1	1
AAEL001696	paired box protein, putative		7	2	5	6	4	6	8	38		1.61027	0.46511	1.1331	2.17818	1.03018	1.22423	1.6481	1.32702		-0.434849	-0.132878	0.118502	-0.167775	-0.104162	0.00898425		1	1	1	1	1	1
AAEL001697	adenylate cyclase, putative		6	4	2	3	2	7	11	35		1.38023	0.93022	0.453242	1.08909	0.515088	1.42827	2.26614	1.15175		-0.145556	-0.383646	-0.088437	-0.34436	0.0130062	0.193299		1	1	1	1	1	1
AAEL001698	charged multivesicular body protein 4b		12	6	21	2	5	9	21	76		2.76045	1.39533	4.75904	0.726059	1.28772	1.83634	4.32627	2.4416		-0.268508	0.224039	-0.50472	-0.298837	-0.162507	0.184382		1	1	1	1	1	1
AAEL001699	adenylate cyclase		24	23	33	13	16	47	43	199		5.52091	5.34877	7.47849	4.71938	4.12071	9.5898	8.85856	6.51952		-0.0132685	0.127811	-0.0655545	-0.12191	0.233309	0.199594		1	1	1	1	1	1
AAEL001704	conserved hypothetical protein		20	15	22	11	40	14	39	161		4.60076	3.48833	4.98566	3.99332	10.3018	2.85653	8.03451	5.46584		-0.11448	0.033494	-0.0587515	0.339952	-0.19608	0.234328		1	1	1	1	1	1
AAEL001705	odorant response protein ODR-4, putative		11	16	4	8	2	18	2	61		2.53042	3.72088	0.906483	2.90424	0.515088	3.67269	0.412026	2.09455		0.157155	-0.392284	0.0557257	-0.581869	0.151784	-0.649459		1	1	1	1	1	1
AAEL001706	p15-2a protein, putative		35	52	71	21	72	53	130	434		8.05133	12.0929	16.0901	7.62362	18.5432	10.814	26.7817	14.2853		0.173129	0.295399	-0.0231162	0.356319	0.125422	0.514545		1	1	1	1	1	1
AAEL001707	epsilon-trimethyllysine 2-oxoglutarate dioxygenase		34	28	25	22	8	35	25	177		7.82129	6.51154	5.66552	7.98665	2.06035	7.14134	5.15033	6.04814		-0.0774217	-0.135938	0.00886191	-0.550068	-0.038469	-0.175864		1	1	1	1	1	1
AAEL001708	conserved hypothetical protein		90	54	20	25	36	123	29	377		20.7034	12.558	4.53242	9.07573	9.27159	25.0967	5.97438	12.4589		-0.214435	-0.645134	-0.352869	-0.343794	0.0828467	-0.529624		1	1	1	1	1	1
AAEL001709	adaptin, alpha/gamma/epsilon		4	4	17	3	2	5	4	39		0.920152	0.93022	3.85255	1.08909	0.515088	1.02019	0.824052	1.30733		0.00388637	0.558452	0.0610058	-0.194917	0.037151	-0.0389547		1	1	1	1	1	1
AAEL001715	chaperonin		269	131	269	59	115	187	243	1273		61.8802	30.4647	60.961	21.4187	29.6176	38.1551	50.0612	41.7941		-0.306314	-0.00647854	-0.458123	-0.318481	-0.209129	-0.0917205		1	1	1	1	1	1
AAEL001716	THO complex subunit 2 (Tho2)		31	16	70	7	41	28	85	278		7.13117	3.72088	15.8635	2.54121	10.5593	5.71307	17.5111	9.00574		-0.27179	0.340665	-0.427232	0.166611	-0.0933606	0.383072		1	1	1	1	1	1
AAEL001717	hypothetical protein		20	12	28	9	37	21	35	162		4.60076	2.79066	6.34538	3.26726	9.52913	4.2848	7.21046	5.43264		-0.205543	0.134625	-0.141323	0.306764	-0.0295665	0.188535		1	1	1	1	1	1
AAEL001719	ATP-dependent RNA helicase		3	0	7	0	2	4	10	26		0.690114	0	1.58635	0	0.515088	0.816153	2.06013	0.80969		-0.648415	0.30252	-0.648415	-0.0950858	0.0575136	0.404688		1	1	1	1	1	1
AAEL001722	conserved hypothetical protein		61	97	72	38	12	110	29	419		14.0323	22.5578	16.3167	13.7951	3.09053	22.4442	5.97438	14.0302		0.203856	0.0646478	-0.00729891	-0.63601	0.201682	-0.362682		1	1	1	1	1	1
AAEL001724	conserved hypothetical protein		11	4	11	2	10	14	19	71		2.53042	0.93022	2.49283	0.726059	2.57544	2.85653	3.91425	2.28939		-0.383066	-0.00602023	-0.46959	0.00710308	0.0490004	0.178061		1	1	1	1	1	1
AAEL001728	conserved hypothetical protein		2	4	7	0	1	5	3	22		0.460076	0.93022	1.58635	0	0.257544	1.02019	0.618039	0.696059		0.233569	0.432372	-0.518564	-0.159161	0.266834	0.0931803		1	1	1	1	1	1
AAEL001730	hypothetical protein		10	9	16	7	16	16	9	83		2.30038	2.093	3.62593	2.54121	4.12071	3.26461	1.85412	2.82856		-0.0376025	0.184731	0.0399358	0.237549	0.141649	-0.0853806		1	1	1	1	1	1
AAEL001735	pupal cuticle protein 78E, putative		49	155	351	66	135	172	363	1291		11.2719	36.046	79.5439	23.9599	34.7685	35.0946	74.7827	42.2096		0.499627	0.842064	0.323462	0.484043	0.488074	0.815328		1	3.13805e-17	1	1	1	3.2577e-15
AAEL001737	conserved hypothetical protein		23	20	35	15	25	54	34	206		5.29087	4.6511	7.93173	5.44544	6.4386	11.0181	7.00444	6.82575		-0.0538008	0.170542	0.0120566	0.0824354	0.310277	0.117959		1	1	1	1	1	1
AAEL001738	MRAS2, putative		2	2	9	1	6	3	7	30		0.460076	0.46511	2.03959	0.363029	1.54526	0.612115	1.44209	0.98961		0.00329983	0.530574	-0.0690627	0.422268	0.0900235	0.395803		1	1	1	1	1	1
AAEL001740	candidate tumor suppressor protein		54	84	47	36	13	65	19	318		12.422	19.5346	10.6512	13.0691	3.34807	13.2625	3.91425	10.886		0.194099	-0.0656529	0.0217103	-0.551137	0.0279954	-0.486839		1	1	1	1	1	1
AAEL001742	conserved hypothetical protein		95	151	122	94	121	187	140	910		21.8536	35.1158	27.6477	34.1248	31.1628	38.1551	28.8418	30.986		0.20449	0.10131	0.192128	0.152936	0.240344	0.119544		1	1	1	1	1	1
AAEL001743	pupal cuticle protein 78E, putative		0	10	168	24	16	40	25	283		0	2.32555	38.0723	8.71271	4.12071	8.16153	5.15033	9.50616		1.10133	2.28185	1.64898	1.33452	1.62126	1.42735		1	2.46643e-25	0.0355463	1	0.0172696	1
AAEL001745	candidate tumor suppressor protein		67	84	139	43	170	130	205	838		15.4125	19.5346	31.5003	15.6103	43.7825	26.525	42.2327	27.7997		0.101755	0.30759	0.00546558	0.449806	0.233444	0.434227		1	1	1	1	1	1
AAEL001746	juvenile hormone resistance protein		8	1	7	1	1	2	7	27		1.8403	0.232555	1.58635	0.363029	0.257544	0.408076	1.44209	0.875706		-0.673653	-0.0577292	-0.559164	-0.649262	-0.525737	-0.0942974		1	1	1	1	1	1
AAEL001747	conserved hypothetical protein		82	68	68	38	29	82	42	409		18.8631	15.8137	15.4102	13.7951	7.46878	16.7311	8.65255	13.8192		-0.0757007	-0.0867848	-0.134217	-0.395467	-0.0515077	-0.333125		1	1	1	1	1	1
AAEL001748	hypothetical protein		25	16	28	3	34	21	37	164		5.75095	3.72088	6.34538	1.08909	8.7565	4.2848	7.62248	5.36715		-0.181202	0.0413489	-0.664303	0.177552	-0.122843	0.118758		1	1	1	1	1	1
AAEL001751	cyclin		17	12	23	8	23	17	35	135		3.91064	2.79066	5.21228	2.90424	5.92351	3.46865	7.21046	4.48863		-0.138143	0.11947	-0.121955	0.173091	-0.0494037	0.255935		1	1	1	1	1	1
AAEL001752	chloride channel protein 3		50	45	108	24	96	57	142	522		11.5019	10.465	24.475	8.71271	24.7242	11.6302	29.2538	17.2518		-0.0402961	0.324002	-0.118247	0.328366	0.00473509	0.400886		1	1	1	1	1	1
AAEL001754	conserved hypothetical protein		35	43	35	58	17	62	32	282		8.05133	9.99987	7.93173	21.0557	4.37825	12.6504	6.59242	10.0942		0.0920709	-0.00634094	0.410952	-0.255824	0.192392	-0.0844994		1	1	1	1	1	1
AAEL001756	anaphase-promoting complex subunit		12	17	13	3	3	15	12	75		2.76045	3.95344	2.94607	1.08909	0.772632	3.06057	2.47216	2.43634		0.147049	0.02641	-0.361076	-0.48341	0.0419355	-0.0444966		1	1	1	1	1	1
AAEL001759	40S ribosomal protein S9		2614	2748	3787	1368	4312	3619	6084	24532		601.319	639.061	858.213	496.624	1110.53	738.414	1253.38	813.935		0.0264291	0.154447	-0.0830466	0.266359	0.0891683	0.318904		1	1	1	1	1	1
AAEL001762	ecdysis-triggering hormone, putative		22	5	28	1	7	10	11	84		5.06083	1.16278	6.34538	0.363029	1.80281	2.04038	2.26614	2.72019		-0.58663	0.0948804	-0.970524	-0.419415	-0.370732	-0.329036		1	1	1	1	1	1
AAEL001764	histone-fold protein CHRAC subunit, putative		23	22	40	23	53	19	48	228		5.29087	5.11621	9.06483	8.34968	13.6498	3.87673	9.88863	7.89097		-0.0140389	0.227196	0.192308	0.401803	-0.12933	0.264191		1	1	1	1	1	1
AAEL001765	conserved hypothetical protein		7	13	11	13	9	14	10	77		1.61027	3.02322	2.49283	4.71938	2.3179	2.85653	2.06013	2.72575		0.250547	0.172467	0.434168	0.143296	0.227487	0.0963913		1	1	1	1	1	1
AAEL001766	leucine-rich transmembrane proteins		43	39	32	17	19	46	23	219		9.89163	9.06965	7.25186	6.1715	4.89334	9.38576	4.7383	7.34315		-0.036898	-0.131696	-0.19972	-0.296959	-0.0223349	-0.310384		1	1	1	1	1	1
AAEL001767	conserved hypothetical protein		221	185	446	78	244	257	405	1836		50.8384	43.0227	101.073	28.3163	62.8408	52.4378	83.4353	60.2806		-0.072185	0.297596	-0.252804	0.0917246	0.0134011	0.214493		1	1	1	1	1	1
AAEL001768	short-chain dehydrogenase		117	69	62	76	24	124	39	511		26.9144	16.0463	14.0505	27.5902	6.18106	25.3007	8.03451	17.7311		-0.222446	-0.279371	0.0106917	-0.628308	-0.0266478	-0.517563		1	1	1	1	1	1
AAEL001769	DEAD box ATP-dependent RNA helicase		197	161	382	69	252	187	544	1792		45.3175	37.4414	86.5691	25.049	64.9011	38.1551	112.071	58.5006		-0.0825126	0.280187	-0.255933	0.15541	-0.0743544	0.39209		1	1	1	1	1	1
AAEL001770	transcription factor CP2B, putative		4	7	1	3	1	7	3	26		0.920152	1.62789	0.226621	1.08909	0.257544	1.42827	0.618039	0.881085		0.212672	-0.419235	0.0610058	-0.388844	0.162449	-0.136503		1	1	1	1	1	1
AAEL001775	conserved hypothetical protein		72	94	51	90	46	90	66	509		16.5627	21.8602	11.5577	32.6726	11.847	18.3634	13.5969	18.0658		0.119264	-0.154024	0.29249	-0.143465	0.0443137	-0.0845644		1	1	1	1	1	1
AAEL001778	zinc finger protein, putative		98	84	44	86	22	74	11	419		22.5437	19.5346	9.97131	31.2205	5.66597	15.0988	2.26614	15.1859		-0.0616324	-0.349484	0.140352	-0.588521	-0.172203	-0.964843		1	1	1	1	1	3.22041e-05
AAEL001779	bax inhibitor		207	140	260	62	170	139	267	1245		47.6178	32.5577	58.9214	22.5078	43.7825	28.3613	55.0055	41.2506		-0.164276	0.0921548	-0.323415	-0.0363101	-0.223812	0.0623922		1	1	1	1	1	1
AAEL001782	conserved hypothetical protein		63	26	65	24	60	37	63	338		14.4924	6.04643	14.7304	8.71271	15.4526	7.54941	12.9788	11.4233		-0.37146	0.00697765	-0.217083	0.0274954	-0.277824	-0.0472158		1	1	1	1	1	1
AAEL001784	cytidine and deoxycytidylate deaminase zinc-binding region		8	2	5	1	8	0	10	34		1.8403	0.46511	1.1331	0.363029	2.06035	0	2.06013	1.13172		-0.486801	-0.184831	-0.559164	0.0444816	-1.00866	0.0444388		1	1	1	1	1	1
AAEL001787	DNA photolyase		53	50	54	21	16	55	44	293		12.192	11.6278	12.2375	7.62362	4.12071	11.2221	9.06457	9.7269		-0.0202393	0.00159218	-0.199734	-0.457587	-0.0353957	-0.126316		1	1	1	1	1	1
AAEL001791	conserved hypothetical protein		32	24	36	4	18	16	71	201		7.36121	5.58132	8.15835	1.45212	4.63579	3.26461	14.6269	6.44005		-0.116564	0.043529	-0.660551	-0.194124	-0.338937	0.29246		1	1	1	1	1	1
AAEL001792	sodium/solute symporter		19	19	14	1	13	22	37	125		4.37072	4.41855	3.17269	0.363029	3.34807	4.48884	7.62248	3.9692		0.00452077	-0.132008	-0.909454	-0.109992	0.0110808	0.23336		1	1	1	1	1	1
AAEL001794	macroglobulin/complement		71	43	139	30	200	141	215	839		16.3327	9.99987	31.5003	10.8909	51.5088	28.7694	44.2928	27.6135		-0.209749	0.28272	-0.173377	0.495221	0.243596	0.429946		1	1	1	1	1	1
AAEL001795	orfY, putative		36	44	45	22	29	37	71	284		8.28136	10.2324	10.1979	7.98665	7.46878	7.54941	14.6269	9.47764		0.0899196	0.0884814	-0.0153597	-0.0437395	-0.0391969	0.242585		1	1	1	1	1	1
AAEL001796	Nuclear hormone receptor (HR78)		38	31	98	8	53	55	137	420		8.74144	7.20921	22.2088	2.90424	13.6498	11.2221	28.2238	13.4513		-0.0816356	0.399012	-0.459453	0.190037	0.106339	0.502274		1	1	1	1	1	1
AAEL001797	endopeptidase clp, putative		654	890	152	906	165	926	122	3815		150.445	206.974	34.4464	328.905	42.4948	188.939	25.1336	139.62		0.138381	-0.638296	0.33938	-0.547579	0.0988279	-0.774257		1	2.83228e-16	1	1.3327e-07	1	4.03565e-31
AAEL001798	protein tyrosine phosphatase prl		265	155	311	60	81	250	208	1330		60.96	36.046	70.4791	21.7818	20.8611	51.0096	42.8507	43.4269		-0.227207	0.062823	-0.444405	-0.462987	-0.0771168	-0.152487		1	1	1	1	1	1
AAEL001799	conserved hypothetical protein		4	4	15	2	6	4	15	50		0.920152	0.93022	3.39931	0.726059	1.54526	0.816153	3.0902	1.63248		0.00388637	0.506943	-0.0826382	0.192585	-0.0423178	0.467945		1	1	1	1	1	1
AAEL001800	hsp70 binding protein		89	72	47	49	8	58	16	339		20.4734	16.744	10.6512	17.7884	2.06035	11.8342	3.29621	11.8354		-0.0863962	-0.279934	-0.0604178	-0.961235	-0.234994	-0.771814		1	1	1	0.003253	1	0.0979546
AAEL001804	glucosyl/glucuronosyl transferases		19	40	23	28	27	35	21	193		4.37072	9.3022	5.21228	10.1648	6.95369	7.14134	4.32627	6.78162		0.31784	0.0733955	0.355577	0.194546	0.205791	-0.00424381		1	1	1	1	1	1
AAEL001805	conserved hypothetical protein		6	7	11	5	18	7	21	75		1.38023	1.62789	2.49283	1.81515	4.63579	1.42827	4.32627	2.52949		0.0632295	0.231489	0.105587	0.485748	0.0130062	0.457021		1	1	1	1	1	1
AAEL001807	cytochrome P450		332	340	828	168	988	512	1316	4484		76.3726	79.0687	187.642	60.9889	254.454	104.468	271.113	147.73		0.0150287	0.389719	-0.0974004	0.521877	0.135739	0.549398		1	1	1	1.65658e-12	1	1.77852e-18
AAEL001810	conserved hypothetical protein		164	135	231	66	75	253	165	1089		37.7262	31.3949	52.3494	23.9599	19.3158	51.6217	33.9921	35.7657		-0.079322	0.141628	-0.195844	-0.288553	0.135572	-0.0450131		1	1	1	1	1	1
AAEL001811	conserved hypothetical protein		10	9	2	7	0	8	5	41		2.30038	2.093	0.453242	2.54121	0	1.63231	1.03007	1.43574		-0.0376025	-0.582932	0.0399358	-1.09698	-0.135008	-0.308078		1	1	1	1	1	1
AAEL001812	organic anion transporter		6	4	14	0	9	6	9	48		1.38023	0.93022	3.17269	0	2.3179	1.22423	1.85412	1.5542		-0.145556	0.329257	-0.89769	0.202318	-0.0451397	0.113906		1	1	1	1	1	1
AAEL001813	sodium/solute symporter		6	1	7	8	17	3	24	66		1.38023	0.232555	1.58635	2.90424	4.37825	0.612115	4.94431	2.29115		-0.562678	0.0532459	0.293235	0.46198	-0.289102	0.512608		1	1	1	1	1	1
AAEL001814	conserved hypothetical protein		0	2259	4	18	19	37	25	2362		0	525.342	0.906483	6.53453	4.89334	7.54941	5.15033	78.6252		3.41958	0.742915	1.52728	1.40597	1.58824	1.42735		0	1	1	1	0.051943	1
AAEL001815	hypothetical protein		16	18	32	5	12	24	18	125		3.68061	4.18599	7.25186	1.81515	3.09053	4.89692	3.70823	4.0899		0.0531683	0.283365	-0.284593	-0.0716338	0.118408	0.00308104		1	1	1	1	1	1
AAEL001816	glucosyl/glucuronosyl transferases		49	23	69	21	50	75	92	379		11.2719	5.34877	15.6368	7.62362	12.8772	15.3029	18.9532	12.4306		-0.315437	0.140035	-0.166226	0.0568812	0.130778	0.222608		1	1	1	1	1	1
AAEL001818	conserved hypothetical protein		78	59	49	23	7	46	17	279		17.943	13.7208	11.1044	8.34968	1.80281	9.38576	3.50222	9.40123		-0.115045	-0.20546	-0.326758	-0.957069	-0.277082	-0.690246		1	1	1	0.0208576	1	1
AAEL001820	hypothetical protein		75	45	66	44	65	83	121	499		17.2528	10.465	14.957	15.9733	16.7404	16.9352	24.9276	16.7502		-0.213906	-0.0612537	-0.0330677	-0.0129433	-0.00797771	0.158284		1	1	1	1	1	1
AAEL001822	glucosyl/glucuronosyl transferases		52	36	73	31	152	87	79	510		11.962	8.37198	16.5433	11.2539	39.1467	17.7513	16.275	17.3292		-0.151923	0.138838	-0.0260501	0.509904	0.169093	0.131822		1	1	1	1	1	1
AAEL001824	hypothetical protein		14	8	24	4	6	13	13	82		3.22053	1.86044	5.4389	1.45212	1.54526	2.6525	2.67817	2.69256		-0.220133	0.217101	-0.316053	-0.292232	-0.0788683	-0.0749771		1	1	1	1	1	1
AAEL001826	odorant-binding protein 56a, putative		165	69	236	107	700	230	824	2331		37.9563	16.0463	53.4825	38.8441	180.281	46.9288	169.755	77.6134		-0.370811	0.148267	0.0099902	0.674865	0.0917206	0.648768		1	1	1	7.37974e-23	1	3.3512e-20
AAEL001827	ubiquitin specific protease 39 and snrnp assembly factor		11	26	18	6	21	27	19	128		2.53042	6.04643	4.07917	2.17818	5.40843	5.50903	3.91425	4.23799		0.359403	0.195131	-0.0599849	0.312612	0.320333	0.178061		1	1	1	1	1	1
AAEL001830	geranylgeranyl transferase type i beta subunit		299	446	208	189	30	367	80	1619		68.7813	103.72	47.1371	68.6126	7.72632	74.882	16.481	55.3343		0.177966	-0.16353	-0.00106388	-0.93966	0.0368044	-0.616508		1	1	1	9.21091e-17	1	1.43056e-05
AAEL001833	juvenile hormone-inducible protein, putative		43	48	41	27	57	80	80	376		9.89163	11.1626	9.29145	9.80179	14.68	16.3231	16.481	12.5188		0.0515182	-0.0266286	-0.00388341	0.168642	0.214129	0.218262		1	1	1	1	1	1
AAEL001835	sodium/solute symporter		17	16	27	12	9	15	18	114		3.91064	3.72088	6.11876	4.35635	2.3179	3.06057	3.70823	3.88476		-0.0205261	0.186722	0.0447074	-0.212872	-0.100616	-0.0219293		1	1	1	1	1	1
AAEL001836	odorant-binding protein 56a, putative		6	19	3	37	11	15	18	109		1.38023	4.41855	0.679862	13.4321	2.83299	3.06057	3.70823	4.21607		0.465786	-0.254305	0.935843	0.283151	0.314574	0.393261		1	1	1	1	1	1
AAEL001838	conserved hypothetical protein		311	438	244	396	151	500	166	2206		71.5418	101.859	55.2955	143.76	38.8892	102.019	34.1982	78.2232		0.15308	-0.111515	0.302469	-0.263716	0.15376	-0.319237		1	1	1	1	1	1
AAEL001839	zinc carboxypeptidase		705	1373	434	504	269	641	280	4206		162.177	319.298	98.3534	182.967	69.2794	130.788	57.6836	145.792		0.293945	-0.216852	0.052323	-0.368668	-0.0932906	-0.447968		1	1	1	1	1	0.020197
AAEL001840	zinc carboxypeptidase		1231	1522	1450	843	2186	1641	1994	10867		283.177	353.949	328.6	306.034	562.991	334.827	410.79	368.624		0.0968218	0.0645679	0.033689	0.298292	0.0727154	0.161467		1	1	1	1	1	1
AAEL001842	zinc carboxypeptidase		8	10	11	7	17	17	24	94		1.8403	2.32555	2.49283	2.54121	4.37825	3.46865	4.94431	3.14159		0.0926615	0.120514	0.128247	0.351005	0.254812	0.401633		1	1	1	1	1	1
AAEL001844	zinc carboxypeptidase		50	65	116	33	101	38	103	506		11.5019	15.1161	26.288	11.98	26.012	7.75345	21.2193	17.1244		0.116892	0.354793	0.01739	0.350243	-0.167701	0.26255		1	1	1	1	1	1
AAEL001845	short-chain dehydrogenase		69	85	136	38	113	135	214	790		15.8726	19.7672	30.8204	13.7951	29.1025	27.5452	44.0868	25.8557		0.0942303	0.285561	-0.06011	0.260818	0.237101	0.440188		1	1	1	1	1	1
AAEL001847	conserved hypothetical protein		116	77	88	31	17	97	47	473		26.6844	17.9067	19.9426	11.2539	4.37825	19.7917	9.68261	15.6629		-0.17166	-0.125384	-0.370546	-0.768801	-0.12865	-0.434629		1	1	1	0.0390385	1	1
AAEL001850	conserved hypothetical protein		3	0	3	2	1	13	1	23		0.690114	0	0.679862	0.726059	0.257544	2.6525	0.206013	0.744584		-0.648415	-0.00503074	0.0171931	-0.289012	0.50578	-0.340905		1	1	1	1	1	1
AAEL001851	conserved hypothetical protein		626	695	306	637	139	685	202	3290		144.004	161.626	69.346	231.25	35.7986	139.766	41.6146	117.629		0.0500713	-0.316705	0.20548	-0.60269	-0.0129534	-0.537648		1	1	1	4.12958e-11	1	4.28549e-08
AAEL001854	hypothetical protein		7	7	5	6	10	4	17	56		1.61027	1.62789	1.1331	2.17818	2.57544	0.816153	3.50222	1.92046		0.00420685	-0.132878	0.118502	0.18559	-0.250783	0.31072		1	1	1	1	1	1
AAEL001856	adenosine kinase		33	11	53	10	25	22	41	195		7.59125	2.55811	12.0109	3.63029	6.4386	4.48884	8.44653	6.45208		-0.450996	0.195141	-0.308375	-0.0695305	-0.220542	0.0452349		1	1	1	1	1	1
AAEL001859	vesicle protein sorting-associated		21	11	47	5	20	18	46	168		4.8308	2.55811	10.6512	1.81515	5.15088	3.67269	9.4766	5.45077		-0.261026	0.33384	-0.39733	0.0267887	-0.113624	0.284086		1	1	1	1	1	1
AAEL001861	nuclear pore complex protein nup154		27	15	17	2	16	11	33	121		6.21102	3.48833	3.85255	0.726059	4.12071	2.24442	6.79843	3.92022		-0.240098	-0.199199	-0.840289	-0.171373	-0.418751	0.0380733		1	1	1	1	1	1
AAEL001864	eukaryotic translation initiation factor 4E binding protein (4EBP)		1177	542	1420	316	1033	955	1556	6999		270.755	126.045	321.802	114.717	266.043	194.856	320.556	230.682		-0.331683	0.0749614	-0.372511	-0.00761821	-0.142736	0.0732786		1	1	1	1	1	1
AAEL001865	NADH dehydrogenase, putative		224	200	309	104	499	285	419	2040		51.5285	46.511	70.0258	37.7551	128.515	58.1509	86.3195	68.4007		-0.0443104	0.132767	-0.13446	0.395898	0.0523177	0.223384		1	1	1	1	1	1
AAEL001869	gmp synthase		3	14	7	2	2	13	7	48		0.690114	3.25577	1.58635	0.726059	0.515088	2.6525	1.44209	1.55257		0.5891	0.30252	0.0171931	-0.0950858	0.50578	0.265952		1	1	1	1	1	1
AAEL001871	conserved hypothetical protein		4	11	26	7	38	16	57	159		0.920152	2.55811	5.89214	2.54121	9.78668	3.26461	11.7427	5.24366		0.391334	0.735493	0.388665	0.950144	0.490378	1.02783		1	1	1	1	1	0.159214
AAEL001872	voltage-dependent anion-selective channel		3352	3905	4018	1883	4157	4987	3966	26268		771.087	908.128	910.562	683.584	1070.61	1017.54	817.048	882.651		0.0710266	0.072189	-0.0522969	0.142497	0.12042	0.0251377		1	1	1	1	1	1
AAEL001874	cop9 complex subunit		97	66	71	57	69	94	101	555		22.3137	15.3486	16.0901	20.6927	17.7705	19.1796	20.8073	18.8861		-0.160754	-0.140523	-0.0324524	-0.0978852	-0.0651018	-0.0300758		1	1	1	1	1	1
AAEL001879	conserved hypothetical protein		28	15	21	8	5	13	23	113		6.44106	3.48833	4.75904	2.90424	1.28772	2.6525	4.7383	3.75303		-0.255408	-0.12684	-0.330283	-0.649716	-0.367012	-0.12866		1	1	1	1	1	1
AAEL001881	conserved hypothetical protein		3	14	10	7	2	8	9	53		0.690114	3.25577	2.26621	2.54121	0.515088	1.63231	1.85412	1.82212		0.5891	0.442584	0.488496	-0.0950858	0.313552	0.36318		1	1	1	1	1	1
AAEL001882	conserved hypothetical protein		7	3	9	2	4	15	7	47		1.61027	0.697665	2.03959	0.726059	1.03018	3.06057	1.44209	1.5152		-0.304628	0.0924257	-0.291104	-0.167775	0.255552	-0.0423449		1	1	1	1	1	1
AAEL001883	mediator complex, 80kD-subunit, putative		33	36	17	16	12	26	30	170		7.59125	8.37198	3.85255	5.80847	3.09053	5.30499	6.18039	5.74288		0.0414742	-0.283878	-0.112843	-0.374341	-0.15085	-0.0867599		1	1	1	1	1	1
AAEL001886	zinc finger protein, putative		8	5	8	4	8	17	31	81		1.8403	1.16278	1.81297	1.45212	2.06035	3.46865	6.3864	2.59765		-0.17527	-0.0058582	-0.0916538	0.0444816	0.254812	0.508954		1	1	1	1	1	1
AAEL001887	glutamine synthetase 1, 2 (glutamate-amonia ligase) (gs)		65	62	84	27	151	68	145	602		14.9525	14.4184	19.0361	9.80179	38.8892	13.8746	29.8719	20.1206		-0.0155829	0.103635	-0.180405	0.411573	-0.0320472	0.297677		1	1	1	1	1	1
AAEL001888	hypothetical protein		22	21	28	4	6	5	11	97		5.06083	4.88366	6.34538	1.45212	1.54526	1.02019	2.26614	3.2248		-0.0148783	0.0948804	-0.503014	-0.479193	-0.634627	-0.329036		1	1	1	1	1	1
AAEL001891	hypothetical protein		7	6	17	9	14	4	10	67		1.61027	1.39533	3.85255	3.26726	3.60562	0.816153	2.06013	2.37247		-0.0548915	0.349987	0.282245	0.322683	-0.250783	0.0963913		1	1	1	1	1	1
AAEL001893	zinc finger protein		5	11	13	5	5	5	2	46		1.15019	2.55811	2.94607	1.81515	1.28772	1.02019	0.412026	1.59849		0.310216	0.367374	0.173912	0.0421267	-0.0439669	-0.343625		1	1	1	1	1	1
AAEL001896	UDP-N-acetylglucosamine: polypeptide-N- acetylglucosaminyl transferase, putative		414	282	570	142	266	337	581	2592		95.2357	65.5805	129.174	51.5502	68.5067	68.7609	119.694	85.5002		-0.161613	0.132136	-0.265799	-0.142711	-0.141108	0.0990851		1	1	1	1	1	1
AAEL001897	conserved hypothetical protein		2	6	7	2	7	6	16	46		0.460076	1.39533	1.58635	0.726059	1.80281	1.22423	3.29621	1.49872		0.383257	0.432372	0.147045	0.482046	0.333986	0.724004		1	1	1	1	1	1
AAEL001898	conserved hypothetical protein		354	163	455	58	108	221	364	1723		81.4334	37.9065	103.112	21.0557	27.8148	45.0924	74.9887	55.9149		-0.330869	0.102285	-0.584392	-0.464481	-0.255842	-0.0357151		1	1	0.0152638	1	1	1
AAEL001900	lactosylceramide 4-alpha-galactosyltransferase (alpha- 1,4-galactosyltransferase)		9	3	17	4	6	13	13	65		2.07034	0.697665	3.85255	1.45212	1.54526	2.6525	2.67817	2.13552		-0.402977	0.251638	-0.13805	-0.11423	0.099134	0.103025		1	1	1	1	1	1
AAEL001902	glutamate decarboxylase		10	43	20	9	32	5	44	163		2.30038	9.99987	4.53242	3.26726	8.24141	1.02019	9.06457	5.48944		0.610589	0.277077	0.141981	0.528409	-0.311578	0.56882		1	1	1	1	1	1
AAEL001905	conserved hypothetical protein		8	21	4	22	1	12	0	68		1.8403	4.88366	0.906483	7.98665	0.257544	2.44846	0	2.61758		0.396482	-0.26575	0.603411	-0.649262	0.113298	-1.00866		1	1	1	1	1	1
AAEL001906	pnuts protein		27	29	78	9	50	34	103	330		6.21102	6.7441	17.6764	3.26726	12.8772	6.9373	21.2193	10.7047		0.0346885	0.445353	-0.26694	0.309588	0.0466066	0.523879		1	1	1	1	1	1
AAEL001910	zinc finger protein		8	8	13	6	7	6	9	57		1.8403	1.86044	2.94607	2.17818	1.80281	1.22423	1.85412	1.95802		0.00426547	0.188074	0.0665494	-0.0080552	-0.156115	0.00293054		1	1	1	1	1	1
AAEL001913	conserved hypothetical protein		771	912	644	601	340	838	638	4744		177.359	212.09	145.944	218.181	87.565	170.984	131.436	163.366		0.0775869	-0.0845629	0.089871	-0.306022	-0.01588	-0.129968		1	1	1	1	1	1
AAEL001916	eukaryotic translation initiation factor 4e		185	143	209	66	165	201	225	1194		42.557	33.2554	47.3637	23.9599	42.4948	41.0117	46.3529	39.5708		-0.106541	0.0462687	-0.247911	-0.000632556	-0.015987	0.0369397		1	1	1	1	1	1
AAEL001919	protein tyrosine phosphatase, non-receptor type nt1		95	76	136	27	36	102	108	580		21.8536	17.6742	30.8204	9.80179	9.27159	20.8119	22.2494	18.9261		-0.0912531	0.148168	-0.343402	-0.367057	-0.0210142	0.00772539		1	1	1	1	1	1
AAEL001920	conserved hypothetical protein		47	25	33	13	11	58	23	210		10.8118	5.81388	7.47849	4.71938	2.83299	11.8342	4.7383	6.88986		-0.262703	-0.156582	-0.349947	-0.559987	0.0385602	-0.34828		1	1	1	1	1	1
AAEL001921	hypothetical protein		39	30	45	7	11	27	35	194		8.97148	6.97665	10.1979	2.54121	2.83299	5.50903	7.21046	6.31996		-0.106517	0.0545078	-0.524498	-0.480569	-0.205877	-0.0925944		1	1	1	1	1	1
AAEL001922	hypothetical protein		163	140	79	155	45	173	62	817		37.4962	32.5577	17.903	56.2696	11.5895	35.2986	12.7728	29.1268		-0.0609837	-0.318546	0.175517	-0.504802	-0.026086	-0.463263		1	1	1	1	1	1
AAEL001928	actin		158	147	32	130	27	292	37	823		36.346	34.1856	7.25186	47.1938	6.95369	59.5792	7.62248	28.4475		-0.0264631	-0.690575	0.112882	-0.70831	0.21371	-0.669495		1	0.0067335	1	0.0101976	1	0.00821943
AAEL001930	pra1 protein		16	21	16	19	19	31	17	139		3.68061	4.88366	3.62593	6.89756	4.89334	6.32518	3.50222	4.82979		0.117277	-0.00616227	0.262209	0.118103	0.225693	-0.0204372		1	1	1	1	1	1
AAEL001932	conserved hypothetical protein		23	21	10	11	23	15	27	130		5.29087	4.88366	2.26621	3.99332	5.92351	3.06057	5.56235	4.42579		-0.033465	-0.347612	-0.117083	0.0473595	-0.226347	0.0209585		1	1	1	1	1	1
AAEL001934	hypothetical protein		20	12	15	3	10	10	5	75		4.60076	2.79066	3.39931	1.08909	2.57544	2.04038	1.03007	2.50367		-0.205543	-0.12509	-0.571027	-0.237978	-0.330988	-0.591382		1	1	1	1	1	1
AAEL001935	ctl transporter		101	56	196	33	132	78	170	766		23.2338	13.0231	44.4177	11.98	33.9958	15.915	35.0222	25.3697		-0.24851	0.279664	-0.284197	0.16413	-0.162613	0.176973		1	1	1	1	1	1
AAEL001936	conserved hypothetical protein		46	32	20	16	9	50	19	192		10.5817	7.44176	4.53242	5.80847	2.3179	10.2019	3.91425	6.39978		-0.149495	-0.357606	-0.253925	-0.631651	-0.0155759	-0.418399		1	1	1	1	1	1
AAEL001937	selenium-binding protein		99	78	179	61	99	117	150	783		22.7738	18.1393	40.5651	22.1448	25.4969	23.8725	30.902	26.2706		-0.0978492	0.249057	-0.0120556	0.0486483	0.0202887	0.131556		1	1	1	1	1	1
AAEL001938	ATP-binding cassette sub-family A member 3, putative		26	14	58	7	27	29	43	204		5.98099	3.25577	13.144	2.54121	6.95369	5.91711	8.85856	6.66448		-0.252513	0.334229	-0.353116	0.0634725	-0.00451156	0.166001		1	1	1	1	1	1
AAEL001939	hypothetical protein		65	38	69	24	34	51	75	356		14.9525	8.83709	15.6368	8.71271	8.7565	10.4059	15.451	11.8218		-0.224454	0.0191851	-0.230474	-0.228345	-0.154934	0.0140582		1	1	1	1	1	1
AAEL001940	phosphatidate cytidylyltransferase		3	2	10	1	3	10	8	37		0.690114	0.46511	2.26621	0.363029	0.772632	2.04038	1.6481	1.17794		-0.126552	0.442584	-0.198914	0.0385032	0.400877	0.317281		1	1	1	1	1	1
AAEL001945	conserved hypothetical protein		17	5	22	8	27	22	44	145		3.91064	1.16278	4.98566	2.90424	6.95369	4.48884	9.06457	4.78149		-0.479486	0.100894	-0.121955	0.24062	0.0571556	0.352916		1	1	1	1	1	1
AAEL001946	four and a half lim domains		756	436	1042	249	2722	861	1954	8020		173.909	101.394	236.139	90.3943	701.035	175.677	402.549	268.728		-0.233952	0.132715	-0.283719	0.605043	0.00438845	0.364215		1	1	1	7.56869e-69	1	1
AAEL001948	myosin heavy chain		39	27	65	15	43	33	44	266		8.97148	6.27899	14.7304	5.44544	11.0744	6.73326	9.06457	8.89978		-0.150932	0.211631	-0.210741	0.089654	-0.121502	0.0043861		1	1	1	1	1	1
AAEL001949	hypothetical protein		2	1	6	1	7	4	4	25		0.460076	0.232555	1.35972	0.363029	1.80281	0.816153	0.824052	0.836914		-0.183552	0.373454	-0.0690627	0.482046	0.187365	0.190728		1	1	1	1	1	1
AAEL001950	conserved hypothetical protein		20	10	17	5	2	6	5	65		4.60076	2.32555	3.85255	1.81515	0.515088	1.22423	1.03007	2.19477		-0.278954	-0.0735811	-0.377003	-0.82695	-0.52773	-0.591382		1	1	1	1	1	1
AAEL001951	actin		0	3	7	0	3	3	15	31		0	0.697665	1.58635	0	0.772632	0.612115	3.0902	0.965565		0.652084	0.950935	0	0.686919	0.608587	1.21619		1	1	1	1	1	1
AAEL001952	28 kDa heat- and acid-stable phosphoprotein (PDGF- associated protein), putative		355	191	576	105	241	304	323	2095		81.6634	44.418	130.534	38.1181	62.0681	62.0276	66.5422	69.3387		-0.26358	0.203297	-0.329686	-0.118824	-0.119107	-0.0886895		1	1	1	1	1	1
AAEL001954	px serine/threonine kinase (pxk)		18	9	45	2	15	8	29	126		4.14068	2.093	10.1979	0.726059	3.86316	1.63231	5.97438	4.08965		-0.277155	0.379389	-0.670919	-0.0286939	-0.37456	0.153035		1	1	1	1	1	1
AAEL001955	conserved hypothetical protein		13	6	28	7	8	21	10	93		2.99049	1.39533	6.34538	2.54121	2.06035	4.2848	2.06013	3.09681		-0.301007	0.312077	-0.0659161	-0.149681	0.147886	-0.149724		1	1	1	1	1	1
AAEL001957	conserved hypothetical protein		4	5	8	0	0	1	5	23		0.920152	1.16278	1.81297	0	0	0.204038	1.03007	0.732857		0.0851476	0.25456	-0.748247	-0.748247	-0.442854	0.0406513		1	1	1	1	1	1
AAEL001959	conserved hypothetical protein		108	96	166	69	113	123	222	897		24.8441	22.3253	37.619	25.049	29.1025	25.0967	45.7349	29.9674		-0.0460349	0.179005	0.00353936	0.0681992	0.00435856	0.263437		1	1	1	1	1	1
AAEL001962	conserved hypothetical protein		8	12	10	0	10	8	10	58		1.8403	2.79066	2.26621	0	2.57544	1.63231	2.06013	1.88072		0.166073	0.082335	-1.00866	0.133637	-0.0466968	0.0444388		1	1	1	1	1	1
AAEL001963	protein serine/threonine kinase, putative		33	28	89	16	112	86	202	566		7.59125	6.51154	20.1692	5.80847	28.8449	17.5473	41.6146	18.2982		-0.0647848	0.417368	-0.112843	0.571463	0.357525	0.729721		1	1	1	1	1	6.41317e-05
AAEL001964	protein serine/threonine kinase, putative		250	209	263	85	381	303	498	1989		57.5095	48.604	59.6013	30.8575	98.1243	61.8236	102.594	65.5878		-0.0727915	0.0154633	-0.269081	0.231414	0.0313097	0.250723		1	1	1	1	1	1
AAEL001965	imaginal disc growth factor		16	26	34	2	60	15	90	243		3.68061	6.04643	7.70511	0.726059	15.4526	3.06057	18.5412	7.88751		0.206733	0.309008	-0.622261	0.605688	-0.0756056	0.683897		1	1	1	1	1	1
AAEL001966	zinc finger protein		3	3	3	0	6	6	2	23		0.690114	0.697665	0.679862	0	1.54526	1.22423	0.412026	0.74988		0.00366899	-0.00503074	-0.648415	0.292416	0.204134	-0.162676		1	1	1	1	1	1
AAEL001968	zinc transporter		88	84	109	50	54	101	120	606		20.2433	19.5346	24.7017	18.1515	13.9074	20.6079	24.7216	20.2668		-0.0153228	0.0856767	-0.0468809	-0.161105	0.00767566	0.0860236		1	1	1	1	1	1
AAEL001969	protein serine/threonine kinase, putative		195	158	336	95	229	242	293	1548		44.8574	36.7437	76.1446	34.4878	58.9776	49.3772	60.3618	51.5643		-0.0862255	0.229012	-0.113589	0.118391	0.0415164	0.128433		1	1	1	1	1	1
AAEL001971	conserved hypothetical protein		7	4	8	0	2	3	9	33		1.61027	0.93022	1.81297	0	0.515088	0.612115	1.85412	1.04782		-0.204579	0.0460943	-0.956712	-0.403383	-0.348125	0.054883		1	1	1	1	1	1
AAEL001972	TATA box binding protein (TBP)-associated factor,, putative		20	18	22	6	9	16	25	116		4.60076	4.18599	4.98566	2.17818	2.3179	3.26461	5.15033	3.81192		-0.039242	0.033494	-0.305066	-0.280272	-0.141655	0.0470704		1	1	1	1	1	1
AAEL001974	conserved hypothetical protein		25	27	68	13	78	37	63	311		5.75095	6.27899	15.4102	4.71938	20.0884	7.54941	12.9788	10.3966		0.0369211	0.418823	-0.0826756	0.532663	0.114683	0.34529		1	1	1	1	1	1
AAEL001975	protein serine/threonine kinase, putative		8	3	1	0	3	8	5	28		1.8403	0.697665	0.226621	0	0.772632	1.63231	1.03007	0.885656		-0.35658	-0.679653	-1.00866	-0.321746	-0.0466968	-0.219767		1	1	1	1	1	1
AAEL001977	conserved hypothetical protein		22	19	19	9	6	31	26	132		5.06083	4.41855	4.30579	3.26726	1.54526	6.32518	5.35634	4.3256		-0.0565492	-0.0672831	-0.181068	-0.479193	0.0935382	0.0237342		1	1	1	1	1	1
AAEL001978	uroporphyrinogen iii synthase		7	3	6	0	3	2	13	34		1.61027	0.697665	1.35972	0	0.772632	0.408076	2.67817	1.07522		-0.304628	-0.0646943	-0.956712	-0.269794	-0.473784	0.201374		1	1	1	1	1	1
AAEL001980	protein serine/threonine kinase, putative		137	664	244	181	177	286	208	1897		31.5152	154.417	55.2955	65.7083	45.5853	58.3549	42.8507	64.8181		0.687989	0.24299	0.317673	0.159459	0.266296	0.132713		4.54172e-21	1	1	1	1	1
AAEL001981	protein serine/threonine kinase, putative		74	95	271	75	364	128	559	1566		17.0228	22.0927	61.4142	27.2272	93.7461	26.1169	115.161	51.8259		0.11206	0.553577	0.202078	0.736775	0.184131	0.825956		1	0.0623806	1	5.05376e-14	1	1.17426e-25
AAEL001982	endoplasmic reticulum-resident kdel protein		101	96	35	46	4	47	11	340		23.2338	22.3253	7.93173	16.6994	1.03018	9.5898	2.26614	11.868		-0.0171728	-0.45966	-0.141973	-1.27988	-0.37907	-0.977825		1	1	1	1.24495e-07	1	1.15593e-05
AAEL001988	protein serine/threonine kinase, putative		170	800	337	100	396	407	366	2576		39.1064	186.044	76.3712	36.3029	101.987	83.0435	75.4008	85.4652		0.675619	0.289602	-0.0321359	0.414934	0.325887	0.284062		1.49584e-24	1	1	1	1	1
AAEL001989	protein serine/threonine kinase, putative		0	4	3	1	5	4	5	22		0	0.93022	0.679862	0.363029	1.28772	0.816153	1.03007	0.729579		0.752133	0.643385	0.449501	0.871491	0.705929	0.788898		1	1	1	1	1	1
AAEL001991	protein serine/threonine kinase, putative		33	37	51	30	81	23	41	296		7.59125	8.60454	11.5577	10.8909	20.8611	4.69288	8.44653	10.3778		0.0530995	0.178714	0.153359	0.431873	-0.202043	0.0452349		1	1	1	1	1	1
AAEL001993	protein serine/threonine kinase, putative		93	81	132	30	250	71	170	827		21.3935	18.837	29.9139	10.8909	64.386	14.4867	35.0222	27.8472		-0.0547258	0.144444	-0.289357	0.475815	-0.167399	0.212493		1	1	1	1	1	1
AAEL001994	protein serine/threonine kinase, putative		85	81	58	114	66	170	33	607		19.5532	18.837	13.144	41.3853	16.9979	34.6865	6.79843	21.6289		-0.0160402	-0.170352	0.323302	-0.0601622	0.247019	-0.450637		1	1	1	1	1	1
AAEL001996	predicted protein		11	16	7	20	8	27	19	108		2.53042	3.72088	1.58635	7.26059	2.06035	5.50903	3.91425	3.79741		0.157155	-0.184263	0.436544	-0.0820527	0.320333	0.178061		1	1	1	1	1	1
AAEL001997	conserved hypothetical protein		24	23	28	16	18	34	34	177		5.52091	5.34877	6.34538	5.80847	4.63579	6.9373	7.00444	5.94301		-0.0132685	0.0584699	0.0212988	-0.0729973	0.0960688	0.100135		1	1	1	1	1	1
AAEL001998	conserved hypothetical protein		260	291	231	102	120	290	171	1465		59.8099	67.6735	52.3494	37.029	30.9053	59.1711	35.2282	48.8809		0.0534779	-0.0576548	-0.207341	-0.285388	-0.00464761	-0.228873		1	1	1	1	1	1
AAEL001999	protein serine/threonine kinase, putative		122	58	192	142	303	174	118	1109		28.0646	13.4882	43.5112	51.5502	78.0359	35.5026	24.3095	39.2089		-0.314897	0.189349	0.262669	0.442163	0.101457	-0.0619081		1	1	1	1	1	1
AAEL002001	protein serine/threonine kinase, putative		62	341	101	29	42	99	121	795		14.2623	79.3013	22.8887	10.5279	10.8169	20.1998	24.9276	26.1321		0.740135	0.203161	-0.129726	-0.118181	0.149387	0.239912		5.13677e-12	1	1	1	1	1
AAEL002003	protein serine/threonine kinase, putative		1432	1512	1340	2766	1041	2659	604	11354		329.414	351.623	303.672	1004.14	268.103	542.538	124.432	417.703		0.0283186	-0.0353155	0.483874	-0.0893798	0.216584	-0.422377		1	1	1.94102e-35	1	1	9.47942e-05
AAEL002004	protein serine/threonine kinase, putative		50	334	146	40	115	178	120	983		11.5019	77.6734	33.0866	14.5212	29.6176	36.3188	24.7216	32.4916		0.823133	0.454014	0.0996863	0.406216	0.49426	0.328319		1.01257e-15	1	1	1	1	1
AAEL002005	cytochrome P450		3	7	5	3	5	2	6	31		0.690114	1.62789	1.1331	1.08909	1.28772	0.408076	1.23608	1.06744		0.312504	0.175419	0.160837	0.223076	-0.165487	0.207733		1	1	1	1	1	1
AAEL002009	neutral Sphingomyelinase, putative		35	11	40	7	17	25	34	169		8.05133	2.55811	9.06483	2.54121	4.37825	5.10096	7.00444	5.52845		-0.475913	0.0503138	-0.478582	-0.255824	-0.19217	-0.0589233		1	1	1	1	1	1
AAEL002010	conserved hypothetical protein		9	7	10	3	14	4	7	54		2.07034	1.62789	2.26621	1.08909	3.60562	0.816153	1.44209	1.84534		-0.094142	0.0359386	-0.245808	0.224334	-0.349132	-0.140694		1	1	1	1	1	1
AAEL002012	phosphorylated adaptor for RNA export, putative		20	24	37	8	27	27	31	174		4.60076	5.58132	8.38497	2.90424	6.95369	5.50903	6.3864	5.76006		0.0807174	0.252429	-0.189355	0.17322	0.0752526	0.137339		1	1	1	1	1	1
AAEL002013	hypothetical protein		24	19	9	17	8	17	10	104		5.52091	4.41855	2.03959	6.1715	2.06035	3.46865	2.06013	3.6771		-0.0929597	-0.407297	0.0467766	-0.403289	-0.192959	-0.403332		1	1	1	1	1	1
AAEL002014	conserved hypothetical protein		46	42	50	23	27	30	76	294		10.5817	9.76731	11.331	8.34968	6.95369	6.12115	15.657	9.82309		-0.0341108	0.0291795	-0.100739	-0.178159	-0.231893	0.167532		1	1	1	1	1	1
AAEL002015	protein serine/threonine kinase, putative		2735	1173	1630	1124	1785	1681	856	10984		629.154	272.787	369.392	408.045	459.716	342.988	176.347	379.776		-0.362753	-0.231172	-0.187974	-0.136216	-0.263362	-0.552034		0.806666	1	1	1	1	1.2719e-49
AAEL002016	disulfide oxidoreductase		74	91	30	38	14	99	13	359		17.0228	21.1625	6.79862	13.7951	3.60562	20.1998	2.67817	12.1804		0.0935485	-0.391091	-0.0901273	-0.655679	0.0735217	-0.776988		1	1	1	1	1	0.533003
AAEL002018	hypothetical protein		80	51	121	13	31	65	147	508		18.403	11.8603	27.4211	4.71938	7.98387	13.2625	30.2839	16.2763		-0.188225	0.171657	-0.577673	-0.356625	-0.140459	0.214487		1	1	1	1	1	1
AAEL002019	conserved hypothetical protein		69	101	61	39	25	102	41	438		15.8726	23.4881	13.8239	14.1581	6.4386	20.8119	8.44653	14.72		0.168443	-0.0592187	-0.0489882	-0.38401	0.116379	-0.269244		1	1	1	1	1	1
AAEL002020	hypothetical protein		24	28	20	16	29	24	37	178		5.52091	6.51154	4.53242	5.80847	7.46878	4.89692	7.62248	6.05165		0.0693573	-0.0823822	0.0212988	0.127261	-0.0501575	0.13588		1	1	1	1	1	1
AAEL002021	protein serine/threonine kinase, putative		574	413	699	826	2399	782	723	6416		132.042	96.0453	158.408	299.862	617.848	159.558	148.947	230.387		-0.137989	0.0789563	0.355843	0.669654	0.0820937	0.0522472		1	1	1	8.46526e-83	1	1
AAEL002022	protein serine/threonine kinase, putative		3	4	8	1	14	3	10	43		0.690114	0.93022	1.81297	0.363029	3.60562	0.612115	2.06013	1.43917		0.103718	0.354391	-0.198914	0.63098	-0.0398281	0.404688		1	1	1	1	1	1
AAEL002023	imaginal disc growth factor		120	165	174	74	211	153	283	1180		27.6045	38.3716	39.432	26.8642	54.3418	31.2178	58.3017	39.4477		0.142152	0.15393	-0.011721	0.292614	0.0530606	0.323053		1	1	1	1	1	1
AAEL002024	protein serine/threonine kinase, putative		663	365	682	487	591	1154	294	4236		152.515	84.8826	154.555	176.795	152.209	235.46	60.5678	145.284		-0.254041	0.0057637	0.0640797	-0.000872649	0.188404	-0.400208		1	1	1	1	1	1
AAEL002026	protein serine/threonine kinase, putative		7	3	37	0	27	29	32	135		1.61027	0.697665	8.38497	0	6.95369	5.91711	6.59242	4.30802		-0.304628	0.675997	-0.956712	0.596788	0.528804	0.574282		1	1	1	1	1	1
AAEL002027	protein serine/threonine kinase, putative		224	140	590	148	1042	445	568	3157		51.5285	32.5577	133.706	53.7283	268.361	90.797	117.015	106.813		-0.198416	0.413071	0.0180873	0.715313	0.245297	0.355255		1	1	1	1.04433e-41	1	1
AAEL002028	protein serine/threonine kinase, putative		76	167	242	173	234	160	348	1400		17.4829	38.8367	54.8422	62.8041	60.2653	32.6461	71.6925	48.3671		0.34392	0.493143	0.551816	0.533953	0.268931	0.609131		1	1	0.314694	0.478149	1	3.41907e-05
AAEL002029	protein serine/threonine kinase, putative		6168	4733	5051	3933	3144	8343	2599	33971		1418.87	1100.68	1144.66	1427.79	809.719	1702.29	535.428	1162.78		-0.110264	-0.093252	0.0027216	-0.243564	0.0790798	-0.423142		1	1	1	1	1	2.6677e-30
AAEL002031	cytochrome P450		12	8	11	3	12	10	13	69		2.76045	1.86044	2.49283	1.08909	3.09053	2.04038	2.67817	2.28741		-0.157398	-0.0411497	-0.361076	0.0459074	-0.121036	-0.0122421		1	1	1	1	1	1
AAEL002035	protein serine/threonine kinase, putative		225	241	664	142	560	603	544	2979		51.7585	56.0458	150.476	51.5502	144.225	123.035	112.071	98.4516		0.0344331	0.462388	-0.00174502	0.443985	0.375077	0.334611		1	0.0152219	1	0.433645	1	1
AAEL002039	NADPH oxidase		3	3	12	0	11	2	19	50		0.690114	0.697665	2.71945	0	2.83299	0.408076	3.91425	1.60893		0.00366899	0.515855	-0.648415	0.532425	-0.165487	0.664845		1	1	1	1	1	1
AAEL002040	protein serine/threonine kinase, putative		105	120	337	134	493	132	830	2151		24.154	27.9066	76.3712	48.6459	126.969	26.933	170.991	71.7101		0.0622386	0.497496	0.302259	0.717812	0.0469286	0.846911		1	0.563534	1	1.60684e-18	1	1.31323e-41
AAEL002041	protein serine/threonine kinase, putative		695	603	680	564	341	890	260	4033		159.876	140.231	154.102	204.749	87.8225	181.594	53.5634	140.277		-0.056865	-0.0159552	0.107318	-0.259733	0.0552524	-0.473841		1	1	1	1	1	0.000378822
AAEL002043	cytochrome P450		4	3	2	1	4	2	6	22		0.920152	0.697665	0.453242	0.363029	1.03018	0.408076	1.23608	0.729774		-0.0961623	-0.234203	-0.298746	0.0406906	-0.265319	0.107901		1	1	1	1	1	1
AAEL002047	40S ribosomal protein S10		15358	16374	4358	12183	1888	15251	4732	70144		3532.92	3807.86	987.613	4422.79	486.243	3111.79	974.854	2474.87		0.0325449	-0.553484	0.097557	-0.861126	-0.0551209	-0.55913		1	2.45996e-275	1	0	1	1.73744e-305
AAEL002048	histidyl-tRNA synthetase		15	8	6	2	11	9	15	66		3.45057	1.86044	1.35972	0.726059	2.83299	1.83634	3.0902	2.16519		-0.2484	-0.369313	-0.595722	-0.0804902	-0.253509	-0.0451388		1	1	1	1	1	1
AAEL002056	conserved hypothetical protein		6	13	18	3	7	9	12	68		1.38023	3.02322	4.07917	1.08909	1.80281	1.83634	2.47216	2.24043		0.30957	0.43264	-0.088437	0.10292	0.110132	0.228142		1	1	1	1	1	1
AAEL002060	hypothetical protein		15	38	25	12	17	26	31	164		3.45057	8.83709	5.66552	4.35635	4.37825	5.30499	6.3864	5.48274		0.393668	0.205946	0.0962568	0.098339	0.178396	0.256288		1	1	1	1	1	1
AAEL002061	cation-transporting ATPase 13a1 (g-box binding protein)		25	14	16	1	5	13	21	95		5.75095	3.25577	3.62593	0.363029	1.28772	2.6525	4.32627	3.03745		-0.236041	-0.191849	-1.02406	-0.602065	-0.319361	-0.118845		1	1	1	1	1	1
AAEL002063	cationic amino acid transporter		51	57	60	20	33	81	85	387		11.7319	13.2556	13.5972	7.26059	8.49896	16.5271	17.5111	12.6261		0.0521936	0.0630817	-0.203938	-0.137244	0.14671	0.171535		1	1	1	1	1	1
AAEL002065	hydroxymethylglutaryl-coa lyase		456	383	199	250	193	326	234	2041		104.897	89.0686	45.0975	90.7573	49.706	66.5165	48.207	70.6072		-0.0708927	-0.365517	-0.0627537	-0.323439	-0.197359	-0.336683		1	1	1	1	1	1
AAEL002068	mitochondrial processing peptidase alpha subunit		20	27	29	10	24	23	47	180		4.60076	6.27899	6.572	3.63029	6.18106	4.69288	9.68261	5.94837		0.130197	0.149407	-0.0980777	0.123583	0.00825465	0.313562		1	1	1	1	1	1
AAEL002069	malonyl coa-acyl carrier protein transacylase		0	8	1	1	0	6	5	21		0	1.86044	0.226621	0.363029	0	1.22423	1.03007	0.672055		1.01293	0.329012	0.449501	0	0.85255	0.788898		1	1	1	1	1	1
AAEL002072	conserved hypothetical protein		10	10	19	6	15	21	28	109		2.30038	2.32555	4.30579	2.17818	3.86316	4.2848	5.76836	3.57518		0.00435034	0.255766	-0.0217618	0.210858	0.253737	0.37785		1	1	1	1	1	1
AAEL002074	hypothetical protein		34	42	56	24	67	48	106	377		7.82129	9.76731	12.6908	8.71271	17.2555	9.79383	21.8374	12.5541		0.094334	0.206035	0.0457654	0.337687	0.095488	0.438916		1	1	1	1	1	1
AAEL002077	UV excision repair protein rad23		21	17	29	3	21	10	34	135		4.8308	3.95344	6.572	1.08909	5.40843	2.04038	7.00444	4.41408		-0.0832291	0.12908	-0.591354	0.0472043	-0.351315	0.155964		1	1	1	1	1	1
AAEL002078	conserved hypothetical protein		26	35	47	15	12	39	27	201		5.98099	8.13943	10.6512	5.44544	3.09053	7.95749	5.56235	6.68963		0.130079	0.244419	-0.0393598	-0.273792	0.120499	-0.0304579		1	1	1	1	1	1
AAEL002079	TATA binding protein, putative		20	17	11	21	6	19	4	98		4.60076	3.95344	2.49283	7.62362	1.54526	3.87673	0.824052	3.55953		-0.0629022	-0.251101	0.212098	-0.439448	-0.0709983	-0.670988		1	1	1	1	1	1
AAEL002080	septin interacting protein, putative		7	6	8	0	10	7	9	47		1.61027	1.39533	1.81297	0	2.57544	1.42827	1.85412	1.5252		-0.0548915	0.0460943	-0.956712	0.18559	-0.0460165	0.054883		1	1	1	1	1	1
AAEL002081	conserved hypothetical protein		324	164	372	79	302	207	403	1851		74.5323	38.139	84.3029	28.6793	77.7783	42.2359	83.0232	61.2416		-0.289867	0.0533636	-0.412921	0.0184657	-0.245775	0.0467365		1	1	1	1	1	1
AAEL002082	latent nuclear antigen, putative		9	13	11	4	4	19	17	77		2.07034	3.02322	2.49283	1.45212	1.03018	3.87673	3.50222	2.49252		0.152198	0.0741176	-0.13805	-0.266124	0.25422	0.212371		1	1	1	1	1	1
AAEL002083	DEAD box ATP-dependent RNA helicase		601	483	825	211	240	556	642	3558		138.253	112.324	186.962	76.5992	61.8106	113.445	132.26	117.379		-0.090056	0.130916	-0.255945	-0.348836	-0.0857504	-0.0192157		1	1	1	1	1	1
AAEL002084	suppressor of defective silencing		71	22	74	15	47	48	78	355		16.3327	5.11621	16.7699	5.44544	12.1046	9.79383	16.069	11.6617		-0.492741	0.0113367	-0.466646	-0.128277	-0.218611	-0.00698224		1	1	1	1	1	1
AAEL002085	cytochrome P450		87	72	184	49	208	140	178	918		20.0133	16.744	41.6982	17.7884	53.5692	28.5653	36.6703	30.7213		-0.076622	0.316558	-0.0506436	0.424896	0.153232	0.26104		1	1	1	1	1	1
AAEL002087	conserved hypothetical protein		76	90	120	123	81	113	124	727		17.4829	20.93	27.1945	44.6526	20.8611	23.0563	25.5456	25.6747		0.0773457	0.19011	0.404235	0.0759275	0.118988	0.16315		1	1	1	1	1	1
AAEL002089	conserved hypothetical protein		41	27	37	25	35	27	65	257		9.43155	6.27899	8.38497	9.07573	9.01404	5.50903	13.3908	8.72645		-0.172189	-0.0499576	-0.016348	-0.0192461	-0.227134	0.14955		1	1	1	1	1	1
AAEL002091	conserved hypothetical protein		27	21	26	5	22	8	42	151		6.21102	4.88366	5.89214	1.81515	5.66597	1.63231	8.65255	4.96468		-0.100751	-0.0221574	-0.502621	-0.0385875	-0.543929	0.140141		1	1	1	1	1	1
AAEL002097	conserved hypothetical protein		13	17	22	6	13	17	16	104		2.99049	3.95344	4.98566	2.17818	3.34807	3.46865	3.29621	3.4601		0.11455	0.210946	-0.127614	0.0461349	0.0606485	0.0397396		1	1	1	1	1	1
AAEL002101	hypothetical protein		110	78	193	38	95	93	290	897		25.3042	18.1393	43.7378	13.7951	24.4667	18.9756	59.7438	29.1661		-0.143228	0.236227	-0.260635	-0.0145003	-0.123863	0.371133		1	1	1	1	1	1
AAEL002102	conserved hypothetical protein		8	18	20	3	13	18	12	92		1.8403	4.18599	4.53242	1.08909	3.34807	3.67269	2.47216	3.0201		0.332373	0.365388	-0.199412	0.240298	0.278318	0.117167		1	1	1	1	1	1
AAEL002103	histone H1, putative		45	48	57	57	36	67	80	390		10.3517	11.1626	12.9174	20.6927	9.27159	13.6706	16.481	13.5068		0.0321568	0.0945246	0.296671	-0.0468998	0.118771	0.198901		1	1	1	1	1	1
AAEL002107	sulfide quinone reductase		226	167	182	84	222	280	171	1332		51.9886	38.8367	41.245	30.4945	57.1748	57.1307	35.2282	44.5855		-0.126102	-0.100103	-0.230515	0.0411458	0.0408119	-0.168226		1	1	1	1	1	1
AAEL002108	nucleolar essential protein 1 (nep1)		9	24	17	8	15	17	20	110		2.07034	5.58132	3.85255	2.90424	3.86316	3.46865	4.12026	3.69436		0.405936	0.251638	0.135864	0.252773	0.208415	0.279419		1	1	1	1	1	1
AAEL002109	conserved hypothetical protein		7	9	16	5	18	13	21	89		1.61027	2.093	3.62593	1.81515	4.63579	2.6525	4.32627	2.96556		0.102661	0.324995	0.0465645	0.426726	0.197483	0.397999		1	1	1	1	1	1
AAEL002110	cuticle protein, putative		51	58	389	87	671	89	721	2066		11.7319	13.4882	88.1555	31.5836	172.812	18.1594	148.535	69.2094		0.0596355	0.869523	0.425492	1.16137	0.187148	1.0957		1	6.99186e-21	1	1.70744e-69	1	1.46713e-57
AAEL002112	conserved hypothetical protein		11	4	19	4	6	14	14	72		2.53042	0.93022	4.30579	1.45212	1.54526	2.85653	2.88418	2.35779		-0.383066	0.217542	-0.218188	-0.194368	0.0490004	0.0529111		1	1	1	1	1	1
AAEL002113	3-oxoacyl-[acyl-carrier-protein] synthase		6	5	16	0	15	5	23	70		1.38023	1.16278	3.62593	0	3.86316	1.02019	4.7383	2.2558		-0.0642952	0.384018	-0.89769	0.410145	-0.112292	0.494858		1	1	1	1	1	1
AAEL002114	conserved hypothetical protein		8	24	52	3	13	14	59	173		1.8403	5.58132	11.7843	1.08909	3.34807	2.85653	12.1548	5.52205		0.452333	0.768917	-0.199412	0.240298	0.175535	0.78214		1	1	1	1	1	1
AAEL002115	hypothetical protein		10	26	33	11	23	28	25	156		2.30038	6.04643	7.47849	3.99332	5.92351	5.71307	5.15033	5.22936		0.397626	0.48727	0.224553	0.388995	0.373807	0.330374		1	1	1	1	1	1
AAEL002116	supercoiling factor, putative		19	20	16	2	4	32	14	107		4.37072	4.6511	3.62593	0.726059	1.03018	6.52922	2.88418	3.40248		0.0258558	-0.0772473	-0.693346	-0.570017	0.16798	-0.170845		1	1	1	1	1	1
AAEL002117	conserved hypothetical protein		18	18	39	14	19	24	33	165		4.14068	4.18599	8.83821	5.08241	4.89334	4.89692	6.79843	5.548		0.00450987	0.318524	0.0852742	0.0694445	0.0697496	0.207443		1	1	1	1	1	1
AAEL002118	ubiquitin-conjugating enzyme rad6		129	109	244	55	228	142	293	1200		29.6749	25.3485	55.2955	19.9666	58.7201	28.9734	60.3618	39.763		-0.0679408	0.268951	-0.170673	0.294957	-0.0103189	0.306893		1	1	1	1	1	1
AAEL002119	ras		94	97	149	60	110	120	131	761		21.6236	22.5578	33.7665	21.7818	28.3299	24.4846	26.9877	25.6474		0.0182055	0.192125	0.00313689	0.116374	0.0535002	0.0954469		1	1	1	1	1	1
AAEL002120	zinc finger protein		13	19	12	24	13	11	12	104		2.99049	4.41855	2.71945	8.71271	3.34807	2.24442	2.47216	3.84369		0.160648	-0.0385568	0.446152	0.0461349	-0.115682	-0.0769959		1	1	1	1	1	1
AAEL002123	conserved hypothetical protein		9	9	27	4	3	13	11	76		2.07034	2.093	6.11876	1.45212	0.772632	2.6525	2.26614	2.48936		0.00431221	0.444541	-0.13805	-0.368142	0.099134	0.0359272		1	1	1	1	1	1
AAEL002124	serine protease		42	34	69	14	56	53	82	350		9.66159	7.90687	15.6368	5.08241	14.4225	10.814	16.8931	11.4882		-0.0850936	0.205721	-0.271115	0.171074	0.047999	0.238873		1	1	1	1	1	1
AAEL002129	conserved hypothetical protein		149	179	147	100	50	215	112	952		34.2756	41.6274	33.3133	36.3029	12.8772	43.8682	23.0735	32.1912		0.0839481	-0.0122958	0.0248154	-0.420997	0.106613	-0.170651		1	1	1	1	1	1
AAEL002130	ecdysone inducible protein L2, putative		9	8	9	1	2	12	4	45		2.07034	1.86044	2.03959	0.363029	0.515088	2.44846	0.824052	1.44586		-0.0421309	-0.00592315	-0.60556	-0.501731	0.0669021	-0.345769		1	1	1	1	1	1
AAEL002132	hypothetical protein		4	13	9	0	1	6	1	34		0.920152	3.02322	2.03959	0	0.257544	1.22423	0.206013	1.09582		0.459013	0.300891	-0.748247	-0.388844	0.104303	-0.440737		1	1	1	1	1	1
AAEL002133	juvenile hormone-inducible protein, putative		1069	1143	1313	544	647	1163	996	6875		245.911	265.81	297.553	197.488	166.631	237.296	205.189	230.84		0.0337686	0.0827261	-0.0951499	-0.168853	-0.0154731	-0.078553		1	1	1	1	1	1
AAEL002135	tubulin-specific chaperone b (tubulin folding cofactor b)		96	133	106	82	62	146	95	720		22.0836	30.9298	24.0218	29.7684	15.9677	29.7896	19.5712	24.5903		0.145191	0.0362204	0.128678	-0.139337	0.128984	-0.0519522		1	1	1	1	1	1
AAEL002137	transcriptional adaptor 2 (ada2)		384	172	352	70	84	333	176	1571		88.3345	39.9995	79.7705	25.4121	21.6337	67.9447	36.2583	51.3362		-0.342892	-0.0441829	-0.538668	-0.607985	-0.113681	-0.385316		1	1	0.173912	6.05474e-06	1	1
AAEL002139	conserved hypothetical protein		5	7	8	1	19	3	22	65		1.15019	1.62789	1.81297	0.363029	4.89334	0.612115	4.53229	2.14169		0.131554	0.173442	-0.379864	0.576608	-0.220777	0.544676		1	1	1	1	1	1
AAEL002140	transcription initiation factor IIA (TFIIA), gamma chain		92	77	77	56	64	80	87	533		21.1635	17.9067	17.4498	20.3296	16.4828	16.3231	17.9231	18.2255		-0.0718318	-0.0829323	-0.0172907	-0.107403	-0.111582	-0.0714388		1	1	1	1	1	1
AAEL002141	endothelin-converting enzyme		26	6	23	8	8	20	21	112		5.98099	1.39533	5.21228	2.90424	2.06035	4.08076	4.32627	3.7086		-0.588207	-0.0576776	-0.299103	-0.436881	-0.159536	-0.135317		1	1	1	1	1	1
AAEL002145	gonadotropin inducible transcription factor		28	23	57	7	10	42	62	229		6.44106	5.34877	12.9174	2.54121	2.57544	8.5696	12.7728	7.30947		-0.0780409	0.29561	-0.384296	-0.378905	0.120743	0.290797		1	1	1	1	1	1
AAEL002148	conserved hypothetical protein		21	24	60	13	58	46	84	306		4.8308	5.58132	13.5972	4.71938	14.9376	9.38576	17.3051	10.051		0.0603905	0.438156	-0.00972613	0.478419	0.27999	0.541528		1	1	1	1	1	1
AAEL002152	kinesin-associated proteins		48	70	135	21	73	83	154	584		11.0418	16.2789	30.5938	7.62362	18.8007	16.9352	31.726	19		0.166091	0.437627	-0.157429	0.227933	0.183052	0.453308		1	1	1	1	1	1
AAEL002155	ras-related protein Rab-10, putative		126	120	180	54	90	195	111	876		28.9848	27.9066	40.7917	19.6036	23.179	39.7874	22.8674	29.0172		-0.0163478	0.14754	-0.168412	-0.096331	0.136767	-0.102157		1	1	1	1	1	1
AAEL002157	conserved hypothetical protein		51	66	78	39	58	60	59	411		11.7319	15.3486	17.6764	14.1581	14.9376	12.2423	12.1548	14.0357		0.114982	0.17557	0.0803876	0.103345	0.0181896	0.0151238		1	1	1	1	1	1
AAEL002158	secreted ferritin G subunit precursor, putative		573	647	1176	347	549	876	978	5146		131.812	150.463	266.506	125.971	141.392	178.737	201.481	170.909		0.0573946	0.30542	-0.0196522	0.0304254	0.132089	0.184052		1	1	1	1	1	1
AAEL002159	conserved hypothetical protein		14	8	19	3	6	15	15	80		3.22053	1.86044	4.30579	1.08909	1.54526	3.06057	3.0902	2.59598		-0.220133	0.119678	-0.423811	-0.292232	-0.0207995	-0.0168718		1	1	1	1	1	1
AAEL002160	GTP-binding protein		1005	594	712	287	114	908	289	3909		231.188	138.138	161.354	104.189	29.36	185.267	59.5378	129.862		-0.2234	-0.156023	-0.345684	-0.893636	-0.0960751	-0.588092		1	1	1	9.10256e-57	1	2.292e-21
AAEL002161	conserved hypothetical protein		120	172	179	123	247	257	192	1290		27.6045	39.9995	40.5651	44.6526	63.6134	52.4378	39.5545	44.0611		0.160105	0.166173	0.207672	0.360796	0.277182	0.15527		1	1	1	1	1	1
AAEL002162	hypothetical protein		41	71	27	31	9	35	37	251		9.43155	16.5114	6.11876	11.2539	2.3179	7.14134	7.62248	8.62819		0.239317	-0.183064	0.0752575	-0.582658	-0.117921	-0.0903518		1	1	1	1	1	1
AAEL002163	conserved hypothetical protein		39	24	35	6	19	40	60	223		8.97148	5.58132	7.93173	2.17818	4.89334	8.16153	12.3608	7.15405		-0.200412	-0.0522565	-0.586195	-0.255437	-0.0401537	0.136577		1	1	1	1	1	1
AAEL002165	conserved hypothetical protein		7	8	8	1	1	9	9	43		1.61027	1.86044	1.81297	0.363029	0.257544	1.83634	1.85412	1.37067		0.056218	0.0460943	-0.507211	-0.597309	0.0511089	0.054883		1	1	1	1	1	1
AAEL002171	ubiquitin specific proteinase		5	1	3	0	5	3	4	21		1.15019	0.232555	0.679862	0	1.28772	0.612115	0.824052	0.683785		-0.494353	-0.18598	-0.829365	0.0421267	-0.220777	-0.120073		1	1	1	1	1	1
AAEL002174	dolichyl-diphosphooligosaccharide protein glycosyltransferase		99	108	80	38	59	160	122	666		22.7738	25.116	18.1297	13.7951	15.1951	32.6461	25.1336	21.827		0.0421624	-0.0980774	-0.215255	-0.173849	0.155252	0.0424648		1	1	1	1	1	1
AAEL002175	conserved hypothetical protein		57	137	39	53	14	89	29	418		13.1122	31.8601	8.83821	19.2406	3.60562	18.1594	5.97438	14.3986		0.381716	-0.168166	0.16446	-0.543823	0.13961	-0.333655		1	1	1	1	1	1
AAEL002176	inosine-uridine preferring nucleoside hydrolase		479	320	141	289	40	490	87	1846		110.188	74.4176	31.9535	104.915	10.3018	99.9787	17.9231	64.2398		-0.170081	-0.535694	-0.0212557	-1.02166	-0.042147	-0.784689		1	7.40282e-05	1	3.16513e-33	1	7.21004e-23
AAEL002177	serine-type enodpeptidase,		1	52	2	4	6	0	0	65		0.230038	12.0929	0.453242	1.45212	1.54526	0	0	2.25336		1.45615	0.181567	0.584534	0.608355	-0.332477	-0.332477		0.000437553	1	1	1	1	1
AAEL002179	conserved hypothetical protein		19	13	27	6	19	18	27	129		4.37072	3.02322	6.11876	2.17818	4.89334	3.67269	5.56235	4.25989		-0.151695	0.140647	-0.283741	0.0470179	-0.0719721	0.100615		1	1	1	1	1	1
AAEL002181	cuticle protein, putative		21	8	34	8	16	35	19	141		4.8308	1.86044	7.70511	2.90424	4.12071	7.14134	3.91425	4.63955		-0.387677	0.196271	-0.209682	-0.066082	0.164138	-0.0873463		1	1	1	1	1	1
AAEL002182	t-diRNAhydrouridine synthase		11	8	21	8	6	21	9	84		2.53042	1.86044	4.75904	2.90424	1.54526	4.2848	1.85412	2.81976		-0.122269	0.259168	0.0557257	-0.194368	0.215514	-0.123604		1	1	1	1	1	1
AAEL002183	oligosaccharyl transferase, subunit, putative		133	259	131	318	96	194	108	1239		30.595	60.2318	29.6873	115.443	24.7242	39.5834	22.2494	46.0735		0.292785	-0.0129938	0.57464	-0.0918589	0.111221	-0.137276		1	1	5.23153e-06	1	1	1
AAEL002184	F-actin capping protein beta subunit		129	180	225	40	127	174	232	1107		29.6749	41.8599	50.9897	14.5212	32.7081	35.5026	47.795	36.1502		0.148562	0.233876	-0.307364	0.0419966	0.0773941	0.20589		1	1	1	1	1	1
AAEL002185	cuticle protein, putative		16	13	17	3	24	7	17	97		3.68061	3.02322	3.85255	1.08909	6.18106	1.42827	3.50222	3.251		-0.0806101	0.0188292	-0.478617	0.215993	-0.377174	-0.0204372		1	1	1	1	1	1
AAEL002186	conserved hypothetical protein		16	12	20	12	9	26	21	116		3.68061	2.79066	4.53242	4.35635	2.3179	5.30499	4.32627	3.90131		-0.113132	0.0861833	0.0697177	-0.187862	0.151857	0.0668412		1	1	1	1	1	1
AAEL002190	conserved hypothetical protein		39	33	46	10	15	34	65	242		8.97148	7.67432	10.4246	3.63029	3.86316	6.9373	13.3908	7.84171		-0.0662263	0.0638715	-0.379207	-0.353575	-0.108905	0.170807		1	1	1	1	1	1
AAEL002194	uricase		26	31	40	7	69	30	43	246		5.98099	7.20921	9.06483	2.54121	17.7705	6.12115	8.85856	8.22093		0.0787141	0.17578	-0.353116	0.463504	0.00973813	0.166001		1	1	1	1	1	1
AAEL002195	conserved hypothetical protein		15	14	3	4	3	8	9	56		3.45057	3.25577	0.679862	1.45212	0.772632	1.63231	1.85412	1.87105		-0.0238155	-0.617946	-0.34432	-0.574412	-0.299363	-0.249735		1	1	1	1	1	1
AAEL002207	conserved hypothetical protein		50	44	47	36	55	66	68	366		11.5019	10.2324	10.6512	13.0691	14.1649	13.4665	14.0089	12.4421		-0.0498709	-0.0327793	0.0545839	0.0890472	0.0674018	0.0843038		1	1	1	1	1	1
AAEL002208	conserved hypothetical protein		9	8	3	10	9	12	9	60		2.07034	1.86044	0.679862	3.63029	2.3179	2.44846	1.85412	2.12306		-0.0421309	-0.411676	0.227141	0.0449469	0.0669021	-0.0434659		1	1	1	1	1	1
AAEL002211	cuticle protein, putative		3	2	5	1	12	2	5	30		0.690114	0.46511	1.1331	0.363029	3.09053	0.408076	1.03007	1.02572		-0.126552	0.175419	-0.198914	0.56782	-0.165487	0.140483		1	1	1	1	1	1
AAEL002212	cuticle protein, putative		14	22	54	4	88	43	56	281		3.22053	5.11621	12.2375	1.45212	22.6639	8.77364	11.5367	9.28581		0.191509	0.56064	-0.316053	0.825057	0.418875	0.535454		1	1	1	0.0202264	1	1
AAEL002213	conserved hypothetical protein		10	13	27	3	11	16	28	108		2.30038	3.02322	6.11876	1.08909	2.83299	3.26461	5.76836	3.48534		0.110284	0.402626	-0.287723	0.0838645	0.141649	0.37785		1	1	1	1	1	1
AAEL002216	5-AMP-activated protein kinase, beta subunit		6	1	13	2	8	6	19	55		1.38023	0.232555	2.94607	0.726059	2.06035	1.22423	3.91425	1.78339		-0.562678	0.299049	-0.232081	0.155457	-0.0451397	0.415571		1	1	1	1	1	1
AAEL002217	hypothetical protein		4	7	9	4	5	10	6	45		0.920152	1.62789	2.03959	1.45212	1.28772	2.04038	1.23608	1.51485		0.212672	0.300891	0.168764	0.123245	0.301045	0.107901		1	1	1	1	1	1
AAEL002218	hypothetical protein		294	155	314	147	468	260	343	1981		67.6311	36.046	71.1589	53.3653	120.531	53.0499	70.6625	67.4921		-0.272169	0.0220192	-0.102545	0.250388	-0.10511	0.0189872		1	1	1	1	1	1
AAEL002221	calcium and integrin-binding protein 1		54	30	68	17	60	36	88	353		12.422	6.97665	15.4102	6.1715	15.4526	7.34538	18.1291	11.7011		-0.245208	0.0922791	-0.296888	0.093458	-0.223449	0.162012		1	1	1	1	1	1
AAEL002222	hypothetical protein		8	8	8	8	4	6	4	46		1.8403	1.86044	1.81297	2.90424	1.03018	1.22423	0.824052	1.64234		0.00426547	-0.0058582	0.18226	-0.219727	-0.156115	-0.299373		1	1	1	1	1	1
AAEL002225	5-oxoprolyl-peptidase, putative		86	96	198	43	124	143	228	918		19.7833	22.3253	44.8709	15.6103	31.9355	29.1775	46.971	30.0962		0.0520041	0.35323	-0.101727	0.206318	0.167348	0.373009		1	1	1	1	1	1
AAEL002226	casein kinase		85	85	58	19	21	100	45	413		19.5532	19.7672	13.144	6.89756	5.40843	20.4038	9.27059	13.4921		0.00467892	-0.170352	-0.444529	-0.546797	0.0183098	-0.319261		1	1	1	1	1	1
AAEL002231	cuticle protein, putative		321	293	455	108	444	298	384	2303		73.8422	68.1386	103.112	39.2072	114.35	60.8034	79.109	76.9375		-0.0348127	0.144674	-0.273904	0.189514	-0.0841252	0.0298434		1	1	1	1	1	1
AAEL002232	conserved hypothetical protein		20	25	29	19	33	39	39	204		4.60076	5.81388	6.572	6.89756	8.49896	7.95749	8.03451	6.91074		0.0978448	0.149407	0.169799	0.258157	0.230247	0.234328		1	1	1	1	1	1
AAEL002235	hypothetical protein		14	7	13	3	4	22	8	71		3.22053	1.62789	2.94607	1.08909	1.03018	4.48884	1.6481	2.29296		-0.272144	-0.0363251	-0.423811	-0.444126	0.136972	-0.267367		1	1	1	1	1	1
AAEL002237	fatty acid synthase		42	40	26	16	5	26	17	172		9.66159	9.3022	5.89214	5.80847	1.28772	5.30499	3.50222	5.82276		-0.0161226	-0.209177	-0.215183	-0.821426	-0.25319	-0.425485		1	1	1	1	1	1
AAEL002238	hypothetical protein		16	12	20	7	22	10	31	118		3.68061	2.79066	4.53242	2.54121	5.66597	2.04038	6.3864	3.94824		-0.113132	0.0861833	-0.150958	0.17944	-0.238577	0.229749		1	1	1	1	1	1
AAEL002242	conserved hypothetical protein		3	4	5	3	7	10	11	43		0.690114	0.93022	1.1331	1.08909	1.80281	2.04038	2.26614	1.42169		0.103718	0.175419	0.160837	0.352194	0.400877	0.442573		1	1	1	1	1	1
AAEL002243	conserved hypothetical protein		3	1	1	3	9	7	8	32		0.690114	0.232555	0.226621	1.08909	2.3179	1.42827	1.6481	1.09038		-0.313404	-0.319403	0.160837	0.451592	0.26228	0.317281		1	1	1	1	1	1
AAEL002244	conserved hypothetical protein		1	3	15	1	5	6	3	34		0.230038	0.697665	3.39931	0.363029	1.28772	1.22423	0.618039	1.11715		0.319608	0.922713	0.117024	0.539015	0.520073	0.279267		1	1	1	1	1	1
AAEL002246	cuticle protein, putative		142	143	208	68	389	128	117	1195		32.6654	33.2554	47.1371	24.686	100.185	26.1169	24.1035	41.1641		0.00772732	0.158463	-0.120784	0.484929	-0.0965041	-0.131069		1	1	1	0.181846	1	1
AAEL002248	conserved hypothetical protein		34	42	47	16	33	55	60	287		7.82129	9.76731	10.6512	5.80847	8.49896	11.2221	12.3608	9.44716		0.094334	0.131233	-0.12548	0.035223	0.153502	0.194773		1	1	1	1	1	1
AAEL002249	conserved hypothetical protein		1	2	16	2	4	2	7	34		0.230038	0.46511	3.62593	0.726059	1.03018	0.408076	1.44209	1.1325		0.189387	0.949231	0.333132	0.456461	0.150451	0.581891		1	1	1	1	1	1
AAEL002250	terminal deoxycytidyl transferase rev1		4	6	2	7	1	3	6	29		0.920152	1.39533	0.453242	2.54121	0.257544	0.612115	1.23608	1.05938		0.153574	-0.234203	0.388665	-0.388844	-0.139659	0.107901		1	1	1	1	1	1
AAEL002253	beta-1,3-n-acetylglucosaminyltransferase radical fringe (o-fucosylpeptide 3-beta-n- acetylglucosaminyltransferase)		12	14	33	3	18	19	44	143		2.76045	3.25577	7.47849	1.08909	4.63579	3.87673	9.06457	4.59441		0.0671866	0.413917	-0.361076	0.213109	0.138953	0.495467		1	1	1	1	1	1
AAEL002254	conserved hypothetical protein		67	24	79	16	31	65	122	404		15.4125	5.58132	17.903	5.80847	7.98387	13.2625	25.1336	13.0122		-0.431446	0.064278	-0.41471	-0.280515	-0.0643483	0.210223		1	1	1	1	1	1
AAEL002257	conserved hypothetical protein		4	20	36	6	18	15	36	135		0.920152	4.6511	8.15835	2.17818	4.63579	3.06057	7.41647	4.43152		0.636564	0.872844	0.326967	0.635191	0.464017	0.832477		1	1	1	1	1	1
AAEL002261	GTP cyclohydrolase i		270	359	304	230	409	578	572	2722		62.1102	83.4873	68.8927	83.4968	105.336	117.934	117.839	91.2994		0.1281	0.0448729	0.128149	0.228839	0.277816	0.277468		1	1	1	1	1	1
AAEL002263	conserved hypothetical protein		19	43	56	23	35	27	71	274		4.37072	9.99987	12.6908	8.34968	9.01404	5.50903	14.6269	9.223		0.34861	0.450294	0.271965	0.304466	0.0965778	0.511066		1	1	1	1	1	1
AAEL002267	conserved hypothetical protein		2	3	4	4	0	7	4	24		0.460076	0.697665	0.906483	1.45212	0	1.42827	0.824052	0.824094		0.133521	0.224351	0.398447	-0.518564	0.392132	0.190728		1	1	1	1	1	1
AAEL002269	purine nucleoside phosphorylase		553	273	387	133	158	1315	379	3198		127.211	63.4875	87.7022	48.2829	40.692	268.31	78.0789	101.966		-0.301152	-0.161207	-0.419618	-0.493569	0.323754	-0.211562		1	1	1	0.00697673	1	1
AAEL002271	26S proteasome regulatory subunit S3		62	46	64	29	56	61	120	438		14.2623	10.6975	14.5037	10.5279	14.4225	12.4463	24.7216	14.5117		-0.122911	0.00718868	-0.129726	0.00478191	-0.0582743	0.236336		1	1	1	1	1	1
AAEL002273	trypsin, putative		13	16	12	5	10	8	12	76		2.99049	3.72088	2.71945	1.81515	2.57544	1.63231	2.47216	2.56084		0.089526	-0.0385568	-0.199551	-0.0605257	-0.24086	-0.0769959		1	1	1	1	1	1
AAEL002276	serine protease, putative		21	23	21	10	21	30	30	156		4.8308	5.34877	4.75904	3.63029	5.40843	6.12115	6.18039	5.18269		0.0425599	-0.00623938	-0.118405	0.0472043	0.0991591	0.103211		1	1	1	1	1	1
AAEL002277	cAMP-dependent protein kinase type i-beta regulatory subunit		6	1	1	4	3	3	5	23		1.38023	0.232555	0.226621	1.45212	0.772632	0.612115	1.03007	0.81519		-0.562678	-0.568678	0.0193214	-0.210771	-0.289102	-0.108791		1	1	1	1	1	1
AAEL002279	conserved hypothetical protein		23	21	20	20	13	22	18	137		5.29087	4.88366	4.53242	7.26059	3.34807	4.48884	3.70823	4.78753		-0.033465	-0.0645584	0.133132	-0.189649	-0.0685758	-0.147661		1	1	1	1	1	1
AAEL002280	ctl2		446	720	263	300	50	486	120	2385		102.597	167.44	59.6013	108.909	12.8772	99.1626	24.7216	82.1869		0.212397	-0.23527	0.0258798	-0.895465	-0.0147572	-0.615405		1	1	1	7.57063e-24	1	1.19503e-09
AAEL002282	zinc finger protein		12	0	10	4	7	6	11	50		2.76045	0	2.26621	1.45212	1.80281	1.22423	2.26614	1.68171		-1.17033	-0.0793287	-0.253317	-0.169719	-0.317779	-0.0793401		1	1	1	1	1	1
AAEL002283	hypothetical protein		2	6	12	1	4	5	5	35		0.460076	1.39533	2.71945	0.363029	1.03018	1.02019	1.03007	1.14547		0.383257	0.645707	-0.0690627	0.270374	0.266834	0.270334		1	1	1	1	1	1
AAEL002284	mediator complex, subunit, putative		53	60	57	29	43	75	63	380		12.192	13.9533	12.9174	10.5279	11.0744	15.3029	12.9788	12.7067		0.0577162	0.0247056	-0.0626289	-0.0410484	0.0972703	0.0267349		1	1	1	1	1	1
AAEL002285	zinc finger protein		2	14	10	6	2	14	4	52		0.460076	3.25577	2.26621	2.17818	0.515088	2.85653	0.824052	1.76513		0.718951	0.572436	0.55665	0.0347658	0.665636	0.190728		1	1	1	1	1	1
AAEL002286	Autophagy-specific protein, putative		2	1	4	1	11	3	4	26		0.460076	0.232555	0.906483	0.363029	2.83299	0.612115	0.824052	0.890185		-0.183552	0.224351	-0.0690627	0.662276	0.0900235	0.190728		1	1	1	1	1	1
AAEL002287	trans-prenyltransferase		9	7	11	4	2	5	8	46		2.07034	1.62789	2.49283	1.45212	0.515088	1.02019	1.6481	1.54665		-0.094142	0.0741176	-0.13805	-0.501731	-0.269663	-0.0893646		1	1	1	1	1	1
AAEL002290	zinc finger protein		17	13	21	2	8	12	22	95		3.91064	3.02322	4.75904	0.726059	2.06035	2.44846	4.53229	3.06572		-0.10562	0.0814874	-0.647271	-0.259734	-0.190917	0.0611612		1	1	1	1	1	1
AAEL002292	glucose transport protein, putative		42	112	40	14	31	29	50	318		9.66159	26.0462	9.06483	5.08241	7.98387	5.91711	10.3007	10.5795		0.425119	-0.0271095	-0.271115	-0.0809884	-0.207401	0.0272692		1	1	1	1	1	1
AAEL002293	conserved hypothetical protein		131	199	164	165	163	203	196	1221		30.135	46.2785	37.1658	59.8998	41.9797	41.4198	40.3786	42.4653		0.185308	0.0905309	0.29693	0.14316	0.137356	0.126353		1	1	1	1	1	1
AAEL002294	sulphate transporter		30	14	74	7	14	25	68	232		6.90114	3.25577	16.7699	2.54121	3.60562	5.10096	14.0089	7.45479		-0.312783	0.378352	-0.413386	-0.270903	-0.126974	0.301232		1	1	1	1	1	1
AAEL002295	leucine-rich transmembrane protein		5	9	139	8	48	6	80	295		1.15019	2.093	31.5003	2.90424	12.3621	1.22423	16.481	9.67359		0.230009	1.37067	0.36156	0.968668	0.0231852	1.09183		1	5.53881e-14	1	0.459759	1	0.000613044
AAEL002296	trifunctional enzyme beta subunit (tp-beta)		275	272	178	147	337	345	318	1872		63.2604	63.255	40.3385	53.3653	86.7924	70.3932	65.5121	63.2738		-3.7154e-05	-0.194635	-0.0736192	0.136978	0.0462598	0.0151427		1	1	1	1	1	1
AAEL002298	hypothetical protein		8	10	31	1	23	6	24	103		1.8403	2.32555	7.02524	0.363029	5.92351	1.22423	4.94431	3.37803		0.0926615	0.549158	-0.559164	0.477306	-0.156115	0.401633		1	1	1	1	1	1
AAEL002299	high affinity copper transporter, putative		51	39	86	17	59	49	86	387		11.7319	9.06965	19.4894	6.1715	15.1951	9.99787	17.7171	12.7675		-0.109647	0.217521	-0.272469	0.110672	-0.0682012	0.176557		1	1	1	1	1	1
AAEL002301	serine protease		30	33	33	12	48	60	74	290		6.90114	7.67432	7.47849	4.35635	12.3621	12.2423	15.245	9.46567		0.0448851	0.0339477	-0.192711	0.247735	0.243573	0.337459		1	1	1	1	1	1
AAEL002302	conserved hypothetical protein		648	569	362	714	201	952	221	3667		149.065	132.324	82.0367	259.203	51.7664	194.244	45.5289	130.595		-0.0516626	-0.258891	0.240018	-0.458234	0.114839	-0.513766		1	1	1	0.0826752	1	1.39877e-06
AAEL002304	porphobilinogen synthase		14	29	47	10	39	27	42	208		3.22053	6.7441	10.6512	3.63029	10.0442	5.50903	8.65255	6.9217		0.307522	0.501383	0.0491386	0.476385	0.222469	0.412975		1	1	1	1	1	1
AAEL002306	hect E3 ubiquitin ligase		19	15	26	1	6	16	25	108		4.37072	3.48833	5.89214	0.363029	1.54526	3.26461	5.15033	3.4392		-0.0931552	0.124785	-0.909454	-0.418123	-0.12033	0.0683956		1	1	1	1	1	1
AAEL002308	butyrate response factor 1 (TIS11B protein)		0	1	8	3	0	2	11	25		0	0.232555	1.81297	1.08909	0	0.408076	2.26614	0.829833		0.335011	1.00281	0.809253	0	0.482928	1.09099		1	1	1	1	1	1
AAEL002309	peroxiredoxin 6, prx-6		1050	1041	1341	526	1549	1167	1639	8313		241.54	242.09	303.898	190.953	398.936	238.113	337.655	279.026		0.000987132	0.0996661	-0.101966	0.217773	-0.00620115	0.145383		1	1	1	1	1	1
AAEL002310	conserved hypothetical protein		7	12	9	8	18	18	16	88		1.61027	2.79066	2.03959	2.90424	4.63579	3.67269	3.29621	2.99278		0.218025	0.0924257	0.234212	0.426726	0.33027	0.285855		1	1	1	1	1	1
AAEL002312	conserved hypothetical protein		9	6	26	1	5	11	18	76		2.07034	1.39533	5.89214	0.363029	1.28772	2.24442	3.70823	2.42303		-0.15324	0.428679	-0.60556	-0.18357	0.0320848	0.23589		1	1	1	1	1	1
AAEL002317	insulin receptor		12	28	47	12	54	32	66	251		2.76045	6.51154	10.6512	4.35635	13.9074	6.52922	13.5969	8.33043		0.355464	0.564118	0.187259	0.678088	0.356606	0.668422		1	1	1	1	1	1
AAEL002318	conserved hypothetical protein		19	8	53	6	34	18	59	197		4.37072	1.86044	12.0109	2.17818	8.7565	3.67269	12.1548	6.42917		-0.346024	0.426763	-0.283741	0.292154	-0.0719721	0.43185		1	1	1	1	1	1
AAEL002319	hypothetical protein		1	2	1	1	3	4	9	21		0.230038	0.46511	0.226621	0.363029	0.772632	0.816153	1.85412	0.675386		0.189387	-0.00346471	0.117024	0.354442	0.373452	0.679119		1	1	1	1	1	1
AAEL002322	conserved hypothetical protein		3	2	8	2	6	1	13	35		0.690114	0.46511	1.81297	0.726059	1.54526	0.204038	2.67817	1.16025		-0.126552	0.354391	0.0171931	0.292416	-0.343023	0.509671		1	1	1	1	1	1
AAEL002324	conserved hypothetical protein		25	24	56	18	69	13	90	295		5.75095	5.58132	12.6908	6.53453	17.7705	2.6525	18.5412	9.93168		-0.0125589	0.335693	0.0537211	0.479975	-0.319361	0.498211		1	1	1	1	1	1
AAEL002325	conserved hypothetical protein		49	46	102	28	38	52	76	391		11.2719	10.6975	23.1153	10.1648	9.78668	10.61	15.657	13.0433		-0.0223054	0.308008	-0.0440718	-0.0602127	-0.0258086	0.140587		1	1	1	1	1	1
AAEL002334	eukaryotic translation initiation factor 3 subunit		861	966	1755	535	914	1174	1594	7799		198.063	224.648	397.719	194.221	235.395	239.541	328.385	259.71		0.0546486	0.302554	-0.0084983	0.0749258	0.0825012	0.219407		1	1	1	1	1	1
AAEL002335	atbf1		13	7	29	1	5	14	28	97		2.99049	1.62789	6.572	0.363029	1.28772	2.85653	5.76836	3.06658		-0.241909	0.326859	-0.753327	-0.331336	-0.0186284	0.271998		1	1	1	1	1	1
AAEL002339	conserved hypothetical protein		23	13	11	8	7	13	28	103		5.29087	3.02322	2.49283	2.90424	1.80281	2.6525	5.76836	3.41926		-0.231352	-0.309433	-0.247687	-0.438002	-0.284416	0.0362141		1	1	1	1	1	1
AAEL002340	conserved hypothetical protein		70	45	90	21	39	77	109	451		16.1027	10.465	20.3959	7.62362	10.0442	15.7109	22.4554	14.6854		-0.184298	0.101522	-0.318851	-0.201779	-0.0105624	0.142914		1	1	1	1	1	1
AAEL002343	neuronal pas domain protein		8	7	13	4	6	10	15	63		1.8403	1.62789	2.94607	1.45212	1.54526	2.04038	3.0902	2.07746		-0.0477456	0.188074	-0.0916538	-0.0678334	0.0406274	0.207527		1	1	1	1	1	1
AAEL002346	plexin a		33	28	64	12	23	43	74	277		7.59125	6.51154	14.5037	4.35635	5.92351	8.77364	15.245	8.98643		-0.0647848	0.27582	-0.23299	-0.104606	0.0613616	0.29718		1	1	1	1	1	1
AAEL002348	paired box protein pax-6		18	4	41	5	14	13	44	139		4.14068	0.93022	9.29145	1.81515	3.60562	2.6525	9.06457	4.50003		-0.584395	0.339775	-0.333251	-0.0571328	-0.182333	0.329267		1	1	1	1	1	1
AAEL002349	conserved hypothetical protein		25	39	44	11	37	30	52	238		5.75095	9.06965	9.97131	3.99332	9.52913	6.12115	10.7127	7.87831		0.192477	0.232791	-0.152028	0.213488	0.0262097	0.263345		1	1	1	1	1	1
AAEL002353	conserved hypothetical protein		2	5	2	1	8	4	1	23		0.460076	1.16278	0.453242	0.363029	2.06035	0.816153	0.206013	0.788806		0.314831	-0.00451999	-0.0690627	0.534582	0.187365	-0.211054		1	1	1	1	1	1
AAEL002354	oxidase/peroxidase		7	11	50	4	11	11	77	171		1.61027	2.55811	11.331	1.45212	2.83299	2.24442	15.863	5.41313		0.182869	0.804126	-0.0397013	0.224128	0.130434	0.948085		1	1	1	1	1	0.0263965
AAEL002357	conserved hypothetical protein		3	1	5	4	4	6	13	36		0.690114	0.232555	1.1331	1.45212	1.03018	1.22423	2.67817	1.20578		-0.313404	0.175419	0.268595	0.140522	0.204134	0.509671		1	1	1	1	1	1
AAEL002359	homeobox protein onecut		7	5	9	1	8	6	17	53		1.61027	1.16278	2.03959	0.363029	2.06035	1.22423	3.50222	1.70892		-0.123318	0.0924257	-0.507211	0.096434	-0.104162	0.31072		1	1	1	1	1	1
AAEL002362	conserved hypothetical protein		3	6	2	5	15	3	11	45		0.690114	1.39533	0.453242	1.81515	3.86316	0.612115	2.26614	1.58504		0.253405	-0.134372	0.354861	0.659419	-0.0398281	0.442573		1	1	1	1	1	1
AAEL002363	hypothetical protein		72	49	83	16	46	66	113	445		16.5627	11.3952	18.8095	5.80847	11.847	13.4665	23.2795	14.4527		-0.160066	0.0546266	-0.445581	-0.143465	-0.0886867	0.146344		1	1	1	1	1	1
AAEL002366	conserved hypothetical protein		5	3	2	1	2	12	3	28		1.15019	0.697665	0.453242	0.363029	0.515088	2.44846	0.618039	0.892244		-0.17728	-0.315321	-0.379864	-0.276035	0.292598	-0.217621		1	1	1	1	1	1
AAEL002367	carboxylesterase		13	5	18	6	21	22	26	111		2.99049	1.16278	4.07917	2.17818	5.40843	4.48884	5.35634	3.66632		-0.369433	0.127502	-0.127614	0.244983	0.167208	0.240931		1	1	1	1	1	1
AAEL002370	conserved hypothetical protein		134	85	208	50	49	179	138	843		30.8251	19.7672	47.1371	18.1515	12.6197	36.5228	28.4298	27.6362		-0.191396	0.183489	-0.228042	-0.383836	0.0732234	-0.0348946		1	1	1	1	1	1
AAEL002372	40S ribosomal protein S11		4880	5450	10523	2600	10941	6413	15902	56709		1122.58	1267.43	2384.73	943.876	2817.79	1308.5	3276.02	1874.42		0.0526944	0.327179	-0.0752894	0.399643	0.0665425	0.465076		1	1	1	5.62105e-37	1	2.40387e-122
AAEL002373	juvenile hormone-inducible protein, putative		3	7	14	5	14	8	20	71		0.690114	1.62789	3.17269	1.81515	3.60562	1.63231	4.12026	2.38057		0.312504	0.578531	0.354861	0.63098	0.313552	0.686064		1	1	1	1	1	1
AAEL002375	NBP2b protein, putative		65	63	63	24	40	53	48	356		14.9525	14.651	14.2771	8.71271	10.3018	10.814	9.88863	11.9425		-0.00872834	-0.0198014	-0.230474	-0.159221	-0.138537	-0.176651		1	1	1	1	1	1
AAEL002376	carboxylesterase		31	22	23	19	28	49	35	207		7.13117	5.11621	5.21228	6.89756	7.21124	9.99787	7.21046	6.96811		-0.139571	-0.131793	-0.0140646	0.00471703	0.143336	0.00467137		1	1	1	1	1	1
AAEL002377	small nuclear ribonucleoprotein-associated protein		57	55	120	20	108	62	154	576		13.1122	12.7905	27.1945	7.26059	27.8148	12.6504	31.726	18.9356		-0.0106216	0.313415	-0.251475	0.323138	-0.0153329	0.379896		1	1	1	1	1	1
AAEL002382	conserved hypothetical protein		3	2	7	2	4	4	3	25		0.690114	0.46511	1.58635	0.726059	1.03018	0.816153	0.618039	0.847428		-0.126552	0.30252	0.0171931	0.140522	0.0575136	-0.0366714		1	1	1	1	1	1
AAEL002384	conserved hypothetical protein		46	14	25	10	2	30	3	130		10.5817	3.25577	5.66552	3.63029	0.515088	6.12115	0.618039	4.34109		-0.494144	-0.264382	-0.449457	-1.17833	-0.231893	-1.11991		1	1	1	0.204419	1	0.0537312
AAEL002385	carboxylesterase		141	180	99	136	58	252	62	928		32.4353	41.8599	22.4355	49.372	14.9376	51.4176	12.7728	32.1758		0.11018	-0.158899	0.181548	-0.333632	0.19911	-0.400654		1	1	1	1	1	1
AAEL002386	conserved hypothetical protein		132	134	99	55	26	130	72	648		30.365	31.1624	22.4355	19.9666	6.69615	26.525	14.8329	21.7119		0.0111847	-0.130435	-0.180591	-0.646618	-0.0583073	-0.308181		1	1	1	1	1	1
AAEL002387	conserved hypothetical protein		36	40	61	16	29	44	39	265		8.28136	9.3022	13.8239	5.80847	7.46878	8.97768	8.03451	8.81384		0.0493587	0.218402	-0.149702	-0.0437395	0.0342673	-0.012828		1	1	1	1	1	1
AAEL002389	gamma-secretase subunit aph-1		10	10	15	0	13	14	15	77		2.30038	2.32555	3.39931	0	3.34807	2.85653	3.0902	2.47429		0.00435034	0.158214	-1.09698	0.151987	0.0872235	0.119216		1	1	1	1	1	1
AAEL002391	carboxylesterase		8	8	11	4	6	10	6	53		1.8403	1.86044	2.49283	1.45212	1.54526	2.04038	1.23608	1.78106		0.00426547	0.120514	-0.0916538	-0.0678334	0.0406274	-0.152517		1	1	1	1	1	1
AAEL002395	cdk8		4	8	14	5	1	9	13	54		0.920152	1.86044	3.17269	1.81515	0.257544	1.83634	2.67817	1.7915		0.264683	0.4787	0.25503	-0.388844	0.259574	0.40984		1	1	1	1	1	1
AAEL002399	aspartate aminotransferase		75	71	28	22	36	74	37	343		17.2528	16.5114	6.34538	7.98665	9.27159	15.0988	7.62248	11.4413		-0.018853	-0.425931	-0.32876	-0.265443	-0.057208	-0.348522		1	1	1	1	1	1
AAEL002401	proteasome subunit beta type		376	459	266	335	137	363	227	2163		86.4942	106.743	60.2811	121.615	35.2835	74.0659	46.765	75.8925		0.0911613	-0.15637	0.14771	-0.387963	-0.067201	-0.266216		1	1	1	1	1	1
AAEL002404	receptor protein tyrosine kinase		4	3	5	2	6	3	5	28		0.920152	0.697665	1.1331	0.726059	1.54526	0.612115	1.03007	0.952061		-0.0961623	0.0755872	-0.0826382	0.192585	-0.139659	0.0406513		1	1	1	1	1	1
AAEL002406	conserved hypothetical protein		6	7	8	5	6	10	11	53		1.38023	1.62789	1.81297	1.81515	1.54526	2.04038	2.26614	1.784		0.0632295	0.105117	0.105587	0.0431417	0.151603	0.193299		1	1	1	1	1	1
AAEL002407	DNA repair protein xp-e		73	44	69	21	56	49	131	443		16.7928	10.2324	15.6368	7.62362	14.4225	9.99787	26.9877	14.5277		-0.211879	-0.0305957	-0.336856	-0.0652433	-0.221755	0.204108		1	1	1	1	1	1
AAEL002411	conserved hypothetical protein		975	920	1441	388	1250	1188	1516	7678		224.287	213.951	326.561	140.855	321.93	242.397	312.316	254.614		-0.0204716	0.163039	-0.201801	0.15684	0.033695	0.143681		1	1	1	1	1	1
AAEL002413	sphingomyelin phosphodiesterase		2	2	8	2	5	12	15	46		0.460076	0.46511	1.81297	0.726059	1.28772	2.44846	3.0902	1.47008		0.00329983	0.484243	0.147045	0.352928	0.603399	0.697628		1	1	1	1	1	1
AAEL002415	pinch		88	110	192	49	207	111	204	961		20.2433	25.5811	43.5112	17.7884	53.3116	22.6482	42.0267	32.1587		0.100749	0.330041	-0.0555582	0.417896	0.048301	0.315035		1	1	1	1	1	1
AAEL002417	troponin t, invertebrate		3257	2718	2953	1716	3359	3286	3402	20691		749.233	632.085	669.211	622.958	865.091	670.47	700.856	701.415		-0.0738203	-0.0490401	-0.0801346	0.062429	-0.0482245	-0.0289801		1	1	1	1	1	1
AAEL002418	mitochondrial ribosomal protein, L27, putative		31	49	80	25	125	52	128	490		7.13117	11.3952	18.1297	9.07573	32.193	10.61	26.3697	16.4149		0.199105	0.397981	0.102175	0.645278	0.168652	0.559213		1	1	1	0.40711	1	1
AAEL002419	sarcolemmal associated protein-2, putative		1	15	30	1	15	14	27	103		0.230038	3.48833	6.79862	0.363029	3.86316	2.85653	5.56235	3.30887		0.933323	1.21151	0.117024	0.975357	0.851723	1.12709		1	1	1	1	1	1
AAEL002420	conserved hypothetical protein		54	52	90	21	29	78	92	416		12.422	12.0929	20.3959	7.62362	7.46878	15.915	18.9532	13.5531		-0.0114766	0.21265	-0.207722	-0.216404	0.1061	0.181112		1	1	1	1	1	1
AAEL002423	conserved hypothetical protein		14	16	20	15	2	14	10	91		3.22053	3.72088	4.53242	5.44544	0.515088	2.85653	2.06013	3.193		0.0592903	0.140989	0.217604	-0.679734	-0.0488641	-0.17996		1	1	1	1	1	1
AAEL002424	conserved hypothetical protein		6	7	8	3	7	9	14	54		1.38023	1.62789	1.81297	1.08909	1.80281	1.83634	2.88418	1.77621		0.0632295	0.105117	-0.088437	0.10292	0.110132	0.29042		1	1	1	1	1	1
AAEL002426	conserved hypothetical protein		72	53	69	32	33	62	76	397		16.5627	12.3254	15.6368	11.6169	8.49896	12.6504	15.657	13.2783		-0.126552	-0.0246763	-0.15184	-0.284878	-0.115429	-0.0241239		1	1	1	1	1	1
AAEL002428	conserved hypothetical protein		13	9	4	4	3	5	10	48		2.99049	2.093	0.906483	1.45212	0.772632	1.02019	2.06013	1.61358		-0.143454	-0.459913	-0.285817	-0.515909	-0.41743	-0.149724		1	1	1	1	1	1
AAEL002430	n-acetylglucosamine-6-phosphate deacetylase		4	11	14	6	16	10	17	78		0.920152	2.55811	3.17269	2.17818	4.12071	2.04038	3.50222	2.64178		0.391334	0.4787	0.326967	0.586278	0.301045	0.519186		1	1	1	1	1	1
AAEL002432	conserved hypothetical protein		197	95	293	68	178	226	301	1358		45.3175	22.0927	66.3999	24.686	45.8429	46.1126	62.0099	44.6374		-0.310015	0.165295	-0.262223	0.00498416	0.00752142	0.135682		1	1	1	1	1	1
AAEL002433	conserved hypothetical protein		533	292	629	178	252	456	332	2672		122.61	67.9061	142.544	64.6192	64.9011	93.0414	68.3963	89.1455		-0.256048	0.0653249	-0.277531	-0.275646	-0.119626	-0.252934		1	1	1	1	1	1
AAEL002435	conserved hypothetical protein		53	28	57	22	30	52	88	330		12.192	6.51154	12.9174	7.98665	7.72632	10.61	18.1291	10.8676		-0.266319	0.0247056	-0.180036	-0.19407	-0.0593165	0.170001		1	1	1	1	1	1
AAEL002436	conserved hypothetical protein		277	201	109	114	65	267	128	1161		63.7205	46.7436	24.7017	41.3853	16.7404	54.4782	26.3697	39.1628		-0.134064	-0.409412	-0.1867	-0.576717	-0.0678259	-0.381254		1	1	1	0.0200454	1	1
AAEL002437	symplekin		24	34	22	16	12	44	37	189		5.52091	7.90687	4.98566	5.80847	3.09053	8.97768	7.62248	6.27323		0.151388	-0.0426613	0.0212988	-0.240199	0.205268	0.13588		1	1	1	1	1	1
AAEL002438	conserved hypothetical protein		50	62	101	55	190	103	162	723		11.5019	14.4184	22.8887	19.9666	48.9334	21.0159	33.3741	24.5856		0.0966442	0.295143	0.236377	0.62312	0.258406	0.457748		1	1	1	0.0121728	1	1
AAEL002439	conserved hypothetical protein		15	3	30	6	53	20	29	156		3.45057	0.697665	6.79862	2.17818	13.6498	4.08076	5.97438	5.26143		-0.609246	0.282652	-0.186116	0.579084	0.0691608	0.228233		1	1	1	1	1	1
AAEL002440	larval cuticle protein, putative		27	13	34	10	30	18	23	155		6.21102	3.02322	7.70511	3.63029	7.72632	3.67269	4.7383	5.24385		-0.298638	0.0909804	-0.223695	0.0921445	-0.218915	-0.11335		1	1	1	1	1	1
AAEL002441	larval cuticle protein, putative		10	12	17	6	18	19	11	93		2.30038	2.79066	3.85255	2.17818	4.63579	3.87673	2.26614	3.12863		0.0777614	0.209723	-0.0217618	0.286462	0.212306	-0.00598751		1	1	1	1	1	1
AAEL002442	conserved hypothetical protein		1	0	7	2	5	8	12	35		0.230038	0	1.58635	0.726059	1.28772	1.63231	2.47216	1.13352		-0.332477	0.618459	0.333132	0.539015	0.629491	0.793355		1	1	1	1	1	1
AAEL002444	zinc finger protein		10	16	13	13	12	18	16	98		2.30038	3.72088	2.94607	4.71938	3.09053	3.67269	3.29621	3.39231		0.195378	0.0997626	0.293905	0.11926	0.190007	0.145591		1	1	1	1	1	1
AAEL002447	hypothetical protein		11	13	9	7	14	18	26	98		2.53042	3.02322	2.03959	2.54121	3.60562	3.67269	5.35634	3.25272		0.0720605	-0.086061	0.00171268	0.144196	0.151784	0.30856		1	1	1	1	1	1
AAEL002449	conserved hypothetical protein		4306	10672	3222	13199	2159	9859	2495	45912		990.543	2481.83	730.172	4791.62	556.038	2011.61	514.002	1725.12		0.398846	-0.132417	0.68454	-0.250701	0.307626	-0.284827		7.38795e-33	1	0	1	1	1
AAEL002450	conserved hypothetical protein		10	16	27	3	12	11	21	100		2.30038	3.72088	6.11876	1.08909	3.09053	2.24442	4.32627	3.27005		0.195378	0.402626	-0.287723	0.11926	-0.00982995	0.257735		1	1	1	1	1	1
AAEL002452	larval cuticle protein, putative		30	20	39	17	84	39	63	292		6.90114	4.6511	8.83821	6.1715	21.6337	7.95749	12.9788	9.87599		-0.165487	0.104755	-0.0470862	0.4878	0.0602287	0.268549		1	1	1	1	1	1
AAEL002454	conserved hypothetical protein		2	0	2	2	10	3	10	29		0.460076	0	0.453242	0.726059	2.57544	0.612115	2.06013	0.983866		-0.518564	-0.00451999	0.147045	0.623738	0.0900235	0.53454		1	1	1	1	1	1
AAEL002457	conserved hypothetical protein		70	62	105	31	52	87	68	475		16.1027	14.4184	23.7952	11.2539	13.3923	17.7513	14.0089	15.8175		-0.0473579	0.167866	-0.153304	-0.0789655	0.0418382	-0.0596982		1	1	1	1	1	1
AAEL002461	RNA-binding protein, putative		9	15	8	10	17	9	12	80		2.07034	3.48833	1.81297	3.63029	4.37825	1.83634	2.47216	2.81267		0.210738	-0.0522546	0.227141	0.304608	-0.04724	0.0707708		1	1	1	1	1	1
AAEL002462	hypothetical protein		10	14	21	9	18	16	16	104		2.30038	3.25577	4.75904	3.26726	4.63579	3.26461	3.29621	3.53987		0.140539	0.297391	0.141981	0.286462	0.141649	0.145591		1	1	1	1	1	1
AAEL002464	vacuolar ATP synthase subunit f		5866	8586	2929	9371	3301	8215	3063	41331		1349.4	1996.72	663.772	3401.95	850.153	1676.17	631.018	1509.88		0.170154	-0.308056	0.401547	-0.200606	0.0941651	-0.330026		1	1	6.07194e-41	1	1	1
AAEL002465	conserved hypothetical protein		23	14	26	3	12	20	19	117		5.29087	3.25577	5.89214	1.08909	3.09053	4.08076	3.91425	3.80192		-0.201096	0.0451286	-0.629359	-0.222376	-0.10812	-0.125351		1	1	1	1	1	1
AAEL002468	lipid a export ATP-binding/permease protein msba		21	8	34	7	26	6	36	138		4.8308	1.86044	7.70511	2.54121	6.69615	1.22423	7.41647	4.61063		-0.387677	0.196271	-0.263695	0.13697	-0.548057	0.180117		1	1	1	1	1	1
AAEL002469	endophilin a,		14	10	5	4	5	15	7	60		3.22053	2.32555	1.1331	1.45212	1.28772	3.06057	1.44209	1.98881		-0.131737	-0.409229	-0.316053	-0.361572	-0.0207995	-0.318696		1	1	1	1	1	1
AAEL002475	conserved hypothetical protein		106	58	137	23	33	110	99	566		24.384	13.4882	31.047	8.34968	8.49896	22.4442	20.3953	18.3725		-0.254307	0.104156	-0.458703	-0.451186	-0.0356958	-0.0768849		1	1	1	1	1	1
AAEL002478	double-stranded binding protein, putative		46	50	47	23	14	48	27	255		10.5817	11.6278	10.6512	8.34968	3.60562	9.79383	5.56235	8.59602		0.0402134	0.00278787	-0.100739	-0.452264	-0.0329569	-0.272089		1	1	1	1	1	1
AAEL002483	conserved hypothetical protein		36	24	20	14	3	36	8	141		8.28136	5.58132	4.53242	5.08241	0.772632	7.34538	1.6481	4.74909		-0.166438	-0.253383	-0.205633	-0.940517	-0.0507849	-0.661739		1	1	1	1	1	1
AAEL002488	DEAD box ATP-dependent RNA helicase		95	128	78	56	31	112	65	565		21.8536	29.7671	17.6764	20.3296	7.98387	22.8523	13.3908	19.122		0.133165	-0.0911989	-0.031098	-0.430521	0.0192344	-0.210233		1	1	1	1	1	1
AAEL002489	conserved hypothetical protein		19	23	13	11	14	12	11	103		4.37072	5.34877	2.94607	3.99332	3.60562	2.44846	2.26614	3.56844		0.0842119	-0.162216	-0.0374263	-0.0795595	-0.236991	-0.267966		1	1	1	1	1	1
AAEL002490	conserved hypothetical protein		1	1	11	2	2	15	2	34		0.230038	0.232555	2.49283	0.726059	0.515088	3.06057	0.412026	1.0956		0.00253473	0.796702	0.333132	0.220853	0.879787	0.153263		1	1	1	1	1	1
AAEL002492	hypothetical protein		0	3	0	10	1	9	2	25		0	0.697665	0	3.63029	0.257544	1.83634	0.412026	0.976268		0.652084	0	1.2822	0.359403	1.00782	0.48574		1	1	1	1	1	1
AAEL002496	hypothetical protein		29	47	43	27	28	42	25	241		6.6711	10.9301	9.74469	9.80179	7.21124	8.5696	5.15033	8.29698		0.209472	0.160565	0.163052	0.0328644	0.105954	-0.108646		1	1	1	1	1	1
AAEL002499	hypothetical protein		5	2	12	2	2	3	7	33		1.15019	0.46511	2.71945	0.726059	0.515088	0.612115	1.44209	1.09001		-0.307501	0.334906	-0.163756	-0.276035	-0.220777	0.0850026		1	1	1	1	1	1
AAEL002501	protein disulfide isomerase		181	168	226	49	166	213	294	1297		41.6369	39.0693	51.2163	17.7884	42.7523	43.4601	60.5678	42.3559		-0.0275064	0.0895417	-0.366566	0.0114276	0.018526	0.162115		1	1	1	1	1	1
AAEL002503	yippee protein		9	34	47	23	46	43	48	250		2.07034	7.90687	10.6512	8.34968	11.847	8.77364	9.88863	8.49819		0.552762	0.679386	0.575859	0.724789	0.596878	0.647741		1	1	1	1	1	1
AAEL002504	ATP synthase delta chain, mitochondrial		757	730	796	366	946	985	879	5459		174.139	169.765	180.39	132.869	243.637	200.978	181.085	183.266		-0.0110337	0.0153003	-0.117318	0.145705	0.0621859	0.0169692		1	1	1	1	1	1
AAEL002508	26S protease regulatory subunit 6a		69	67	127	26	83	72	183	627		15.8726	15.5812	28.7808	9.43876	21.3762	14.6908	37.7004	20.4915		-0.00794671	0.256024	-0.222065	0.127888	-0.0331699	0.372557		1	1	1	1	1	1
AAEL002510	serine hydroxymethyltransferase		1297	912	957	341	395	842	1650	6394		298.359	212.09	216.876	123.793	101.73	171.8	339.921	209.224		-0.1481	-0.138418	-0.381633	-0.466729	-0.239502	0.0566037		1	1	1	1.50711e-07	1	1
AAEL002513	hypothetical protein		3	21	13	2	1	4	13	57		0.690114	4.88366	2.94607	0.726059	0.257544	0.816153	2.67817	1.85682		0.756731	0.548323	0.0171931	-0.289012	0.0575136	0.509671		1	1	1	1	1	1
AAEL002519	serine collagenase 1 precursor, putative		1	4	4	0	6	2	4	21		0.230038	0.93022	0.906483	0	1.54526	0.408076	0.824052	0.692019		0.419656	0.410438	-0.332477	0.608355	0.150451	0.376815		1	1	1	1	1	1
AAEL002520	apolipoprotein D, putative		1	2	11	5	7	2	7	35		0.230038	0.46511	2.49283	1.81515	1.80281	0.408076	1.44209	1.23659		0.189387	0.796702	0.6708	0.668133	0.150451	0.581891		1	1	1	1	1	1
AAEL002521	conserved hypothetical protein		4	3	5	1	4	7	5	29		0.920152	0.697665	1.1331	0.363029	1.03018	1.42827	1.03007	0.943208		-0.0961623	0.0755872	-0.298746	0.0406906	0.162449	0.0406513		1	1	1	1	1	1
AAEL002524	conserved hypothetical protein		14	13	31	6	33	18	31	146		3.22053	3.02322	7.02524	2.17818	8.49896	3.67269	6.3864	4.85789		-0.025804	0.324759	-0.157849	0.405374	0.053919	0.284555		1	1	1	1	1	1
AAEL002525	amino acids transporter		101	55	217	41	75	112	227	828		23.2338	12.7905	49.1767	14.8842	19.3158	22.8523	46.765	27.0026		-0.256216	0.323679	-0.191321	-0.0794567	-0.00712935	0.301931		1	1	1	1	1	1
AAEL002526	conserved hypothetical protein		977	1628	591	1172	975	1950	855	8148		224.747	378.6	133.933	425.47	251.106	397.874	176.141	283.982		0.226329	-0.224545	0.276993	0.0481218	0.247884	-0.105727		1	1	1	1	1	1
AAEL002527	conserved hypothetical protein		692	408	901	207	435	564	753	3960		159.186	94.8825	204.185	75.1471	112.032	115.078	155.128	130.805		-0.22435	0.107999	-0.325384	-0.152335	-0.140706	-0.0112016		1	1	1	1	1	1
AAEL002529	conserved hypothetical protein		15	14	33	11	43	32	60	208		3.45057	3.25577	7.47849	3.99332	11.0744	6.52922	12.3608	6.87751		-0.0238155	0.322915	0.0601979	0.489733	0.265604	0.536656		1	1	1	1	1	1
AAEL002531	conserved hypothetical protein		32	37	19	24	9	44	20	185		7.36121	8.60454	4.30579	8.71271	2.3179	8.97768	4.12026	6.34287		0.0661152	-0.22482	0.0714181	-0.477553	0.0841415	-0.243082		1	1	1	1	1	1
AAEL002534	60S ribosomal protein L10		2963	1957	4620	669	2140	2516	5512	20377		681.602	455.11	1046.99	242.867	551.144	513.36	1135.54	660.945		-0.175351	0.186366	-0.447933	-0.0922355	-0.123067	0.221622		1	1	5.8613e-12	1	1	1
AAEL002536	E3 ubiquitin-protein ligase nedd-4		38	24	55	9	10	18	49	203		8.74144	5.58132	12.4641	3.26726	2.57544	3.67269	10.0946	6.62813		-0.18938	0.151168	-0.41142	-0.508075	-0.363395	0.0612036		1	1	1	1	1	1
AAEL002538	glutamate receptor, ionotropic kainate 1, 2, 3 (glur5, glur6, glur7)		2	5	8	1	7	2	13	38		0.460076	1.16278	1.81297	0.363029	1.80281	0.408076	2.67817	1.24113		0.314831	0.484243	-0.0690627	0.482046	-0.0356356	0.639523		1	1	1	1	1	1
AAEL002539	fimbrin/plastin		3	5	3	1	3	4	5	24		0.690114	1.16278	0.679862	0.363029	0.772632	0.816153	1.03007	0.787804		0.184979	-0.00503074	-0.198914	0.0385032	0.0575136	0.140483		1	1	1	1	1	1
AAEL002540	conserved hypothetical protein		22	43	11	51	20	39	25	211		5.06083	9.99987	2.49283	18.5145	5.15088	7.95749	5.15033	7.76096		0.28754	-0.290846	0.551124	0.00737083	0.190502	0.00732566		1	1	1	1	1	1
AAEL002541	cystinosin		17	13	30	6	17	17	32	132		3.91064	3.02322	6.79862	2.17818	4.37825	3.46865	6.59242	4.33571		-0.10562	0.231103	-0.237666	0.0467896	-0.0494037	0.218114		1	1	1	1	1	1
AAEL002542	triosephosphate isomerase		1830	1730	1870	944	1735	3356	1913	13378		420.969	402.32	423.781	342.7	446.839	684.752	394.103	445.066		-0.0196689	0.00288951	-0.0892896	0.0258887	0.211204	-0.0286268		1	1	1	1	1	1
AAEL002544	conserved hypothetical protein		19	5	20	3	11	15	14	87		4.37072	1.16278	4.53242	1.08909	2.83299	3.06057	2.88418	2.84753		-0.52556	0.0150983	-0.549702	-0.178114	-0.146691	-0.170845		1	1	1	1	1	1
AAEL002547	dipeptidase		11	4	11	1	8	7	8	50		2.53042	0.93022	2.49283	0.363029	2.06035	1.42827	1.6481	1.63617		-0.383066	-0.00602023	-0.685698	-0.0820527	-0.224503	-0.169502		1	1	1	1	1	1
AAEL002550	polyA-binding protein interacting protein, putative		39	24	70	17	14	34	25	223		8.97148	5.58132	15.8635	6.1715	3.60562	6.9373	5.15033	7.46871		-0.200412	0.2434	-0.158198	-0.382014	-0.108905	-0.234059		1	1	1	1	1	1
AAEL002551	DNA topoisomerase type I		124	103	113	46	59	85	155	685		28.5247	23.9532	25.6081	16.6994	15.1951	17.3432	31.932	22.7508		-0.0752812	-0.0464986	-0.230385	-0.270873	-0.214145	0.0486825		1	1	1	1	1	1
AAEL002554	anosmin, putative		4	3	20	1	5	3	13	49		0.920152	0.697665	4.53242	0.363029	1.28772	0.612115	2.67817	1.58447		-0.0961623	0.625806	-0.298746	0.123245	-0.139659	0.40984		1	1	1	1	1	1
AAEL002555	sodium/solute symporter		9	6	10	0	11	16	15	67		2.07034	1.39533	2.26621	0	2.83299	3.26461	3.0902	2.13138		-0.15324	0.0359386	-1.05506	0.125779	0.183563	0.161131		1	1	1	1	1	1
AAEL002556	conserved hypothetical protein		1	4	6	0	5	5	4	25		0.230038	0.93022	1.35972	0	1.28772	1.02019	0.824052	0.807421		0.419656	0.559541	-0.332477	0.539015	0.452921	0.376815		1	1	1	1	1	1
AAEL002557	cationic amino acid transporter		63	52	71	14	25	86	29	340		14.4924	12.0929	16.0901	5.08241	6.4386	17.5473	5.97438	11.1026		-0.0774392	0.0448307	-0.44426	-0.345016	0.0820396	-0.376499		1	1	1	1	1	1
AAEL002558	myomesin		13	9	7	7	2	10	7	55		2.99049	2.093	1.58635	2.54121	0.515088	2.04038	1.44209	1.88694		-0.143454	-0.251892	-0.0659161	-0.649498	-0.153536	-0.28846		1	1	1	1	1	1
AAEL002560	conserved hypothetical protein		38	32	32	14	17	19	34	186		8.74144	7.44176	7.25186	5.08241	4.37825	3.87673	7.00444	6.25384		-0.0682139	-0.0791425	-0.228575	-0.290708	-0.341096	-0.0938071		1	1	1	1	1	1
AAEL002565	titin		471	358	577	68	601	487	1080	3642		108.348	83.2547	130.76	24.686	154.784	99.3666	222.494	117.67		-0.11417	0.0815181	-0.639666	0.154666	-0.0375075	0.312087		1	1	8.64049e-07	1	1	1
AAEL002568	conserved hypothetical protein		10	11	11	4	7	10	8	61		2.30038	2.55811	2.49283	1.45212	1.80281	2.04038	1.6481	2.0421		0.0426052	0.0322029	-0.179965	-0.0963663	-0.0476837	-0.131279		1	1	1	1	1	1
AAEL002569	serine/threonine kinase		4	3	12	0	6	6	17	48		0.920152	0.697665	2.71945	0	1.54526	1.22423	3.50222	1.51557		-0.0961623	0.416024	-0.748247	0.192585	0.104303	0.519186		1	1	1	1	1	1
AAEL002572	myosin regulatory light chain 2 (mlc-2)		13231	11277	14179	6358	13144	16811	16494	91494		3043.63	2622.52	3213.26	2308.14	3385.16	3430.09	3397.98	3057.25		-0.064668	0.0235518	-0.120121	0.0461843	0.0519098	0.0478257		1	1	1	1	1	1
AAEL002573	hypothetical protein		6	9	12	24	22	19	23	115		1.38023	2.093	2.71945	8.71271	5.66597	3.87673	4.7383	4.16948		0.161684	0.266581	0.75129	0.56962	0.411592	0.494858		1	1	1	1	1	1
AAEL002578	conserved hypothetical protein		486	606	875	233	677	528	735	4140		111.798	140.928	198.293	84.5858	174.357	107.732	151.42	138.445		0.100403	0.248534	-0.120889	0.192726	-0.016061	0.131543		1	1	1	1	1	1
AAEL002581	structural maintenance of chromosomes 6 smc6		12	21	32	11	11	21	26	134		2.76045	4.88366	7.25186	3.99332	2.83299	4.2848	5.35634	4.48049		0.234818	0.400907	0.1512	0.0105119	0.180385	0.27343		1	1	1	1	1	1
AAEL002585	serine protease		60	48	23	53	47	90	49	370		13.8023	11.1626	5.21228	19.2406	12.1046	18.3634	10.0946	12.8543		-0.0907191	-0.412818	0.14251	-0.056132	0.12246	-0.133587		1	1	1	1	1	1
AAEL002587	odorant-binding protein 56e, putative		2	3	4	1	4	5	8	27		0.460076	0.697665	0.906483	0.363029	1.03018	1.02019	1.6481	0.875104		0.133521	0.224351	-0.0690627	0.270374	0.266834	0.447133		1	1	1	1	1	1
AAEL002588	conserved hypothetical protein		1992	1469	1554	879	811	1584	1322	9611		458.235	341.623	352.169	319.103	208.868	323.197	272.349	325.078		-0.127476	-0.114281	-0.157075	-0.34099	-0.151543	-0.225833		1	1	1	1	1	1
AAEL002589	conserved hypothetical protein		14	31	51	26	30	48	67	267		3.22053	7.20921	11.5577	9.43876	7.72632	9.79383	13.8029	8.96417		0.335678	0.536227	0.449928	0.364978	0.465639	0.612124		1	1	1	1	1	1
AAEL002590	serine protease, putative		29	15	35	11	26	16	53	185		6.6711	3.48833	7.93173	3.99332	6.69615	3.26461	10.9187	6.1377		-0.270197	0.0731566	-0.214468	0.00158031	-0.297372	0.209027		1	1	1	1	1	1
AAEL002592	hypothetical protein		30	30	37	20	48	54	42	261		6.90114	6.97665	8.38497	7.26059	12.3621	11.0181	8.65255	8.79372		0.0045941	0.0824109	0.0214452	0.247735	0.19859	0.0957404		1	1	1	1	1	1
AAEL002593	serine protease		310	207	339	142	600	389	658	2645		71.3117	48.1389	76.8244	51.5502	154.526	79.3709	135.557	88.1827		-0.170081	0.0322512	-0.140466	0.335187	0.0463767	0.278383		1	1	1	1	1	1
AAEL002595	serine protease		1273	1427	996	884	1024	2100	1482	9186		292.838	331.856	225.714	320.918	263.725	428.48	305.311	309.835		0.0542872	-0.112981	0.0397403	-0.0454435	0.165209	0.018103		1	1	1	1	1	1
AAEL002597	conserved hypothetical protein		199	441	147	333	86	348	136	1690		45.7775	102.557	33.3133	120.889	22.1488	71.0053	28.0178	60.5297		0.349265	-0.137329	0.420558	-0.313292	0.189967	-0.212023		1	1	1	1	1	1
AAEL002599	hypothetical protein		20	8	28	13	18	20	39	146		4.60076	1.86044	6.34538	4.71938	4.63579	4.08076	8.03451	4.89672		-0.36735	0.134625	0.0106007	0.003158	-0.0497885	0.234328		1	1	1	1	1	1
AAEL002600	serine protease		474	382	1261	169	967	586	2058	5897		109.038	88.8361	285.769	61.352	249.045	119.566	423.975	191.083		-0.0888077	0.417945	-0.249132	0.358253	0.0399614	0.589171		1	0.00738813	1	1	1	1.22128e-39
AAEL002601	serine protease, putative		14	7	16	11	34	21	16	119		3.22053	1.62789	3.62593	3.99332	8.7565	4.2848	3.29621	4.11503		-0.272144	0.0486438	0.0884649	0.418045	0.11765	0.00950386		1	1	1	1	1	1
AAEL002606	odorant-binding protein 56e, putative		1	1	6	2	14	4	10	38		0.230038	0.232555	1.35972	0.726059	3.60562	0.816153	2.06013	1.29004		0.00253473	0.559541	0.333132	0.946918	0.373452	0.720627		1	1	1	1	1	1
AAEL002607	conserved hypothetical protein		594	793	1399	457	1100	734	1323	6400		136.643	184.416	317.042	165.904	283.299	149.764	272.555	215.66		0.130049	0.36517	0.0841602	0.31633	0.0397661	0.299552		1	1	1	1	1	1
AAEL002608	hypothetical protein		69	54	99	38	52	65	73	450		15.8726	12.558	22.4355	13.7951	13.3923	13.2625	15.039	15.1936		-0.100305	0.148703	-0.06011	-0.0727938	-0.0769613	-0.0231315		1	1	1	1	1	1
AAEL002610	serine protease		28	16	22	8	36	62	31	203		6.44106	3.72088	4.98566	2.90424	9.27159	12.6504	6.3864	6.62289		-0.228854	-0.107434	-0.330283	0.154185	0.286678	-0.00358911		1	1	1	1	1	1
AAEL002611	conserved hypothetical protein		1570	1705	1242	1170	732	1295	986	8700		361.159	396.506	281.463	424.744	188.522	264.229	203.129	302.822		0.0405298	-0.10821	0.0703926	-0.282116	-0.13563	-0.24974		1	1	1	1	1	1
AAEL002612	hypothetical protein		16223	24641	8209	14780	2829	15477	4259	86418		3731.9	5730.39	1860.33	5365.57	728.592	3157.9	877.409	3064.59		0.186246	-0.302317	0.157679	-0.70935	-0.072528	-0.628653		1	1	1	0	1	0
AAEL002613	conserved hypothetical protein		182	218	202	66	106	275	165	1214		41.8669	50.697	45.7774	23.9599	27.2997	56.1105	33.9921	39.9577		0.0827518	0.0386039	-0.240845	-0.184613	0.126649	-0.0900141		1	1	1	1	1	1
AAEL002614	equilibrative nucleoside transporter		7	13	10	5	4	3	7	49		1.61027	3.02322	2.26621	1.81515	1.03018	0.612115	1.44209	1.6856		0.250547	0.134287	0.0465645	-0.167775	-0.348125	-0.0423449		1	1	1	1	1	1
AAEL002615	leucine-rich transmembrane protein		96	95	106	53	115	98	128	691		22.0836	22.0927	24.0218	19.2406	29.6176	19.9957	26.3697	23.346		0.000177285	0.0362204	-0.0592774	0.126486	-0.0427262	0.0764		1	1	1	1	1	1
AAEL002616	conserved hypothetical protein		48	45	72	18	16	62	51	312		11.0418	10.465	16.3167	6.53453	4.12071	12.6504	10.5067	10.2337		-0.0228765	0.167087	-0.222529	-0.415282	0.058079	-0.0211824		1	1	1	1	1	1
AAEL002617	odorant-binding protein 56e, putative		3178	3307	2633	2294	4060	2852	2920	21244		731.06	769.06	596.693	832.789	1045.63	581.917	601.558	736.958		0.022001	-0.0881759	0.0565674	0.155389	-0.0990618	-0.0846502		1	1	1	1	1	1
AAEL002619	conserved hypothetical protein		3254	4254	1660	1815	356	2577	814	14730		748.543	989.289	376.19	658.898	91.6857	525.806	167.695	508.301		0.121078	-0.298694	-0.0553827	-0.911085	-0.153342	-0.649296		1	1	1	2.08792e-196	1	3.09023e-103
AAEL002622	vitamin k-dependent gamma-carboxylase		8	5	1	0	3	2	6	25		1.8403	1.16278	0.226621	0	0.772632	0.408076	1.23608	0.806641		-0.17527	-0.679653	-1.00866	-0.321746	-0.525737	-0.152517		1	1	1	1	1	1
AAEL002623	conserved hypothetical protein		506	2276	955	340	1542	393	1422	7434		116.399	529.295	216.423	123.43	397.133	80.187	292.951	250.831		0.657167	0.269009	0.0254284	0.532459	-0.16151	0.400395		7.26958e-69	1	1	4.58905e-23	1	0.144624
AAEL002624	serine protease		41	39	77	27	168	127	121	600		9.43155	9.06965	17.4498	9.80179	43.2674	25.9129	24.9276	19.9801		-0.016633	0.263043	0.0163815	0.654467	0.433158	0.416454		1	1	1	0.00885034	1	1
AAEL002626	odorant-binding protein 56e, putative		14	8	4	3	2	8	9	48		3.22053	1.86044	0.906483	1.08909	0.515088	1.63231	1.85412	1.58258		-0.220133	-0.490149	-0.423811	-0.679734	-0.271096	-0.221468		1	1	1	1	1	1
AAEL002627	conserved hypothetical protein		2879	4785	2754	2152	1826	2710	2547	19653		662.279	1112.78	624.114	781.239	470.276	552.944	524.715	675.477		0.225314	-0.0257694	0.071723	-0.148635	-0.0783343	-0.101083		1	1	1	1	1	1
AAEL002628	hypothetical protein		16	5	19	0	10	9	35	94		3.68061	1.16278	4.30579	0	2.57544	1.83634	7.21046	2.96735		-0.454475	0.0648718	-1.28787	-0.145568	-0.280048	0.280945		1	1	1	1	1	1
AAEL002629	serine protease		349	378	411	229	525	706	568	3166		80.2832	87.9058	93.1411	83.1337	135.211	144.051	117.015	105.82		0.0392993	0.0643677	0.0151155	0.225947	0.253413	0.163279		1	1	1	1	1	1
AAEL002630	conserved hypothetical protein		42	137	81	24	105	57	119	565		9.66159	31.8601	18.3563	8.71271	27.0421	11.6302	24.5156	18.8255		0.512017	0.274544	-0.0439375	0.441294	0.0790443	0.399023		1	1	1	1	1	1
AAEL002631	conserved hypothetical protein		257	320	253	162	187	201	213	1593		59.1197	74.4176	57.3351	58.8108	48.1607	41.0117	43.8808	54.6766		0.0996423	-0.0132667	-0.00226801	-0.0887062	-0.158179	-0.12895		1	1	1	1	1	1
AAEL002632	proacrosin, putative		2	7	15	2	22	9	23	80		0.460076	1.62789	3.39931	0.726059	5.66597	1.83634	4.7383	2.63628		0.442355	0.736626	0.147045	0.948746	0.489257	0.873984		1	1	1	1	1	1
AAEL002633	cytochrome P450		191	79	177	83	81	113	183	907		43.9372	18.3719	40.1119	30.1314	20.8611	23.0563	37.7004	30.5957		-0.37595	-0.0393721	-0.162912	-0.321325	-0.278264	-0.0661615		1	1	1	1	1	1
AAEL002636	conserved hypothetical protein		15	16	33	7	18	17	19	125		3.45057	3.72088	7.47849	2.54121	4.63579	3.46865	3.91425	4.17283		0.0310233	0.322915	-0.124419	0.122107	0.00214573	0.0519299		1	1	1	1	1	1
AAEL002638	cytochrome P450		37	37	87	19	49	65	62	356		8.5114	8.60454	19.716	6.89756	12.6197	13.2625	12.7728	11.7692		0.00461858	0.359114	-0.0889791	0.167789	0.189037	0.172946		1	1	1	1	1	1
AAEL002644	conserved hypothetical protein		36	38	29	8	23	38	47	219		8.28136	8.83709	6.572	2.90424	5.92351	7.75345	9.68261	7.13632		0.0275631	-0.0977486	-0.436511	-0.141465	-0.0279101	0.0664061		1	1	1	1	1	1
AAEL002645	mannosyl-oligosaccharide alpha-1,2-mannosidase, putative		15	17	24	3	27	14	34	134		3.45057	3.95344	5.4389	1.08909	6.95369	2.85653	7.00444	4.39238		0.0560471	0.188834	-0.452078	0.29217	-0.0771311	0.29524		1	1	1	1	1	1
AAEL002646	cytohesin 1, 2, 3, 4 (guanine nucleotide-exchange protein)		8	6	9	4	6	4	10	47		1.8403	1.39533	2.03959	1.45212	1.54526	0.816153	2.06013	1.5927		-0.106844	0.0404733	-0.0916538	-0.0678334	-0.302736	0.0444388		1	1	1	1	1	1
AAEL002647	steroid receptor-interacting snf2 domain protein		8	2	8	0	6	3	12	39		1.8403	0.46511	1.81297	0	1.54526	0.612115	2.47216	1.2497		-0.486801	-0.0058582	-1.00866	-0.0678334	-0.400077	0.117167		1	1	1	1	1	1
AAEL002651	hypothetical protein		16	10	32	7	14	22	24	125		3.68061	2.32555	7.25186	2.54121	3.60562	4.48884	4.94431	4.11971		-0.186543	0.283365	-0.150958	-0.00847443	0.0821659	0.122428		1	1	1	1	1	1
AAEL002662	elongase, putative		54	41	60	29	73	40	108	405		12.422	9.53476	13.5972	10.5279	18.8007	8.16153	22.2494	13.6134		-0.112805	0.0386627	-0.070617	0.17764	-0.178844	0.250075		1	1	1	1	1	1
AAEL002665	matrix metalloproteinase		27	9	28	10	15	21	19	129		6.21102	2.093	6.34538	3.63029	3.86316	4.2848	3.91425	4.33456		-0.446524	0.00900766	-0.223695	-0.198063	-0.155184	-0.192637		1	1	1	1	1	1
AAEL002668	AMP dependent ligase		73	37	57	17	35	34	61	314		16.7928	8.60454	12.9174	6.1715	9.01404	6.9373	12.5668	10.4292		-0.285557	-0.112417	-0.426022	-0.265814	-0.37673	-0.124182		1	1	1	1	1	1
AAEL002670	AMP dependent ligase		0	5	9	1	3	4	2	24		0	1.16278	2.03959	0.363029	0.772632	0.816153	0.412026	0.795172		0.833394	1.04914	0.449501	0.686919	0.705929	0.48574		1	1	1	1	1	1
AAEL002671	conserved hypothetical protein		90	72	46	61	34	124	45	472		20.7034	16.744	10.4246	22.1448	8.7565	25.3007	9.27059	16.1921		-0.091202	-0.293906	0.0289592	-0.368079	0.0863356	-0.34384		1	1	1	1	1	1
AAEL002672	matrix metalloproteinase		12	8	7	5	6	13	6	57		2.76045	1.86044	1.58635	1.81515	1.54526	2.6525	1.23608	1.92232		-0.157398	-0.219393	-0.167052	-0.229497	-0.0161333	-0.31418		1	1	1	1	1	1
AAEL002673	elongase, putative		146	223	138	153	58	193	135	1046		33.5855	51.8598	31.2737	55.5435	14.9376	39.3794	27.8118	36.3416		0.187772	-0.0307834	0.217463	-0.348675	0.0687382	-0.0813904		1	1	1	1	1	1
AAEL002675	arginase		343	252	434	133	225	370	353	2110		78.903	58.6039	98.3534	48.2829	57.9474	75.4941	72.7226	70.0439		-0.128787	0.0954788	-0.212604	-0.133662	-0.0191307	-0.0353308		1	1	1	1	1	1
AAEL002678	ras suppressor protein 1, rsu1		35	36	89	26	93	54	84	417		8.05133	8.37198	20.1692	9.43876	23.9516	11.0181	17.3051	14.0437		0.0165576	0.392451	0.0674976	0.466422	0.133394	0.326641		1	1	1	1	1	1
AAEL002680	AMP dependent ligase		1	3	8	2	1	16	22	53		0.230038	0.697665	1.81297	0.726059	0.257544	3.26461	4.53229	1.64588		0.319608	0.67033	0.333132	0.0269263	0.906148	1.04156		1	1	1	1	1	1
AAEL002683	aldehyde oxidase		105	68	76	33	24	128	76	510		24.154	15.8137	17.2232	11.98	6.18106	26.1169	15.657	16.7323		-0.182077	-0.145443	-0.300924	-0.581677	0.0336646	-0.186349		1	1	1	1	1	1
AAEL002686	testisin precursor, putative		6	3	5	0	6	13	5	38		1.38023	0.697665	1.1331	0	1.54526	2.6525	1.03007	1.20555		-0.245605	-0.0738556	-0.89769	0.0431417	0.256506	-0.108791		1	1	1	1	1	1
AAEL002687	sterol carrier protein-2, putative		640	316	1224	150	638	549	1239	4756		147.224	73.4874	277.384	54.4544	164.313	112.017	255.25	154.876		-0.301176	0.274825	-0.430944	0.0476317	-0.11851	0.238737		1	1	1	1	1	1
AAEL002688	glucosyl/glucuronosyl transferases		7	5	6	1	11	5	15	50		1.61027	1.16278	1.35972	0.363029	2.83299	1.02019	3.0902	1.63417		-0.123318	-0.0646943	-0.507211	0.224128	-0.171314	0.259479		1	1	1	1	1	1
AAEL002691	conserved hypothetical protein		15	17	49	0	16	10	34	141		3.45057	3.95344	11.1044	0	4.12071	2.04038	7.00444	4.52485		0.0560471	0.490888	-1.26133	0.0731942	-0.212038	0.29524		1	1	1	1	1	1
AAEL002694	conserved hypothetical protein		35	37	62	5	13	26	23	201		8.05133	8.60454	14.0505	1.81515	3.34807	5.30499	4.7383	6.55898		0.0281829	0.237306	-0.612217	-0.366531	-0.175767	-0.222946		1	1	1	1	1	1
AAEL002699	serine protease inhibitor, serpin		41	22	90	18	37	45	108	361		9.43155	5.11621	20.3959	6.53453	9.52913	9.18172	22.2494	11.7769		-0.258094	0.330084	-0.155389	0.00437776	-0.0114139	0.367509		1	1	1	1	1	1
AAEL002700	conserved hypothetical protein		16	8	5	7	7	10	7	60		3.68061	1.86044	1.1331	2.54121	1.80281	2.04038	1.44209	2.07152		-0.274939	-0.464036	-0.150958	-0.28726	-0.238577	-0.373502		1	1	1	1	1	1
AAEL002701	mannosyltransferase		218	417	105	266	79	281	134	1500		50.1483	96.9755	23.7952	96.5658	20.346	57.3347	27.6057	53.253		0.285572	-0.32186	0.283737	-0.389257	0.0579457	-0.25785		1	1	1	1	1	1
AAEL002703	pyridoxamine 5'-phosphate oxidase		86	74	136	41	122	101	155	715		19.7833	17.2091	30.8204	14.8842	31.4204	20.6079	31.932	23.8082		-0.0598905	0.190981	-0.122144	0.199301	0.0175611	0.206272		1	1	1	1	1	1
AAEL002713	fibrinogen and fibronectin		60	36	92	27	70	45	70	400		13.8023	8.37198	20.8491	9.80179	18.0281	9.18172	14.4209	13.4937		-0.213117	0.177035	-0.146121	0.114543	-0.173916	0.0187759		1	1	1	1	1	1
AAEL002714	kinesin-like protein KIF23 (mitotic kinesin-like protein 1)		15	9	22	5	12	21	19	103		3.45057	2.093	4.98566	1.81515	3.09053	4.2848	3.91425	3.37628		-0.201957	0.152443	-0.258054	-0.0450947	0.0893828	0.0519299		1	1	1	1	1	1
AAEL002716	conserved hypothetical protein		8	6	11	0	8	6	5	44		1.8403	1.39533	2.49283	0	2.06035	1.22423	1.03007	1.43473		-0.106844	0.120514	-1.00866	0.0444816	-0.156115	-0.219767		1	1	1	1	1	1
AAEL002718	chitin synthase		41	37	88	20	32	66	55	339		9.43155	8.60454	19.9426	7.26059	8.24141	13.4665	11.3307	11.1826		-0.0389897	0.32042	-0.110923	-0.0572813	0.151962	0.07816		1	1	1	1	1	1
AAEL002719	conserved hypothetical protein		15	29	30	8	33	33	43	191		3.45057	6.7441	6.79862	2.90424	8.49896	6.73326	8.85856	6.28404		0.279255	0.282652	-0.0704059	0.377107	0.278577	0.394699		1	1	1	1	1	1
AAEL002721	conserved hypothetical protein		76	41	160	27	25	56	65	450		17.4829	9.53476	36.2593	9.80179	6.4386	11.4261	13.3908	14.9049		-0.259228	0.314256	-0.247475	-0.425476	-0.182117	-0.114306		1	1	1	1	1	1
AAEL002722	protein kinase C inhibitor, putative		29	42	103	18	138	73	129	532		6.6711	9.76731	23.3419	6.53453	35.5411	14.8948	26.5757	17.6181		0.161552	0.534816	-0.00871897	0.716142	0.341801	0.590714		1	1	1	0.00448387	1	1
AAEL002725	conserved hypothetical protein		52	36	119	25	91	47	52	422		11.962	8.37198	26.9679	9.07573	23.4365	9.5898	10.7127	14.3024		-0.151923	0.349052	-0.117656	0.288579	-0.0942303	-0.0470726		1	1	1	1	1	1
AAEL002728	conserved hypothetical protein		17	21	22	10	21	14	31	136		3.91064	4.88366	4.98566	3.63029	5.40843	2.85653	6.3864	4.58023		0.0922664	0.100894	-0.0306778	0.134931	-0.128681	0.204738		1	1	1	1	1	1
AAEL002730	serine protease inhibitor (serpin-4), putative		48	49	23	76	13	59	17	285		11.0418	11.3952	5.21228	27.5902	3.34807	12.0383	3.50222	10.5897		0.0134417	-0.317456	0.393056	-0.500844	0.0368829	-0.482374		1	1	1	1	1	1
AAEL002731	serine protease inhibitor, serpin		9	6	11	19	12	11	19	87		2.07034	1.39533	2.49283	6.89756	3.09053	2.24442	3.91425	3.15789		-0.15324	0.0741176	0.495018	0.161175	0.0320848	0.258199		1	1	1	1	1	1
AAEL002739	conserved hypothetical protein		9	10	20	3	13	22	10	87		2.07034	2.32555	4.53242	1.08909	3.34807	4.48884	2.06013	2.84492		0.0462651	0.318992	-0.245808	0.193902	0.314974	-0.00195762		1	1	1	1	1	1
AAEL002743	synaptic vesicle protein		88	57	75	21	69	78	93	481		20.2433	13.2556	16.9966	7.62362	17.7705	15.915	19.1592	15.852		-0.181647	-0.0751102	-0.417144	-0.0559905	-0.103322	-0.0236641		1	1	1	1	1	1
AAEL002744	hypothetical protein		25	32	41	22	24	45	42	231		5.75095	7.44176	9.29145	7.98665	6.18106	9.18172	8.65255	7.78373		0.108608	0.202747	0.13852	0.0303066	0.197696	0.172482		1	1	1	1	1	1
AAEL002748	aspartyl-tRNA synthetase		184	235	137	76	65	175	100	972		42.327	54.6505	31.047	27.5902	16.7404	35.7067	20.6013	32.6662		0.110516	-0.133855	-0.184772	-0.399742	-0.0734891	-0.310574		1	1	1	1	1	1
AAEL002752	anaphase-promoting complex, subunit-5, putative		4	1	5	1	3	6	7	27		0.920152	0.232555	1.1331	0.363029	0.772632	1.22423	1.44209	0.869685		-0.413235	0.0755872	-0.298746	-0.0613281	0.104303	0.16612		1	1	1	1	1	1
AAEL002757	hypothetical protein		18	135	26	58	13	39	15	304		4.14068	31.3949	5.89214	21.0557	3.34807	7.95749	3.0902	10.9827		0.86206	0.147212	0.689918	-0.0875654	0.273999	-0.120336		1.95474e-05	1	1	1	1	1
AAEL002758	conserved hypothetical protein		45	41	38	16	43	43	39	265		10.3517	9.53476	8.61159	5.80847	11.0744	8.77364	8.03451	8.88415		-0.0349974	-0.0782684	-0.244559	0.0287707	-0.0703539	-0.107685		1	1	1	1	1	1
AAEL002759	tropomyosin invertebrate		838	761	557	480	439	1115	413	4603		192.772	176.974	126.228	174.254	113.062	227.503	85.0834	156.554		-0.0370927	-0.183651	-0.0438125	-0.23141	0.0718742	-0.354629		1	1	1	1	1	1
AAEL002760	conserved hypothetical protein		10	12	13	12	7	9	4	67		2.30038	2.79066	2.94607	4.35635	1.80281	1.83634	0.824052	2.4081		0.0777614	0.0997626	0.260611	-0.0963663	-0.0891547	-0.387684		1	1	1	1	1	1
AAEL002761	tropomyosin invertebrate		8735	5914	11789	2808	12888	10828	13211	66173		2009.38	1375.33	2671.63	1019.39	3319.23	2209.33	2721.64	2189.42		-0.164635	0.123704	-0.294681	0.217958	0.0411935	0.131757		1	1	1	1	1	1
AAEL002764	dihydrolipoamide succinyltransferase component of 2- oxoglutarate dehydrogenase		218	166	503	53	274	243	390	1847		50.1483	38.6041	113.99	19.2406	70.5671	49.5813	80.3451	60.3538		-0.113106	0.355645	-0.413276	0.147847	-0.00491838	0.204055		1	1	1	1	1	1
AAEL002766	glutamyl-tRNA(Gln) amidotransferase subunit A		0	0	12	0	7	0	13	32		0	0	2.71945	0	1.80281	0	2.67817	1.02863		0	1.16427	0	1.00061	0	1.15809		1	1	1	1	1	1
AAEL002767	conserved hypothetical protein		120	111	110	66	81	176	135	799		27.6045	25.8136	24.9283	23.9599	20.8611	35.9107	27.8118	26.6986		-0.0289151	-0.043953	-0.06102	-0.120635	0.11352	0.00322456		1	1	1	1	1	1
AAEL002770	hypothetical protein		41	49	51	27	19	55	25	267		9.43155	11.3952	11.5577	9.80179	4.89334	11.2221	5.15033	9.06457		0.0805819	0.0866246	0.0163815	-0.276694	0.0740497	-0.255316		1	1	1	1	1	1
AAEL002771	microtubule binding protein, putative		22	21	33	6	7	32	29	150		5.06083	4.88366	7.47849	2.17818	1.80281	6.52922	5.97438	4.84394		-0.0148783	0.164221	-0.344811	-0.419415	0.10691	0.0695386		1	1	1	1	1	1
AAEL002772	chromo domain protein		38	59	48	34	50	44	65	338		8.74144	13.7208	10.8778	12.343	12.8772	8.97768	13.3908	11.5612		0.192255	0.093046	0.146994	0.165107	0.0113255	0.181839		1	1	1	1	1	1
AAEL002774	slender lobes, putative		135	131	202	44	54	122	102	790		31.0551	30.4647	45.7774	15.9733	13.9074	24.8927	21.0133	26.1548		-0.0082821	0.167623	-0.286123	-0.345475	-0.0953744	-0.168312		1	1	1	1	1	1
AAEL002775	conserved hypothetical protein		21	24	42	9	4	10	17	127		4.8308	5.58132	9.51807	3.26726	1.03018	2.04038	3.50222	4.25289		0.0603905	0.285943	-0.16165	-0.611669	-0.351315	-0.133174		1	1	1	1	1	1
AAEL002776	conserved hypothetical protein		3273	3656	4035	1996	5018	4144	5555	27677		752.914	850.221	914.415	724.607	1292.36	845.534	1144.4	932.064		0.0527735	0.0843775	-0.0166386	0.234589	0.0503732	0.181794		1	1	1	1	1	1
AAEL002777	conserved hypothetical protein		19	11	34	7	29	15	29	144		4.37072	2.55811	7.70511	2.54121	7.46878	3.06057	5.97438	4.81127		-0.219374	0.237923	-0.222043	0.224742	-0.146691	0.130609		1	1	1	1	1	1
AAEL002779	ribokinase		18	25	46	13	48	27	57	234		4.14068	5.81388	10.4246	4.71938	12.3621	5.50903	11.7427	7.81606		0.141597	0.388753	0.0543526	0.461505	0.119004	0.439546		1	1	1	1	1	1
AAEL002781	galactokinase		206	164	214	101	122	241	227	1275		47.3878	38.139	48.4968	36.666	31.4204	49.1732	46.765	42.5783		-0.0938545	0.0100052	-0.11087	-0.177529	0.0159957	-0.00572174		1	1	1	1	1	1
AAEL002782	conserved hypothetical protein		11	9	18	0	9	14	27	88		2.53042	2.093	4.07917	0	2.3179	2.85653	5.56235	2.77705		-0.0758256	0.195131	-1.1352	-0.035191	0.0490004	0.324371		1	1	1	1	1	1
AAEL002783	mitochondrial ribosomal protein, L37, putative		5	8	8	1	5	6	8	41		1.15019	1.86044	1.81297	0.363029	1.28772	1.22423	1.6481	1.33524		0.183565	0.173442	-0.379864	0.0421267	0.0231852	0.136332		1	1	1	1	1	1
AAEL002784	zinc finger protein		53	50	40	26	9	38	26	242		12.192	11.6278	9.06483	9.43876	2.3179	7.75345	5.35634	8.25015		-0.0202393	-0.126304	-0.10912	-0.692104	-0.192586	-0.348353		1	1	1	1	1	1
AAEL002785	DNA polymerase epsilon subunit b		8	4	4	3	2	10	7	38		1.8403	0.93022	0.906483	1.08909	0.515088	2.04038	1.44209	1.25195		-0.256532	-0.26575	-0.199412	-0.455335	0.0406274	-0.0942974		1	1	1	1	1	1
AAEL002788	conserved hypothetical protein		93	99	64	60	32	112	101	561		21.3935	23.023	14.5037	21.7818	8.24141	22.8523	20.8073	18.9433		0.031594	-0.166896	0.007739	-0.407908	0.0283903	-0.011953		1	1	1	1	1	1
AAEL002789	26S proteasome non-ATPase regulatory subunit		408	374	309	220	147	418	349	2225		93.8555	86.9756	70.0258	79.8665	37.859	85.288	71.8985	75.1098		-0.032989	-0.126887	-0.0699334	-0.392927	-0.041479	-0.115457		1	1	1	1	1	1
AAEL002791	conserved hypothetical protein		6	6	10	0	6	6	11	45		1.38023	1.39533	2.26621	0	1.54526	1.22423	2.26614	1.43963		0.00413115	0.19331	-0.89769	0.0431417	-0.0451397	0.193299		1	1	1	1	1	1
AAEL002793	conserved hypothetical protein		53	100	86	59	39	69	84	490		12.192	23.2555	19.4894	21.4187	10.0442	14.0786	17.3051	16.8262		0.277103	0.201091	0.241689	-0.0826628	0.061545	0.150023		1	1	1	1	1	1
AAEL002794	hypothetical protein		43	16	74	9	31	34	71	278		9.89163	3.72088	16.7699	3.26726	7.98387	6.9373	14.6269	9.02826		-0.410578	0.225719	-0.463974	-0.0910027	-0.150427	0.16709		1	1	1	1	1	1
AAEL002796	l-asparaginase i		145	98	140	64	49	202	111	809		33.3555	22.7904	31.7269	23.2339	12.6197	41.2157	22.8674	26.8299		-0.164217	-0.0216068	-0.155919	-0.417887	0.0914015	-0.162764		1	1	1	1	1	1
AAEL002797	conserved hypothetical protein		64	80	137	42	157	103	117	700		14.7224	18.6044	31.047	15.2472	40.4344	21.0159	24.1035	23.5964		0.10042	0.32097	0.0150113	0.435055	0.152823	0.21183		1	1	1	1	1	1
AAEL002798	conserved hypothetical protein		13	16	28	5	30	14	37	143		2.99049	3.72088	6.34538	1.81515	7.72632	2.85653	7.62248	4.72532		0.089526	0.312077	-0.199551	0.395214	-0.0186284	0.389487		1	1	1	1	1	1
AAEL002801	hypothetical protein		7	5	4	4	4	4	0	28		1.61027	1.16278	0.906483	1.45212	1.03018	0.816153	0	0.996853		-0.123318	-0.213797	-0.0397013	-0.167775	-0.250783	-0.956712		1	1	1	1	1	1
AAEL002802	WD-repeat protein		16	9	10	18	6	15	12	86		3.68061	2.093	2.26621	6.53453	1.54526	3.06057	2.47216	3.09319		-0.228496	-0.19687	0.239408	-0.347038	-0.0756056	-0.162038		1	1	1	1	1	1
AAEL002804	oligosaccharyl transferase		9	4	9	3	0	3	11	39		2.07034	0.93022	2.03959	1.08909	0	0.612115	2.26614	1.28678		-0.302928	-0.00592315	-0.245808	-1.05506	-0.446474	0.0359272		1	1	1	1	1	1
AAEL002805	conserved hypothetical protein		35	14	38	8	7	20	25	147		8.05133	3.25577	8.61159	2.90424	1.80281	4.08076	5.15033	4.83669		-0.377979	0.0285305	-0.424569	-0.614884	-0.285002	-0.188144		1	1	1	1	1	1
AAEL002807	hypothetical protein		77	79	46	26	50	52	72	402		17.7129	18.3719	10.4246	9.43876	12.8772	10.61	14.8329	13.4669		0.0156889	-0.226856	-0.269145	-0.136651	-0.219341	-0.0761225		1	1	1	1	1	1
AAEL002808	diphthine synthase		14	15	34	7	35	22	48	175		3.22053	3.48833	7.70511	2.54121	9.01404	4.48884	9.88863	5.76381		0.0327359	0.363814	-0.0961518	0.430357	0.136972	0.469739		1	1	1	1	1	1
AAEL002809	down syndrome critical region protein		1	8	17	8	11	8	22	75		0.230038	1.86044	3.85255	2.90424	2.83299	1.63231	4.53229	2.54926		0.680453	0.974222	0.858448	0.848364	0.629491	1.04156		1	1	1	1	1	1
AAEL002812	conserved hypothetical protein		51	47	63	42	29	68	51	351		11.7319	10.9301	14.2771	15.2472	7.46878	13.8746	10.5067	12.0052		-0.0302121	0.0839711	0.11214	-0.191985	0.0717252	-0.0470566		1	1	1	1	1	1
AAEL002813	coupling factor, putative		780	1190	2003	715	3092	1571	2640	11991		179.43	276.741	453.921	259.566	796.326	320.544	543.874	404.343		0.188009	0.402794	0.160205	0.646822	0.251781	0.48128		1	0.000344312	1	4.93834e-97	1	9.5916e-22
AAEL002814	hypothetical protein		51	57	31	29	6	60	17	251		11.7319	13.2556	7.02524	10.5279	1.54526	12.2423	3.50222	8.54721		0.0521936	-0.217858	-0.046198	-0.834849	0.0181896	-0.508248		1	1	1	1	1	1
AAEL002818	splicing factor u2af large subunit		150	130	225	72	148	166	214	1105		34.5057	30.2322	50.9897	26.1381	38.1165	33.8703	44.0868	36.8485		-0.0570678	0.168782	-0.119816	0.0429856	-0.00802411	0.105874		1	1	1	1	1	1
AAEL002819	conserved hypothetical protein		10	9	10	3	11	11	11	65		2.30038	2.093	2.26621	1.08909	2.83299	2.24442	2.26614	2.15603		-0.0376025	-0.00597615	-0.287723	0.0838645	-0.00982995	-0.00598751		1	1	1	1	1	1
AAEL002822	actin		3	3	8	2	6	5	7	34		0.690114	0.697665	1.81297	0.726059	1.54526	1.02019	1.44209	1.13348		0.00366899	0.354391	0.0171931	0.292416	0.136982	0.265952		1	1	1	1	1	1
AAEL002824	hypothetical protein		4	5	5	0	2	4	3	23		0.920152	1.16278	1.1331	0	0.515088	0.816153	0.618039	0.737902		0.0851476	0.0755872	-0.748247	-0.194917	-0.0423178	-0.136503		1	1	1	1	1	1
AAEL002825	NADH:ubiquinone dehydrogenase, putative		458	455	527	217	308	610	347	2922		105.357	105.813	119.429	78.7774	79.3236	124.463	71.4865	97.8071		0.0018689	0.0543485	-0.125986	-0.122993	0.0722501	-0.168051		1	1	1	1	1	1
AAEL002826	conserved hypothetical protein		23	15	25	16	28	30	55	192		5.29087	3.48833	5.66552	5.80847	7.21124	6.12115	11.3307	6.41661		-0.172812	0.0286652	0.0391226	0.130249	0.0611546	0.322215		1	1	1	1	1	1
AAEL002827	ATP synthase beta subunit		1917	1223	1470	472	897	1388	1366	8733		440.983	284.415	333.133	171.35	231.017	283.205	281.414	289.359		-0.190361	-0.121741	-0.410228	-0.280599	-0.192211	-0.194964		1	1	0.0114165	1	1	1
AAEL002828	hypothetical protein		6	9	22	2	16	12	32	99		1.38023	2.093	4.98566	0.726059	4.12071	2.44846	6.59242	3.19236		0.161684	0.516084	-0.232081	0.436835	0.224274	0.633305		1	1	1	1	1	1
AAEL002829	kakapo		6	10	20	2	3	6	12	59		1.38023	2.32555	4.53242	0.726059	0.772632	1.22423	2.47216	1.91904		0.203637	0.476363	-0.232081	-0.210771	-0.0451397	0.228142		1	1	1	1	1	1
AAEL002831	conserved hypothetical protein		32	68	43	35	50	69	61	358		7.36121	15.8137	9.74469	12.706	12.8772	14.0786	12.5668	12.164		0.325902	0.119	0.232201	0.237924	0.276095	0.22749		1	1	1	1	1	1
AAEL002832	40S ribosomal protein S26		5625	5927	5975	3594	7224	8113	7250	43708		1293.96	1378.35	1354.06	1304.73	1860.5	1655.36	1493.59	1477.22		0.0274348	0.0197128	0.00359739	0.157687	0.106956	0.0623018		1	1	1	1	1	1
AAEL002833	cathepsin l		1382	1052	1916	538	1181	1656	2162	9887		317.912	244.648	434.205	195.31	304.16	337.887	445.4	325.646		-0.113684	0.135315	-0.211412	-0.0191935	0.0264483	0.146365		1	1	1	1	1	1
AAEL002834	myo-inositol-1 phosphate synthase		318	354	492	89	163	258	464	2138		73.152	82.3245	111.497	32.3096	41.9797	52.6419	95.59	69.9279		0.0511707	0.182631	-0.3534	-0.240309	-0.142434	0.115908		1	1	1	1	1	1
AAEL002836	carbon catabolite repressor protein		21	33	30	12	37	49	31	213		4.8308	7.67432	6.79862	4.35635	9.52913	9.99787	6.3864	7.08193		0.194576	0.143376	-0.0430194	0.286437	0.306873	0.117012		1	1	1	1	1	1
AAEL002837	radical sam proteins		5	2	8	1	12	3	17	48		1.15019	0.46511	1.81297	0.363029	3.09053	0.612115	3.50222	1.57088		-0.307501	0.173442	-0.379864	0.386871	-0.220777	0.438068		1	1	1	1	1	1
AAEL002838	conserved hypothetical protein		4	5	4	1	5	4	9	32		0.920152	1.16278	0.906483	0.363029	1.28772	0.816153	1.85412	1.04435		0.0851476	-0.00533199	-0.298746	0.123245	-0.0423178	0.263348		1	1	1	1	1	1
AAEL002840	conserved hypothetical protein		4	11	11	4	6	4	14	54		0.920152	2.55811	2.49283	1.45212	1.54526	0.816153	2.88418	1.80983		0.391334	0.380932	0.168764	0.192585	-0.0423178	0.439863		1	1	1	1	1	1
AAEL002841	3-hydroxyacyl-coa dehyrogenase		16	16	29	9	14	28	18	130		3.68061	3.72088	6.572	3.26726	3.60562	5.71307	3.70823	4.32395		0.00448417	0.241818	-0.0489126	-0.00847443	0.182913	0.00308104		1	1	1	1	1	1
AAEL002842	3-hydroxyacyl-coa dehyrogenase		40	57	112	30	83	59	88	469		9.20152	13.2556	25.3815	10.8909	21.3762	12.0383	18.1291	15.7533		0.155707	0.434729	0.0717682	0.360776	0.114522	0.289944		1	1	1	1	1	1
AAEL002843	conserved hypothetical protein		6	7	9	6	13	5	23	69		1.38023	1.62789	2.03959	2.17818	3.34807	1.02019	4.7383	2.33321		0.0632295	0.151448	0.177524	0.351273	-0.112292	0.494858		1	1	1	1	1	1
AAEL002844	conserved hypothetical protein		157	319	137	267	54	245	80	1259		36.1159	74.1851	31.047	96.9288	13.9074	49.9894	16.481	45.5221		0.311388	-0.0652884	0.427251	-0.410651	0.140514	-0.337874		1	1	1	1	1	1
AAEL002846	inositol triphosphate 3-kinase c		23	43	23	13	32	25	34	193		5.29087	9.99987	5.21228	4.71938	8.24141	5.10096	7.00444	6.50989		0.268953	-0.00626118	-0.0477307	0.186774	-0.0152872	0.117959		1	1	1	1	1	1
AAEL002848	tubulin beta chain		206	226	211	79	217	256	303	1498		47.3878	52.5575	47.817	28.6793	55.8871	52.2338	62.4219	49.5692		0.0447882	0.00389921	-0.216909	0.0713671	0.0421155	0.119231		1	1	1	1	1	1
AAEL002851	tubulin beta chain		1864	1273	1738	344	872	1589	1877	9557		428.791	296.043	393.867	124.882	224.578	324.217	386.686	311.295		-0.1608	-0.0368778	-0.535253	-0.280693	-0.121345	-0.0448643		1	1	3.66474e-18	1	1	1
AAEL002854	hypothetical protein		3	2	4	3	1	6	5	24		0.690114	0.46511	0.906483	1.08909	0.257544	1.22423	1.03007	0.808948		-0.126552	0.0944993	0.160837	-0.289012	0.204134	0.140483		1	1	1	1	1	1
AAEL002856	conserved hypothetical protein		30	65	86	33	51	61	85	411		6.90114	15.1161	19.4894	11.98	13.1347	12.4463	17.5111	13.797		0.33382	0.442904	0.234318	0.273657	0.250637	0.396918		1	1	1	1	1	1
AAEL002857	conserved hypothetical protein		6	8	7	3	25	11	9	69		1.38023	1.86044	1.58635	1.08909	6.4386	2.24442	1.85412	2.35046		0.115241	0.0532459	-0.088437	0.623357	0.189456	0.113906		1	1	1	1	1	1
AAEL002860	conserved hypothetical protein		534	323	657	125	587	345	936	3507		122.84	75.1153	148.89	45.3787	151.178	70.3932	192.828	115.232		-0.213164	0.0834009	-0.431285	0.0900168	-0.241284	0.195574		1	1	1	1	1	1
AAEL002861	conserved hypothetical protein		913	931	778	616	556	924	739	5457		210.025	216.509	176.311	223.626	143.195	188.531	152.244	187.206		0.013193	-0.0759118	0.0272272	-0.166151	-0.0468396	-0.139574		1	1	1	1	1	1
AAEL002862	tensin		26	15	46	4	25	30	49	195		5.98099	3.48833	10.4246	1.45212	6.4386	6.12115	10.0946	6.28577		-0.224228	0.235253	-0.573017	0.031019	0.00973813	0.221553		1	1	1	1	1	1
AAEL002864	hypothetical protein		10	12	26	6	5	10	36	105		2.30038	2.79066	5.89214	2.17818	1.28772	2.04038	7.41647	3.41513		0.0777614	0.386764	-0.0217618	-0.225484	-0.0476837	0.483748		1	1	1	1	1	1
AAEL002865	hypothetical protein		21	12	18	0	3	10	11	75		4.8308	2.79066	4.07917	0	0.772632	2.04038	2.26614	2.39711		-0.225869	-0.0702767	-1.40061	-0.713688	-0.351315	-0.309618		1	1	1	1	1	1
AAEL002866	cyclin l		661	453	915	189	290	682	619	3809		152.055	105.347	207.358	68.6126	74.6878	139.154	127.522	124.962		-0.159124	0.134568	-0.344904	-0.308161	-0.0384521	-0.0763058		1	1	1	1	1	1
AAEL002867	phenylalanyl-tRNA synthetase alpha chain		76	69	88	40	95	79	169	616		17.4829	16.0463	19.9426	14.5212	24.4667	16.119	34.8162	20.485		-0.0367984	0.0565632	-0.0796105	0.144558	-0.034859	0.296716		1	1	1	1	1	1
AAEL002869	conserved hypothetical protein		96	51	109	17	53	56	126	508		22.0836	11.8603	24.7017	6.1715	13.6498	11.4261	25.9576	16.5501		-0.266628	0.0482423	-0.543744	-0.206541	-0.282551	0.0696125		1	1	1	1	1	1
AAEL002870	dipeptidyl peptidase iii		90	41	45	19	31	55	30	311		20.7034	9.53476	10.1979	6.89756	7.98387	11.2221	6.18039	10.3886		-0.331892	-0.30327	-0.469108	-0.407259	-0.262471	-0.51537		1	1	1	1	1	1
AAEL002874	apolipoprotein a binding protein		5	5	10	1	11	8	8	48		1.15019	1.16278	2.26621	0.363029	2.83299	1.63231	1.6481	1.57937		0.00402963	0.261635	-0.379864	0.351476	0.132603	0.136332		1	1	1	1	1	1
AAEL002875	conserved hypothetical protein		232	6694	159	148	65	617	133	8048		53.3688	1556.72	36.0327	53.7283	16.7404	125.892	27.3997	267.126		1.46336	-0.169811	0.00290528	-0.499989	0.371774	-0.288007		0	1	1	1	1	1
AAEL002879	heterogeneous nuclear ribonucleoprotein r		92	65	119	38	50	89	120	573		21.1635	15.1161	26.9679	13.7951	12.8772	18.1594	24.7216	18.9715		-0.144524	0.104384	-0.183696	-0.213157	-0.0658136	0.0669032		1	1	1	1	1	1
AAEL002880	conserved hypothetical protein		7	2	4	1	1	8	3	26		1.61027	0.46511	0.906483	0.363029	0.257544	1.63231	0.618039	0.836111		-0.434849	-0.213797	-0.507211	-0.597309	0.00525571	-0.344968		1	1	1	1	1	1
AAEL002881	NADH:ubiquinone dehydrogenase, putative		88	103	171	58	259	152	234	1065		20.2433	23.9532	38.7522	21.0557	66.7039	31.0138	48.207	35.7042		0.0724225	0.27998	0.0169238	0.5149	0.183795	0.374357		1	1	1	0.727703	1	1
AAEL002885	protein kinase c zeta and iota isoform		86	76	123	17	63	93	124	582		19.7833	17.6742	27.8744	6.1715	16.2253	18.9756	25.5456	18.8928		-0.04844	0.147644	-0.496425	-0.0851535	-0.0179184	0.110037		1	1	1	1	1	1
AAEL002886	thioredoxin reductase		2591	4262	1086	2301	506	2299	960	14005		596.028	991.15	246.11	835.331	130.317	469.084	197.773	495.113		0.220814	-0.38393	0.14655	-0.659744	-0.103977	-0.478808		1	0.00181555	1	1.55384e-72	1	1.33354e-24
AAEL002887	armadillo		15	8	13	7	20	15	39	117		3.45057	1.86044	2.94607	2.54121	5.15088	3.06057	8.03451	3.86346		-0.2484	-0.0645921	-0.124419	0.166065	-0.0490665	0.353277		1	1	1	1	1	1
AAEL002888	williams-beuren syndrome critical region protein		25	19	23	10	72	41	52	242		5.75095	4.41855	5.21228	3.63029	18.5432	8.36557	10.7127	8.0905		-0.110081	-0.041206	-0.191354	0.498257	0.15817	0.263345		1	1	1	1	1	1
AAEL002889	hypothetical protein		1	6	4	0	9	13	6	39		0.230038	1.39533	0.906483	0	2.3179	2.6525	1.23608	1.24833		0.569344	0.410438	-0.332477	0.767531	0.821718	0.523671		1	1	1	1	1	1
AAEL002890	conserved hypothetical protein		9	17	29	8	26	19	36	144		2.07034	3.95344	6.572	2.90424	6.69615	3.87673	7.41647	4.78419		0.262317	0.474626	0.135864	0.482515	0.25422	0.525663		1	1	1	1	1	1
AAEL002891	conserved hypothetical protein		13	7	19	6	20	13	11	89		2.99049	1.62789	4.30579	2.17818	5.15088	2.6525	2.26614	3.02455		-0.241909	0.149914	-0.127614	0.224568	-0.0486326	-0.111839		1	1	1	1	1	1
AAEL002895	conserved hypothetical protein		7	4	6	0	1	7	4	29		1.61027	0.93022	1.35972	0	0.257544	1.42827	0.824052	0.915725		-0.204579	-0.0646943	-0.956712	-0.597309	-0.0460165	-0.24742		1	1	1	1	1	1
AAEL002898	conserved hypothetical protein		114	139	266	59	384	190	412	1564		26.2243	32.3252	60.2811	21.4187	98.8969	38.7673	84.8774	51.8273		0.0902156	0.359616	-0.0871736	0.574056	0.168696	0.50781		1	1	1	1.09617e-05	1	0.056014
AAEL002900	conserved hypothetical protein		82	43	78	30	43	57	66	399		18.8631	9.99987	17.6764	10.8909	11.0744	11.6302	13.5969	13.3902		-0.271599	-0.0279131	-0.235228	-0.2281	-0.207202	-0.140413		1	1	1	1	1	1
AAEL002905	conserved hypothetical protein		18	13	25	6	5	28	21	116		4.14068	3.02322	5.66552	2.17818	1.28772	5.71307	4.32627	3.76209		-0.129268	0.130749	-0.261314	-0.465037	0.134255	0.0181828		1	1	1	1	1	1
AAEL002906	26S proteasome regulatory subunit rpn2		27	26	42	8	32	23	65	223		6.21102	6.04643	9.51807	2.90424	8.24141	4.69288	13.3908	7.28641		-0.0112953	0.180653	-0.314973	0.119488	-0.117363	0.326319		1	1	1	1	1	1
AAEL002907	conserved hypothetical protein		3	4	11	5	10	11	3	47		0.690114	0.93022	2.49283	1.81515	2.57544	2.24442	0.618039	1.62374		0.103718	0.480763	0.354861	0.493887	0.43873	-0.0366714		1	1	1	1	1	1
AAEL002909	lysosomal acid lipase, putative		1	7	34	9	48	8	56	163		0.230038	1.62789	7.70511	3.26726	12.3621	1.63231	11.5367	5.48021		0.628442	1.2644	0.90648	1.46556	0.629491	1.43604		1	0.612495	1	0.000404916	1	0.000753981
AAEL002910	conserved hypothetical protein		22	9	26	9	13	9	38	126		5.06083	2.093	5.89214	3.26726	3.34807	1.83634	7.82849	4.18945		-0.360651	0.0637153	-0.181068	-0.171062	-0.412203	0.18358		1	1	1	1	1	1
AAEL002911	lysosomal acid lipase, putative		30	33	78	9	86	79	68	383		6.90114	7.67432	17.6764	3.26726	22.1488	16.119	14.0089	12.5423		0.0448851	0.400953	-0.311341	0.497926	0.361366	0.301232		1	1	1	1	1	1
AAEL002913	peroxisomal membrane protein 70 abcd3		43	62	74	15	73	60	95	422		9.89163	14.4184	16.7699	5.44544	18.8007	12.2423	19.5712	13.8771		0.160939	0.225719	-0.252263	0.274809	0.0909391	0.292073		1	1	1	1	1	1
AAEL002917	conserved hypothetical protein		68	72	40	46	24	64	43	357		15.6426	16.744	9.06483	16.6994	6.18106	13.0584	8.85856	12.3213		0.0291893	-0.232988	0.0280442	-0.394933	-0.0773332	-0.242767		1	1	1	1	1	1
AAEL002921	conserved hypothetical protein		0	1	8	2	6	4	8	29		0	0.232555	1.81297	0.726059	1.54526	0.816153	1.6481	0.968729		0.335011	1.00281	0.665609	0.940831	0.705929	0.965696		1	1	1	1	1	1
AAEL002924	conserved hypothetical protein		3	3	6	0	3	5	1	21		0.690114	0.697665	1.35972	0	0.772632	1.02019	0.206013	0.678049		0.00366899	0.243602	-0.648415	0.0385032	0.136982	-0.340905		1	1	1	1	1	1
AAEL002929	AMP dependent ligase		166	133	333	105	151	247	251	1386		38.1863	30.9298	75.4647	38.1181	38.8892	50.3974	51.7093	46.2421		-0.0909994	0.294717	-0.000772338	0.00788021	0.119952	0.131069		1	1	1	1	1	1
AAEL002930	hypothetical protein		5	3	5	2	0	7	6	28		1.15019	0.697665	1.1331	0.726059	0	1.42827	1.23608	0.910195		-0.17728	-0.00553071	-0.163756	-0.829365	0.081331	0.0267834		1	1	1	1	1	1
AAEL002933	conserved hypothetical protein		270	321	165	244	41	256	80	1377		62.1102	74.6502	37.3924	88.5792	10.5593	52.2338	16.481	48.858		0.0796336	-0.219459	0.153752	-0.762775	-0.0749482	-0.572336		1	1	1	1.11769e-08	1	0.00464107
AAEL002935	conserved hypothetical protein		14	12	18	2	17	14	20	97		3.22053	2.79066	4.07917	0.726059	4.37825	2.85653	4.12026	3.16735		-0.0583262	0.0972665	-0.567455	0.126606	-0.0488641	0.101416		1	1	1	1	1	1
AAEL002938	skd/vacuolar sorting		56	43	97	36	67	51	82	432		12.8821	9.99987	21.9822	13.0691	17.2555	10.4059	16.8931	14.6411		-0.108084	0.229327	0.0061619	0.125253	-0.0911287	0.116142		1	1	1	1	1	1
AAEL002943	che-11		13	2	20	2	9	8	17	71		2.99049	0.46511	4.53242	0.726059	2.3179	1.63231	3.50222	2.3095		-0.680964	0.171225	-0.537219	-0.10282	-0.24086	0.0646047		1	1	1	1	1	1
AAEL002944	conserved hypothetical protein		6	9	7	4	16	15	12	69		1.38023	2.093	1.58635	1.45212	4.12071	3.06057	2.47216	2.3093		0.161684	0.0532459	0.0193214	0.436835	0.314574	0.228142		1	1	1	1	1	1
AAEL002946	conserved hypothetical protein		25	12	41	5	38	14	62	197		5.75095	2.79066	9.29145	1.81515	9.78668	2.85653	12.7728	6.43775		-0.298819	0.202747	-0.470279	0.224835	-0.289357	0.338448		1	1	1	1	1	1
AAEL002948	frataxin, putative		5	10	11	4	17	16	19	82		1.15019	2.32555	2.49283	1.45212	4.37825	3.26461	3.91425	2.71111		0.271961	0.299814	0.0876462	0.530305	0.40926	0.483896		1	1	1	1	1	1
AAEL002949	Osiris, putative		112	146	195	57	80	127	161	878		25.7642	33.953	44.1911	20.6927	20.6035	25.9129	33.1681	29.1836		0.119054	0.23292	-0.0943816	-0.0962387	0.00247863	0.108956		1	1	1	1	1	1
AAEL002950	conserved hypothetical protein		265	351	248	260	99	365	200	1788		60.96	81.6268	56.202	94.3876	25.4969	74.4739	41.2026	62.05		0.126428	-0.0351736	0.189367	-0.376588	0.0867013	-0.16944		1	1	1	1	1	1
AAEL002953	actin 3 isoform, putative		12	11	22	2	33	11	38	129		2.76045	2.55811	4.98566	0.726059	8.49896	2.24442	7.82849	4.22888		-0.0307474	0.243445	-0.50472	0.468109	-0.0831825	0.433276		1	1	1	1	1	1
AAEL002955	conserved hypothetical protein		171	225	403	64	226	123	686	1898		39.3365	52.3249	91.3282	23.2339	58.205	25.0967	141.325	61.55		0.123367	0.364557	-0.227154	0.169452	-0.193934	0.553835		1	1	1	1	1	1.27215e-08
AAEL002958	conserved hypothetical protein		2	5	9	8	25	8	11	68		0.460076	1.16278	2.03959	2.90424	6.4386	1.63231	2.26614	2.41482		0.314831	0.530574	0.672361	1.00248	0.443404	0.572425		1	1	1	1	1	1
AAEL002959	brain chitinase and chia		13	5	17	4	8	11	19	77		2.99049	1.16278	3.85255	1.45212	2.06035	2.24442	3.91425	2.52528		-0.369433	0.103871	-0.285817	-0.149681	-0.115682	0.110433		1	1	1	1	1	1
AAEL002960	conserved hypothetical protein		266	282	669	59	234	244	726	2480		61.1901	65.5805	151.609	21.4187	60.2653	49.7853	149.565	79.9164		0.0299993	0.3932	-0.453268	-0.00659182	-0.0892557	0.387313		1	1	1	1	1	1
AAEL002961	Osiris, putative		1	52	20	1	4	26	8	112		0.230038	12.0929	4.53242	0.363029	1.03018	5.30499	1.6481	3.60023		1.45615	1.04158	0.117024	0.456461	1.10725	0.63322		0.000437553	1	1	1	1	1
AAEL002962	conserved hypothetical protein		60	189	708	7	25	127	279	1395		13.8023	43.9529	160.448	2.54121	6.4386	25.9129	57.4776	44.3676		0.498761	1.05968	-0.708257	-0.324122	0.270656	0.614809		1	6.7021e-58	1	1	1	0.000898199
AAEL002963	conserved hypothetical protein		77	95	146	38	97	128	94	675		17.7129	22.0927	33.0866	13.7951	24.9818	26.1169	19.3652	22.4502		0.094997	0.269104	-0.10719	0.14792	0.167068	0.0383185		1	1	1	1	1	1
AAEL002964	brain chitinase and chia		26	20	37	7	26	33	77	226		5.98099	4.6511	8.38497	2.54121	6.69615	6.73326	15.863	7.26438		-0.105217	0.142681	-0.353116	0.0475488	0.0498798	0.414769		1	1	1	1	1	1
AAEL002965	conserved hypothetical protein		321	506	903	160	333	491	821	3535		73.8422	117.673	204.639	58.0847	85.7622	100.183	169.137	115.617		0.201935	0.441933	-0.103925	0.0648284	0.13218	0.359272		1	0.0066456	1	1	1	1
AAEL002968	conserved hypothetical protein		12	9	9	7	3	6	3	49		2.76045	2.093	2.03959	2.54121	0.772632	1.22423	0.618039	1.72131		-0.110955	-0.12119	-0.0334168	-0.48341	-0.317779	-0.558584		1	1	1	1	1	1
AAEL002971	sarcalumenin		42	12	24	6	8	12	22	126		9.66159	2.79066	5.4389	2.17818	2.06035	2.44846	4.53229	4.15863		-0.51818	-0.242753	-0.617703	-0.639771	-0.570954	-0.318876		1	1	1	1	1	1
AAEL002972	brain chitinase and chia		38	36	77	11	37	67	134	400		8.74144	8.37198	17.4498	3.99332	9.52913	13.6706	27.6057	12.766		-0.0183261	0.295332	-0.328849	0.0366666	0.190687	0.492727		1	1	1	1	1	1
AAEL002978	leucyl aminopeptidase, putative		83	63	131	15	45	50	119	506		19.0931	14.651	29.6873	5.44544	11.5895	10.2019	24.5156	16.4548		-0.113648	0.190084	-0.533705	-0.213908	-0.26829	0.107567		1	1	1	1	1	1
AAEL002982	matrix metalloproteinase		22	8	23	7	9	23	30	122		5.06083	1.86044	5.21228	2.54121	2.3179	4.69288	6.18039	3.98085		-0.407094	0.0123255	-0.283113	-0.320017	-0.0314901	0.0837927		1	1	1	1	1	1
AAEL002983	conserved hypothetical protein		187	146	271	124	133	128	348	1337		43.0171	33.953	61.4142	45.0156	34.2534	26.1169	71.6925	45.0661		-0.102226	0.154026	0.0196332	-0.0984238	-0.215421	0.221028		1	1	1	1	1	1
AAEL002986	conserved hypothetical protein		63	44	111	12	56	63	193	542		14.4924	10.2324	25.1549	4.35635	14.4225	12.8544	39.7605	17.3248		-0.148707	0.23697	-0.508475	-0.00207161	-0.0513352	0.434539		1	1	1	1	1	1
AAEL002987	kinesin heavy chain		18	17	30	17	5	20	39	146		4.14068	3.95344	6.79862	6.1715	1.28772	4.08076	8.03451	4.92389		-0.0191504	0.207455	0.166684	-0.465037	-0.00603668	0.27808		1	1	1	1	1	1
AAEL002988	conserved hypothetical protein		136	144	205	46	89	152	200	972		31.2852	33.4879	46.4573	16.6994	22.9214	31.0138	41.2026	31.8668		0.0293686	0.170813	-0.270236	-0.134091	-0.00375907	0.118922		1	1	1	1	1	1
AAEL002989	hypothetical protein		2	11	12	6	18	16	12	77		0.460076	2.55811	2.71945	2.17818	4.63579	3.26461	2.47216	2.61262		0.621017	0.645707	0.55665	0.864874	0.720061	0.607268		1	1	1	1	1	1
AAEL002993	39S ribosomal protein L43		20	27	73	20	57	51	85	333		4.60076	6.27899	16.5433	7.26059	14.68	10.4059	17.5111	11.0401		0.130197	0.542532	0.191463	0.491294	0.34424	0.566936		1	1	1	1	1	1
AAEL002998	conserved hypothetical protein		9	10	23	3	14	18	13	90		2.07034	2.32555	5.21228	1.08909	3.60562	3.67269	2.67817	2.95053		0.0462651	0.377289	-0.245808	0.224334	0.231921	0.103025		1	1	1	1	1	1
AAEL002999	GTPase_rho		9	6	3	0	3	1	8	30		2.07034	1.39533	0.679862	0	0.772632	0.204038	1.6481	0.967187		-0.15324	-0.411676	-1.05506	-0.368142	-0.749669	-0.0893646		1	1	1	1	1	1
AAEL003001	WD-repeat protein		16	18	31	6	24	21	39	155		3.68061	4.18599	7.02524	2.17818	6.18106	4.2848	8.03451	5.08148		0.0531683	0.269953	-0.212656	0.215993	0.0628437	0.326738		1	1	1	1	1	1
AAEL003004	hypothetical protein		5	8	28	5	17	8	27	98		1.15019	1.86044	6.34538	1.81515	4.37825	1.63231	5.56235	3.24915		0.183565	0.68554	0.173912	0.530305	0.132603	0.630205		1	1	1	1	1	1
AAEL003005	hypothetical protein		16	11	34	7	21	27	60	176		3.68061	2.55811	7.70511	2.54121	5.40843	5.50903	12.3608	5.68047		-0.148289	0.309008	-0.150958	0.159941	0.167663	0.510117		1	1	1	1	1	1
AAEL003006	2-deoxyglucose-6-phosphate phosphatase		303	426	303	390	120	414	272	2228		69.7015	99.0685	68.6661	141.581	30.9053	84.4718	56.0355	78.6329		0.152325	-0.0064809	0.307133	-0.351652	0.0832525	-0.0944755		1	1	1	1	1	1
AAEL003007	hypothetical protein		1	1	4	4	6	1	7	24		0.230038	0.232555	0.906483	1.45212	1.54526	0.204038	1.44209	0.858941		0.00253473	0.410438	0.584534	0.608355	-0.0270843	0.581891		1	1	1	1	1	1
AAEL003008	hypothetical protein		15	8	19	1	10	8	22	83		3.45057	1.86044	4.30579	0.363029	2.57544	1.63231	4.53229	2.67427		-0.2484	0.0914109	-0.811829	-0.119028	-0.299363	0.112711		1	1	1	1	1	1
AAEL003013	dual specificity mitogen-activated protein kinase kinase 4 MAPKK4		46	39	49	10	26	41	43	254		10.5817	9.06965	11.1044	3.63029	6.69615	8.36557	8.85856	8.32948		-0.0656257	0.0205592	-0.449457	-0.194082	-0.0999329	-0.0756298		1	1	1	1	1	1
AAEL003016	hypothetical protein		61	102	34	58	7	79	20	361		14.0323	23.7206	7.70511	21.0557	1.80281	16.119	4.12026	12.6508		0.225497	-0.255368	0.1742	-0.851636	0.0594186	-0.517765		1	1	1	1	1	1
AAEL003018	conserved hypothetical protein		9	18	10	21	12	9	9	88		2.07034	4.18599	2.26621	7.62362	3.09053	1.83634	1.85412	3.27531		0.285977	0.0359386	0.537316	0.161175	-0.04724	-0.0434659		1	1	1	1	1	1
AAEL003019	conserved hypothetical protein		26	24	40	12	60	20	67	249		5.98099	5.58132	9.06483	4.35635	15.4526	4.08076	13.8029	8.3314		-0.0290305	0.17578	-0.13244	0.40353	-0.159536	0.355159		1	1	1	1	1	1
AAEL003022	serine/threonine-protein kinase		61	54	87	24	59	63	109	457		14.0323	12.558	19.716	8.71271	15.1951	12.8544	22.4554	15.0748		-0.0474936	0.145927	-0.203266	0.0341072	-0.0375183	0.201897		1	1	1	1	1	1
AAEL003024	netrin		22	12	29	3	12	16	27	121		5.06083	2.79066	6.572	1.08909	3.09053	3.26461	5.56235	3.91858		-0.245287	0.109663	-0.610772	-0.203789	-0.1814	0.0395452		1	1	1	1	1	1
AAEL003027	conserved hypothetical protein		129	84	259	23	122	122	597	1336		29.6749	19.5346	58.6948	8.34968	31.4204	24.8927	122.99	42.2224		-0.180077	0.294771	-0.543357	0.0246608	-0.0757596	0.615268		1	1	1	1	1	2.06604e-11
AAEL003030	hypothetical protein		4	16	22	5	7	14	15	83		0.920152	3.72088	4.98566	1.81515	1.80281	2.85653	3.0902	2.74163		0.544107	0.665527	0.25503	0.252363	0.435953	0.467945		1	1	1	1	1	1
AAEL003034	conserved hypothetical protein		1	1	4	2	7	2	7	24		0.230038	0.232555	0.906483	0.726059	1.80281	0.408076	1.44209	0.821159		0.00253473	0.410438	0.333132	0.668133	0.150451	0.581891		1	1	1	1	1	1
AAEL003036	conserved hypothetical protein		4	4	7	2	3	8	3	31		0.920152	0.93022	1.58635	0.726059	0.772632	1.63231	0.618039	1.02654		0.00388637	0.202689	-0.0826382	-0.0613281	0.213721	-0.136503		1	1	1	1	1	1
AAEL003038	conserved hypothetical protein		18	14	21	4	16	23	15	111		4.14068	3.25577	4.75904	1.45212	4.12071	4.69288	3.0902	3.64448		-0.0990129	0.0578393	-0.419517	-0.00200327	0.0520065	-0.120336		1	1	1	1	1	1
AAEL003039	nonsense-mediated mRNA decay protein		419	213	446	110	390	237	591	2406		96.3859	49.5342	101.073	39.9332	100.442	48.3571	121.754	79.6399		-0.288258	0.0205795	-0.381409	0.0178665	-0.298661	0.101281		1	1	1	1	1	1
AAEL003041	conserved hypothetical protein		52	29	54	5	31	31	51	253		11.962	6.7441	12.2375	1.81515	7.98387	6.32518	10.5067	8.22492		-0.243388	0.00972993	-0.780697	-0.172045	-0.270411	-0.0553497		1	1	1	1	1	1
AAEL003046	saposin		360	401	677	176	305	501	666	3086		82.8136	93.2546	153.422	63.8932	78.551	102.223	137.205	101.623		0.0514512	0.267305	-0.112338	-0.0228936	0.0912486	0.218852		1	1	1	1	1	1
AAEL003049	pupal cuticle protein 78E, putative		91	54	82	20	29	134	39	449		20.9334	12.558	18.5829	7.26059	7.46878	27.3411	8.03451	14.597		-0.219189	-0.0512076	-0.452197	-0.440244	0.115011	-0.409333		1	1	1	1	1	1
AAEL003051	conserved hypothetical protein		8	4	7	0	6	5	15	45		1.8403	0.93022	1.58635	0	1.54526	1.02019	3.0902	1.43036		-0.256532	-0.0577292	-1.00866	-0.0678334	-0.223267	0.207527		1	1	1	1	1	1
AAEL003055	conserved hypothetical protein		90	101	78	59	106	130	120	684		20.7034	23.4881	17.6764	21.4187	27.2997	26.525	24.7216	23.119		0.0543125	-0.0679366	0.0146131	0.11911	0.1067	0.0763581		1	1	1	1	1	1
AAEL003058	glucosyl/glucuronosyl transferases		4	3	11	1	4	4	3	30		0.920152	0.697665	2.49283	0.363029	1.03018	0.816153	0.618039	0.991149		-0.0961623	0.380932	-0.298746	0.0406906	-0.0423178	-0.136503		1	1	1	1	1	1
AAEL003059	conserved hypothetical protein		11	13	23	5	15	21	25	113		2.53042	3.02322	5.21228	1.81515	3.86316	4.2848	5.15033	3.69705		0.0720605	0.297151	-0.131922	0.172635	0.215514	0.292151		1	1	1	1	1	1
AAEL003064	conserved hypothetical protein		711	901	335	719	129	829	264	3888		163.557	209.532	75.918	261.018	33.2232	169.148	54.3874	138.112		0.107465	-0.332713	0.202804	-0.690152	0.0145795	-0.477107		1	1	1	1.0236e-20	1	0.000147567
AAEL003065	conserved hypothetical protein		11	8	16	0	20	9	25	89		2.53042	1.86044	3.62593	0	5.15088	1.83634	5.15033	2.87919		-0.122269	0.146508	-1.1352	0.292196	-0.127378	0.292151		1	1	1	1	1	1
AAEL003067	conserved hypothetical protein		306	268	553	199	425	284	569	2604		70.3916	62.3248	125.321	72.2428	109.456	57.9468	117.221	87.8436		-0.0527009	0.249964	0.0112425	0.19128	-0.0842268	0.220994		1	1	1	1	1	1
AAEL003069	conserved hypothetical protein		1	2	4	2	4	13	1	27		0.230038	0.46511	0.906483	0.726059	1.03018	2.6525	0.206013	0.888054		0.189387	0.410438	0.333132	0.456461	0.821718	-0.0249668		1	1	1	1	1	1
AAEL003070	conserved hypothetical protein		1	2	11	2	5	4	7	32		0.230038	0.46511	2.49283	0.726059	1.28772	0.816153	1.44209	1.06571		0.189387	0.796702	0.333132	0.539015	0.373452	0.581891		1	1	1	1	1	1
AAEL003071	tRNA pseudouridine synthase D		66	43	76	14	36	38	74	347		15.1825	9.99987	17.2232	5.08241	9.27159	7.75345	15.245	11.394		-0.178432	0.0541005	-0.464195	-0.210604	-0.286471	0.00175996		1	1	1	1	1	1
AAEL003075	conserved hypothetical protein		22	31	70	16	11	38	24	212		5.06083	7.20921	15.8635	5.80847	2.83299	7.75345	4.94431	7.06753		0.148717	0.484784	0.0577093	-0.239184	0.179501	-0.00972721		1	1	1	1	1	1
AAEL003076	glucosyl/glucuronosyl transferases		0	2	1	1	11	3	8	26		0	0.46511	0.226621	0.363029	2.83299	0.612115	1.6481	0.878281		0.521864	0.329012	0.449501	1.18084	0.608587	0.965696		1	1	1	1	1	1
AAEL003077	conserved hypothetical protein		9	25	32	12	23	14	37	152		2.07034	5.81388	7.25186	4.35635	5.92351	2.85653	7.62248	5.12785		0.423064	0.516174	0.302526	0.43091	0.129138	0.537253		1	1	1	1	1	1
AAEL003078	conserved hypothetical protein		192	203	196	92	402	211	355	1651		44.1673	47.2087	44.4177	33.3987	103.533	43.0521	73.1346	55.5588		0.0287952	0.00244417	-0.12074	0.368853	-0.0110559	0.218246		1	1	1	1	1	1
AAEL003086	conserved hypothetical protein		115	110	152	46	144	123	174	864		26.4544	25.5811	34.4464	16.6994	37.0864	25.0967	35.8463	28.7443		-0.0144674	0.113889	-0.197898	0.145782	-0.0227044	0.131092		1	1	1	1	1	1
AAEL003087	conserved hypothetical protein		7	6	6	3	2	10	5	39		1.61027	1.39533	1.35972	1.08909	0.515088	2.04038	1.03007	1.29142		-0.0548915	-0.0646943	-0.14746	-0.403383	0.0925799	-0.167814		1	1	1	1	1	1
AAEL003088	hypothetical protein		6	4	8	2	15	13	12	60		1.38023	0.93022	1.81297	0.726059	3.86316	2.6525	2.47216	1.97676		-0.145556	0.105117	-0.232081	0.410145	0.256506	0.228142		1	1	1	1	1	1
AAEL003089	conserved hypothetical protein		13	12	12	5	11	18	27	98		2.99049	2.79066	2.71945	1.81515	2.83299	3.67269	5.56235	3.19768		-0.0280905	-0.0385568	-0.199551	-0.0219874	0.0841547	0.256742		1	1	1	1	1	1
AAEL003091	glucosyl/glucuronosyl transferases		113	86	117	31	76	91	112	626		25.9943	19.9997	26.5146	11.2539	19.5734	18.5675	23.0735	20.711		-0.112861	0.0085427	-0.359253	-0.122126	-0.144801	-0.0513456		1	1	1	1	1	1
AAEL003092	conserved hypothetical protein		30	18	1	1	1	17	2	70		6.90114	4.18599	0.226621	0.363029	0.257544	3.46865	0.412026	2.25929		-0.20926	-1.22129	-1.1008	-1.19089	-0.286822	-1.06456		1	1	1	1	1	1
AAEL003093	elongase, putative		29	9	63	1	29	37	42	210		6.6711	2.093	14.2771	0.363029	7.46878	7.54941	8.65255	6.725		-0.476623	0.323656	-1.0865	0.0477	0.0522426	0.110042		1	1	1	1	1	1
AAEL003095	hypothetical protein		93	138	66	99	26	98	68	588		21.3935	32.0926	14.957	35.9399	6.69615	19.9957	14.0089	20.7263		0.17478	-0.153711	0.223664	-0.495717	-0.0290637	-0.181763		1	1	1	1	1	1
AAEL003099	glucosyl/glucuronosyl transferases		8	13	8	5	7	13	12	66		1.8403	3.02322	1.81297	1.81515	1.80281	2.6525	2.47216	2.20273		0.198595	-0.0058582	-0.00538798	-0.0080552	0.14553	0.117167		1	1	1	1	1	1
AAEL003102	glucosyl/glucuronosyl transferases		32	32	28	9	40	50	27	218		7.36121	7.44176	6.34538	3.26726	10.3018	10.2019	5.56235	7.21166		0.00460216	-0.0626564	-0.338604	0.142671	0.138522	-0.117992		1	1	1	1	1	1
AAEL003103	ubiquitin-conjugating enzyme E2		34	33	45	16	39	59	53	279		7.82129	7.67432	10.1979	5.80847	10.0442	12.0383	10.9187	9.21474		-0.00803113	0.112703	-0.12548	0.106235	0.183475	0.14181		1	1	1	1	1	1
AAEL003104	tripartite motif protein trim2,3		511	407	638	120	491	561	920	3648		117.549	94.6499	144.584	43.5635	126.454	114.465	189.532	118.685		-0.0939215	0.0897622	-0.429846	0.0316609	-0.011526	0.207182		1	1	1	1	1	1
AAEL003105	supervillin		490	318	694	137	265	446	650	3000		112.719	73.9525	157.275	49.735	68.2492	91.001	133.908	98.1199		-0.182639	0.144446	-0.35436	-0.217397	-0.0927656	0.0746908		1	1	1	1	1	1
AAEL003106	clathrin coat associated protein ap-50		37	36	37	13	55	42	51	271		8.5114	8.37198	8.38497	4.71938	14.1649	8.5696	10.5067	9.0327		-0.0070067	-0.00634932	-0.248178	0.217215	0.00289196	0.0895661		1	1	1	1	1	1
AAEL003108	protein-tyrosine phosphatase, non-receptor type nt5		71	56	76	28	55	49	136	471		16.3327	13.0231	17.2232	10.1648	14.1649	9.99787	28.0178	15.5606		-0.0970107	0.0227839	-0.202782	-0.0610401	-0.209834	0.232179		1	1	1	1	1	1
AAEL003109	atlastin		42	45	57	19	27	60	55	305		9.66159	10.465	12.9174	6.89756	6.95369	12.2423	11.3307	10.0669		0.034013	0.1239	-0.142838	-0.139417	0.100953	0.0679093		1	1	1	1	1	1
AAEL003112	conserved hypothetical protein		47	96	208	10	49	45	159	614		10.8118	22.3253	47.1371	3.63029	12.6197	9.18172	32.7561	19.7803		0.310813	0.633344	-0.458625	0.066019	-0.0695751	0.476078		1	0.00621953	1	1	1	1
AAEL003113	conserved hypothetical protein		9	6	21	0	5	11	9	61		2.07034	1.39533	4.75904	0	1.28772	2.24442	1.85412	1.94442		-0.15324	0.339306	-1.05506	-0.18357	0.0320848	-0.0434659		1	1	1	1	1	1
AAEL003114	conserved hypothetical protein		100	116	77	123	112	240	108	876		23.0038	26.9764	17.4498	44.6526	28.8449	48.9692	22.2494	30.3066		0.0686329	-0.118819	0.286229	0.0975116	0.326134	-0.014354		1	1	1	1	1	1
AAEL003116	phosrestin i (arrestin b) (arrestin 2)		102	66	128	47	76	90	116	625		23.4639	15.3486	29.0075	17.0624	19.5734	18.3634	23.8975	20.9595		-0.182393	0.0914081	-0.136985	-0.0780054	-0.105427	0.00788652		1	1	1	1	1	1
AAEL003125	acyl-coa dehydrogenase		918	859	425	476	132	895	280	3985		211.175	199.765	96.3138	172.802	33.9958	182.614	57.6836	136.336		-0.0240995	-0.340464	-0.0870021	-0.79108	-0.0630433	-0.562497		1	1	1	1.61123e-39	1	4.01909e-16
AAEL003126	conserved hypothetical protein		67	70	94	26	35	83	81	456		15.4125	16.2789	21.3024	9.43876	9.01404	16.9352	16.6871	15.0098		0.0234536	0.139012	-0.209452	-0.229023	0.0404149	0.0340804		1	1	1	1	1	1
AAEL003127	WD-repeat protein		15	7	26	3	13	7	22	93		3.45057	1.62789	5.89214	1.08909	3.34807	1.42827	4.53229	3.05262		-0.300411	0.222409	-0.452078	-0.0123679	-0.350635	0.112711		1	1	1	1	1	1
AAEL003128	conserved hypothetical protein		24	17	22	19	45	32	30	189		5.52091	3.95344	4.98566	6.89756	11.5895	6.52922	6.18039	6.52238		-0.139057	-0.0426613	0.0936439	0.31403	0.0704998	0.0473822		1	1	1	1	1	1
AAEL003129	neuroligin,		13	11	18	4	2	11	17	76		2.99049	2.55811	4.07917	1.45212	0.515088	2.24442	3.50222	2.47737		-0.0632467	0.127502	-0.285817	-0.649498	-0.115682	0.0646047		1	1	1	1	1	1
AAEL003130	bcr-associated protein, bap		738	734	797	428	669	866	865	5097		169.768	170.695	180.617	155.377	172.297	176.697	178.201	171.95		0.00236344	0.0268716	-0.0384229	0.00641451	0.0173536	0.0210309		1	1	1	1	1	1
AAEL003137	conserved hypothetical protein		76	64	93	8	207	121	266	835		17.4829	14.8835	21.0757	2.90424	53.3116	24.6886	54.7995	27.0209		-0.0690501	0.0803315	-0.755598	0.480895	0.148448	0.492805		1	1	1	1	1	1
AAEL003139	short-chain dehydrogenase		16	43	56	15	29	66	57	282		3.68061	9.99987	12.6908	5.44544	7.46878	13.4665	11.7427	9.21353		0.419695	0.521379	0.162798	0.295827	0.546758	0.488204		1	1	1	1	1	1
AAEL003140	retinoblastoma binding protein		20	34	10	16	4	17	19	120		4.60076	7.90687	2.26621	5.80847	1.03018	3.46865	3.91425	4.1422		0.227544	-0.28928	0.0974541	-0.591342	-0.116804	-0.0670194		1	1	1	1	1	1
AAEL003141	hypothetical protein		23	30	11	10	3	21	6	104		5.29087	6.97665	2.49283	3.63029	0.772632	4.2848	1.23608	3.52631		0.116281	-0.309433	-0.156409	-0.751693	-0.087898	-0.582463		1	1	1	1	1	1
AAEL003142	conserved hypothetical protein		44	31	82	22	112	27	95	413		10.1217	7.20921	18.5829	7.98665	28.8449	5.50903	19.5712	13.9751		-0.143978	0.260013	-0.100644	0.449321	-0.257187	0.282284		1	1	1	1	1	1
AAEL003143	inositol polyphosphate 5-phosphatase		49	46	79	21	22	53	45	315		11.2719	10.6975	17.903	7.62362	5.66597	10.814	9.27059	10.4638		-0.0223054	0.198118	-0.166226	-0.291294	-0.0176877	-0.0832568		1	1	1	1	1	1
AAEL003145	bestrophin 2,3,4		109	99	178	24	61	87	126	684		25.0741	23.023	40.3385	8.71271	15.7102	17.7513	25.9576	22.3668		-0.0367587	0.205191	-0.452667	-0.201001	-0.14858	0.0149224		1	1	1	1	1	1
AAEL003146	conserved hypothetical protein		5	2	10	2	6	8	9	42		1.15019	0.46511	2.26621	0.726059	1.54526	1.63231	1.85412	1.37704		-0.307501	0.261635	-0.163756	0.111467	0.132603	0.182231		1	1	1	1	1	1
AAEL003147	conserved hypothetical protein		29	10	27	2	15	19	28	130		6.6711	2.32555	6.11876	0.726059	3.86316	3.87673	5.76836	4.19282		-0.43467	-0.0363943	-0.870388	-0.228162	-0.226715	-0.0611708		1	1	1	1	1	1
AAEL003149	conserved hypothetical protein		4	1	13	2	14	7	16	57		0.920152	0.232555	2.94607	0.726059	3.60562	1.42827	3.29621	1.87928		-0.413235	0.448492	-0.0826382	0.531148	0.162449	0.494321		1	1	1	1	1	1
AAEL003150	alpha-n-acetylglucosaminidase		29	12	19	6	7	21	11	105		6.6711	2.79066	4.30579	2.17818	1.80281	4.2848	2.26614	3.47136		-0.361259	-0.183255	-0.460782	-0.535387	-0.185283	-0.445008		1	1	1	1	1	1
AAEL003151	conserved hypothetical protein		41	36	60	24	54	36	75	326		9.43155	8.37198	13.5972	8.71271	13.9074	7.34538	15.451	10.9739		-0.050615	0.156096	-0.0336868	0.16575	-0.106015	0.210845		1	1	1	1	1	1
AAEL003152	werner syndrome helicase		12	8	17	3	8	14	17	79		2.76045	1.86044	3.85255	1.08909	2.06035	2.85653	3.50222	2.56881		-0.157398	0.13637	-0.361076	-0.117182	0.0138709	0.097104		1	1	1	1	1	1
AAEL003153	hypothetical protein		28	26	22	22	20	26	17	161		6.44106	6.04643	4.98566	7.98665	5.15088	5.30499	3.50222	5.63113		-0.0266054	-0.107434	0.0908686	-0.0938121	-0.0814807	-0.253775		1	1	1	1	1	1
AAEL003154	aldo-keto reductase		25	15	40	13	17	26	48	184		5.75095	3.48833	9.06483	4.71938	4.37825	5.30499	9.88863	6.08505		-0.207757	0.192251	-0.0826756	-0.113887	-0.0338293	0.229246		1	1	1	1	1	1
AAEL003157	conserved hypothetical protein		33	30	17	17	14	29	18	158		7.59125	6.97665	3.85255	6.1715	3.60562	5.91711	3.70823	5.40327		-0.0356852	-0.283878	-0.0873655	-0.311182	-0.105061	-0.299627		1	1	1	1	1	1
AAEL003160	conserved hypothetical protein		3625	2537	5986	2126	8414	3162	7873	33723		833.887	589.992	1356.55	771.8	2166.98	645.169	1621.94	1140.9		-0.150218	0.211289	-0.033594	0.414683	-0.111404	0.288877		1	1	1	6.75278e-37	1	1
AAEL003161	adenylosuccinate synthetase		316	180	437	136	557	268	770	2664		72.692	41.8599	99.0333	49.372	143.452	54.6822	158.63	88.5316		-0.238811	0.133978	-0.167443	0.294632	-0.123248	0.338253		1	1	1	1	1	1
AAEL003162	formin 1,2/cappuccino		11	7	17	2	7	2	21	67		2.53042	1.62789	3.85255	0.726059	1.80281	0.408076	4.32627	2.18201		-0.17428	0.1715	-0.46959	-0.134589	-0.652271	0.219512		1	1	1	1	1	1
AAEL003165	low molecular weight protein-tyrosine-phosphatase		59	33	50	21	50	46	64	323		13.5722	7.67432	11.331	7.62362	12.8772	9.38576	13.1848	10.807		-0.242791	-0.077136	-0.245597	-0.0224895	-0.157378	-0.0123915		1	1	1	1	1	1
AAEL003170	mitochondrial translational initiation factor		5	14	2	7	8	4	6	46		1.15019	3.25577	0.453242	2.54121	2.06035	0.816153	1.23608	1.64471		0.40815	-0.315321	0.307547	0.223782	-0.123436	0.0267834		1	1	1	1	1	1
AAEL003171	hypothetical protein		3	5	6	4	2	2	9	31		0.690114	1.16278	1.35972	1.45212	0.515088	0.408076	1.85412	1.06314		0.184979	0.243602	0.268595	-0.0950858	-0.165487	0.36318		1	1	1	1	1	1
AAEL003172	transcription factor IIIA, putative		6	1	10	1	9	2	9	38		1.38023	0.232555	2.26621	0.363029	2.3179	0.408076	1.85412	1.2603		-0.562678	0.19331	-0.448189	0.202318	-0.414761	0.113906		1	1	1	1	1	1
AAEL003174	translation initiation factor 1A, putative		27	11	30	3	25	13	41	150		6.21102	2.55811	6.79862	1.08909	6.4386	2.6525	8.44653	4.88492		-0.366316	0.0380853	-0.696645	0.0151494	-0.351702	0.129915		1	1	1	1	1	1
AAEL003176	conserved hypothetical protein		8	3	9	0	10	10	15	55		1.8403	0.697665	2.03959	0	2.57544	2.04038	3.0902	1.7548		-0.35658	0.0404733	-1.00866	0.133637	0.0406274	0.207527		1	1	1	1	1	1
AAEL003178	conserved hypothetical protein		5	6	6	0	9	6	6	38		1.15019	1.39533	1.35972	0	2.3179	1.22423	1.23608	1.24049		0.072456	0.0626532	-0.829365	0.270643	0.0231852	0.0267834		1	1	1	1	1	1
AAEL003179	protein arginine n-methyltransferase 1,		1640	2166	821	2221	531	1803	871	10053		377.262	503.714	186.056	806.288	136.756	367.881	179.437	365.342		0.125483	-0.306764	0.329725	-0.440293	-0.0109301	-0.322477		1	1	1	9.18417e-07	1	1
AAEL003180	prefoldin subunit		62	61	115	36	154	99	185	712		14.2623	14.1859	26.0614	13.0691	39.6618	20.1998	38.1124	23.6504		-0.00230295	0.259079	-0.0373988	0.440318	0.149387	0.423101		1	1	1	1	1	1
AAEL003181	carboxylesterase		430	450	447	91	162	343	272	2195		98.9163	104.65	101.299	33.0357	41.7221	69.9851	56.0355	72.2349		0.0244226	0.0103188	-0.474541	-0.373702	-0.1499	-0.246134		1	1	1	1	1	1
AAEL003183	oxidoreductase		11	41	13	25	11	14	14	129		2.53042	9.53476	2.94607	9.07573	2.83299	2.85653	2.88418	4.66581		0.552096	0.0615395	0.531119	0.0456414	0.0490004	0.0529111		1	1	1	1	1	1
AAEL003184	mfs transporter		68	68	78	18	32	62	72	398		15.6426	15.8137	17.6764	6.53453	8.24141	12.6504	14.8329	13.056		0.00466717	0.0524548	-0.371519	-0.273411	-0.0909102	-0.0227819		1	1	1	1	1	1
AAEL003187	carboxylesterase		162	142	91	97	65	146	121	824		37.2661	33.0228	20.6225	35.2138	16.7404	29.7896	24.9276	28.2261		-0.0522024	-0.255106	-0.0244658	-0.344716	-0.0966686	-0.173488		1	1	1	1	1	1
AAEL003188	sphingosine phosphate lyase		380	371	267	312	207	442	224	2203		87.4144	86.2779	60.5077	113.265	53.3116	90.1849	46.1469	76.7298		-0.00567011	-0.159331	0.112287	-0.214127	0.0135203	-0.276555		1	1	1	1	1	1
AAEL003192	mfs transporter		12	17	26	8	31	23	36	153		2.76045	3.95344	5.89214	2.90424	7.98387	4.69288	7.41647	5.08621		0.147049	0.313411	0.0205962	0.4416	0.218206	0.410395		1	1	1	1	1	1
AAEL003193	inorganic pyrophosphatase		233	169	122	71	180	248	276	1299		53.5988	39.3018	27.6477	25.7751	46.3579	50.6015	56.8596	42.8775		-0.134156	-0.285983	-0.316216	-0.0627791	-0.0248965	0.0255559		1	1	1	1	1	1
AAEL003194	xaa-pro aminopeptidase		32	54	37	27	25	41	43	259		7.36121	12.558	8.38497	9.80179	6.4386	8.36557	8.85856	8.8241		0.22719	0.0551473	0.121486	-0.0565148	0.0541646	0.0784677		1	1	1	1	1	1
AAEL003195	carboxylesterase		360	218	183	118	57	139	72	1147		82.8136	50.697	41.4716	42.8375	14.68	28.3613	14.8329	39.3849		-0.212457	-0.299309	-0.285303	-0.746546	-0.463371	-0.742106		1	1	1	9.47384e-12	1	3.92559e-14
AAEL003196	carboxylesterase		254	119	356	137	204	271	199	1540		58.4296	27.6741	80.677	49.735	52.539	55.2944	40.9966	52.1922		-0.322917	0.139708	-0.0697118	-0.0459852	-0.0238683	-0.153256		1	1	1	1	1	1
AAEL003197	hypothetical protein		10	16	15	5	9	11	6	72		2.30038	3.72088	3.39931	1.81515	2.3179	2.24442	1.23608	2.43344		0.195378	0.158214	-0.0936991	0.00303214	-0.00982995	-0.240828		1	1	1	1	1	1
AAEL003198	carboxylesterase		109	58	148	26	55	63	113	572		25.0741	13.4882	33.5399	9.43876	14.1649	12.8544	23.2795	18.8343		-0.26633	0.125467	-0.418655	-0.245373	-0.286919	-0.0319879		1	1	1	1	1	1
AAEL003201	carboxylesterase		6557	7468	4282	2256	2540	4596	5070	32769		1508.36	1736.72	970.39	818.994	654.162	937.76	1044.49	1095.84		0.0612181	-0.191526	-0.265175	-0.362744	-0.206378	-0.159576		1	1	1	1.39215e-05	1	1
AAEL003202	cyclohex-1-ene-1-carboxyl-CoA hydratase, putative		22	19	32	19	43	33	37	205		5.06083	4.41855	7.25186	6.89756	11.0744	6.73326	7.62248	7.00842		-0.0565492	0.15121	0.130054	0.331039	0.119883	0.17229		1	1	1	1	1	1
AAEL003203	fatty acid desaturase, putative		1559	1728	1368	448	607	1284	759	7753		358.629	401.855	310.017	162.637	156.329	261.985	156.364	258.26		0.0493981	-0.0632217	-0.343134	-0.360292	-0.13628	-0.360196		1	1	1	1	1	1
AAEL003205	conserved hypothetical protein		8	6	13	3	11	6	8	55		1.8403	1.39533	2.94607	1.08909	2.83299	1.22423	1.6481	1.85373		-0.106844	0.188074	-0.199412	0.172176	-0.156115	-0.0429682		1	1	1	1	1	1
AAEL003206	glutaredoxin, grx		51	63	114	34	116	79	100	557		11.7319	14.651	25.8348	12.343	29.8751	16.119	20.6013	18.7366		0.0950441	0.338843	0.0216906	0.401497	0.135983	0.24138		1	1	1	1	1	1
AAEL003209	lachesin		62	28	102	41	56	37	133	459		14.2623	6.51154	23.1153	14.8842	14.4225	7.54941	27.3997	15.4493		-0.333416	0.207403	0.0182836	0.00478191	-0.27097	0.280666		1	1	1	1	1	1
AAEL003210	tetraspanin 29fa		600	647	327	375	177	522	285	2933		138.023	150.463	74.105	136.136	45.5853	106.508	58.7137	101.362		0.0374276	-0.269561	-0.00596887	-0.479853	-0.112383	-0.370363		1	1	1	0.0132288	1	1
AAEL003211	beta-carotene dioxygenase		8	8	11	4	4	8	15	58		1.8403	1.86044	2.49283	1.45212	1.03018	1.63231	3.0902	1.91405		0.00426547	0.120514	-0.0916538	-0.219727	-0.0466968	0.207527		1	1	1	1	1	1
AAEL003213	guanine deaminase		13	10	11	2	2	21	4	63		2.99049	2.32555	2.49283	0.726059	0.515088	4.2848	0.824052	2.0227		-0.101502	-0.073649	-0.537219	-0.649498	0.147886	-0.493536		1	1	1	1	1	1
AAEL003216	conserved hypothetical protein		132	113	325	70	248	195	625	1708		30.365	26.2787	73.6518	25.4121	63.8709	39.7874	128.758	55.4463		-0.0623273	0.383136	-0.07678	0.321437	0.116699	0.625224		1	1	1	1	1	7.74917e-13
AAEL003218	conserved hypothetical protein		71	43	288	86	548	194	449	1679		16.3327	9.99987	65.2668	31.2205	141.134	39.5834	92.4998	56.5768		-0.209749	0.597677	0.27887	0.931904	0.381358	0.748736		1	0.000768618	1	6.17261e-39	1	1.54486e-15
AAEL003220	rho-type GTPase activating protein		33	38	42	9	20	30	44	216		7.59125	8.83709	9.51807	3.26726	5.15088	6.12115	9.06457	7.07861		0.0644217	0.095973	-0.35162	-0.163182	-0.0908113	0.0752183		1	1	1	1	1	1
AAEL003222	conserved hypothetical protein		8	5	18	7	20	19	21	98		1.8403	1.16278	4.07917	2.54121	5.15088	3.87673	4.32627	3.28248		-0.17527	0.321665	0.128247	0.418731	0.300617	0.346046		1	1	1	1	1	1
AAEL003225	conserved hypothetical protein		3629	2952	5918	1661	14239	6324	10456	45179		834.807	686.503	1341.14	602.992	3667.17	1290.34	2154.07	1511		-0.0849216	0.205849	-0.141235	0.642664	0.18908	0.41161		1	1	1	0	1	1.90759e-37
AAEL003228	mitotic protein phosphatase 1 regulator, putative		15	24	33	10	2	25	12	121		3.45057	5.58132	7.47849	3.63029	0.515088	5.10096	2.47216	4.0327		0.199667	0.322915	0.0208716	-0.708001	0.161994	-0.135499		1	1	1	1	1	1
AAEL003229	hypothetical protein		15	6	27	1	8	10	10	77		3.45057	1.39533	6.11876	0.363029	2.06035	2.04038	2.06013	2.49836		-0.35951	0.238271	-0.811829	-0.208184	-0.212038	-0.208227		1	1	1	1	1	1
AAEL003230	conserved hypothetical protein		10	16	16	5	5	15	18	85		2.30038	3.72088	3.62593	1.81515	1.28772	3.06057	3.70823	2.78841		0.195378	0.184731	-0.0936991	-0.225484	0.115288	0.193975		1	1	1	1	1	1
AAEL003231	conserved hypothetical protein		7	5	12	7	17	26	14	88		1.61027	1.16278	2.71945	2.54121	4.37825	5.30499	2.88418	2.94302		-0.123318	0.207559	0.180199	0.402957	0.483015	0.231398		1	1	1	1	1	1
AAEL003232	conserved hypothetical protein		2587	1268	1444	1001	2543	2416	2019	13278		595.108	294.88	327.24	363.392	654.935	492.956	415.94	449.207		-0.304802	-0.259609	-0.214127	0.0415889	-0.0817571	-0.155502		1	1	1	1	1	1
AAEL003233	predicted protein		2	2	9	0	3	5	14	35		0.460076	0.46511	2.03959	0	0.772632	1.02019	2.88418	1.09168		0.00329983	0.530574	-0.518564	0.168355	0.266834	0.669546		1	1	1	1	1	1
AAEL003237	low molecular weight protein-tyrosine-phosphatase		17	27	19	14	30	43	29	179		3.91064	6.27899	4.30579	5.08241	7.72632	8.77364	5.97438	6.00745		0.197597	0.0398615	0.108922	0.285162	0.339059	0.176683		1	1	1	1	1	1
AAEL003239	pupal cuticle protein, putative		1296	2217	2380	2537	7607	5690	6274	28001		298.129	515.575	539.357	921.006	1959.14	1160.98	1292.53	955.244		0.237764	0.257342	0.489661	0.817414	0.590203	0.636811		1	1	2.89209e-34	0	5.23176e-114	8.03698e-162
AAEL003241	conserved hypothetical protein		30	35	87	53	579	92	292	1168		6.90114	8.13943	19.716	19.2406	149.118	18.7715	60.1558	40.2918		0.0698084	0.447874	0.437381	1.32278	0.426774	0.929391		1	1	1	2.04859e-70	1	5.20338e-16
AAEL003242	pupal cuticle protein, putative		281	260	503	99	728	459	388	2718		64.6406	60.4643	113.99	35.9399	187.492	93.6535	79.9331	90.8734		-0.0289139	0.245782	-0.25386	0.461599	0.160603	0.0919644		1	1	1	0.00142578	1	1
AAEL003243	serine protease		100	113	131	52	126	194	145	861		23.0038	26.2787	29.6873	18.8775	32.4506	39.5834	29.8719	28.5362		0.0573382	0.109928	-0.0850368	0.148332	0.234143	0.112602		1	1	1	1	1	1
AAEL003246	deoxyribose-phosphate aldolase		123	110	200	42	146	202	193	1016		28.2947	25.5811	45.3242	15.2472	37.6014	41.2157	39.7605	33.2893		-0.0434627	0.203478	-0.265913	0.122745	0.162402	0.146868		1	1	1	1	1	1
AAEL003247	hypothetical protein		69	86	90	42	116	99	118	620		15.8726	19.9997	20.3959	15.2472	29.8751	20.1998	24.3095	20.8428		0.0992592	0.107694	-0.0172358	0.272121	0.103539	0.183249		1	1	1	1	1	1
AAEL003248	hypothetical protein		24	13	31	4	15	26	37	150		5.52091	3.02322	7.02524	1.45212	3.86316	5.30499	7.62248	4.8303		-0.249176	0.101387	-0.539424	-0.148601	-0.0167083	0.13588		1	1	1	1	1	1
AAEL003252	hypothetical protein		20	14	17	2	7	10	33	103		4.60076	3.25577	3.85255	0.726059	1.80281	2.04038	6.79843	3.29668		-0.142765	-0.0735811	-0.714671	-0.37967	-0.330988	0.163691		1	1	1	1	1	1
AAEL003254	ATPase n2b		5	3	6	3	6	3	5	31		1.15019	0.697665	1.35972	1.08909	1.54526	0.612115	1.03007	1.06916		-0.17728	0.0626532	-0.0201121	0.111467	-0.220777	-0.0404666		1	1	1	1	1	1
AAEL003255	hypothetical protein		0	4	4	0	10	1	8	27		0	0.93022	0.906483	0	2.57544	0.204038	1.6481	0.894898		0.752133	0.742915	0	1.1423	0.305392	0.965696		1	1	1	1	1	1
AAEL003256	conserved hypothetical protein		549	415	1259	249	1914	760	2141	7287		126.291	96.5104	285.316	90.3943	492.939	155.069	441.074	241.085		-0.116586	0.353571	-0.144958	0.590911	0.0890259	0.542649		1	1	1	6.73472e-44	1	3.41166e-30
AAEL003261	hypothetical protein		4	11	9	2	6	2	2	36		0.920152	2.55811	2.03959	0.726059	1.54526	0.408076	0.412026	1.2299		0.391334	0.300891	-0.0826382	0.192585	-0.265319	-0.262507		1	1	1	1	1	1
AAEL003264	conserved hypothetical protein		37	32	52	22	39	50	51	283		8.5114	7.44176	11.7843	7.98665	10.0442	10.2019	10.5067	9.4967		-0.0568945	0.138524	-0.026982	0.0703909	0.077025	0.0895661		1	1	1	1	1	1
AAEL003266	conserved hypothetical protein		114	127	157	83	247	283	203	1214		26.2243	29.5345	35.5795	30.1314	63.6134	57.7428	41.8206	40.6638		0.0512568	0.13163	0.0598892	0.382908	0.340996	0.201459		1	1	1	1	1	1
AAEL003267	conserved hypothetical protein		78	43	67	13	35	56	84	376		17.943	9.99987	15.1836	4.71938	9.01404	11.4261	17.3051	12.2273		-0.250113	-0.0716503	-0.566797	-0.294258	-0.193273	-0.0155436		1	1	1	1	1	1
AAEL003269	conserved hypothetical protein		3	20	13	3	10	5	10	64		0.690114	4.6511	2.94607	1.08909	2.57544	1.02019	2.06013	2.14745		0.736395	0.548323	0.160837	0.493887	0.136982	0.404688		1	1	1	1	1	1
AAEL003271	conserved hypothetical protein		15	11	11	7	7	13	16	80		3.45057	2.55811	2.49283	2.54121	1.80281	2.6525	3.29621	2.68489		-0.121749	-0.132152	-0.124419	-0.260721	-0.107135	-0.0187632		1	1	1	1	1	1
AAEL003272	pupal cuticle protein 78E, putative		7	13	42	6	60	20	76	224		1.61027	3.02322	9.51807	2.17818	15.4526	4.08076	15.657	7.36002		0.250547	0.729838	0.118502	0.936846	0.373779	0.942479		1	1	1	0.0890124	1	0.0351364
AAEL003273	cell division cycle		36	32	19	13	11	25	29	165		8.28136	7.44176	4.30579	4.71938	2.83299	5.10096	5.97438	5.52237		-0.0452721	-0.274694	-0.236555	-0.446595	-0.204112	-0.137873		1	1	1	1	1	1
AAEL003274	conserved hypothetical protein		215	156	649	296	927	577	622	3442		49.4581	36.2786	147.077	107.457	238.743	117.73	128.14	117.841		-0.133952	0.472144	0.336051	0.682305	0.375634	0.412372		1	0.00511416	1	3.58395e-32	1	1
AAEL003275	hypothetical protein		162	90	94	26	17	114	48	551		37.2661	20.93	21.3024	9.43876	4.37825	23.2604	9.88863	18.0663		-0.24874	-0.241153	-0.589618	-0.912939	-0.203304	-0.569807		1	1	1	3.0172e-07	1	1
AAEL003277	hypothetical protein		7	10	5	3	2	7	10	44		1.61027	2.32555	1.1331	1.08909	0.515088	1.42827	2.06013	1.45164		0.144614	-0.132878	-0.14746	-0.403383	-0.0460165	0.0963913		1	1	1	1	1	1
AAEL003278	hypothetical protein		28	41	15	13	17	17	21	152		6.44106	9.53476	3.39931	4.71938	4.37825	3.46865	4.32627	5.1811		0.166088	-0.266018	-0.130327	-0.161538	-0.257731	-0.166497		1	1	1	1	1	1
AAEL003280	serine protease		21	20	29	15	41	29	51	206		4.8308	4.6511	6.572	5.44544	10.5593	5.91711	10.5067	6.92606		-0.0157962	0.12908	0.0500612	0.330148	0.0849095	0.328018		1	1	1	1	1	1
AAEL003281	ADP-ribosylation factor, arf		11	28	43	5	24	19	56	186		2.53042	6.51154	9.74469	1.81515	6.18106	3.87673	11.5367	6.02804		0.390593	0.561362	-0.131922	0.368664	0.174083	0.633318		1	1	1	1	1	1
AAEL003284	conserved hypothetical protein		368	574	351	167	237	307	483	2487		84.6539	133.487	79.5439	60.6259	61.038	62.6397	99.5043	83.0703		0.197416	-0.0269746	-0.144583	-0.141651	-0.130438	0.0700418		1	1	1	1	1	1
AAEL003285	translocation associated membrane protein		314	214	315	109	454	323	548	2277		72.2319	49.7668	71.3855	39.5702	116.925	65.9043	112.895	75.5256		-0.161248	-0.00510452	-0.260372	0.20872	-0.0396999	0.193514		1	1	1	1	1	1
AAEL003287	arsenite-resistance protein		118	207	112	125	37	127	109	835		27.1445	48.1389	25.3815	45.3787	9.52913	25.9129	22.4554	29.1344		0.247427	-0.028943	0.221892	-0.448795	-0.0200152	-0.0816974		1	1	1	1	1	1
AAEL003288	mitochondrial uncoupling protein, putative		59	34	95	18	27	55	35	323		13.5722	7.90687	21.529	6.53453	6.95369	11.2221	7.21046	10.7041		-0.230151	0.198035	-0.310697	-0.284474	-0.0812584	-0.26916		1	1	1	1	1	1
AAEL003289	alkaline phosphatase		135	32	99	86	103	102	61	618		31.0551	7.44176	22.4355	31.2205	26.527	20.8119	12.5668	21.7227		-0.611728	-0.140132	0.00229236	-0.0679702	-0.172456	-0.388839		1	1	1	1	1	1
AAEL003290	cell wall protein DAN4 precursor, putative		144	108	230	94	266	198	218	1258		33.1255	25.116	52.1228	34.1248	68.5067	40.3996	44.9108	42.6152		-0.119382	0.195915	0.0128314	0.314223	0.0857453	0.131505		1	1	1	1	1	1
AAEL003291	conserved hypothetical protein		10	9	0	4	1	11	0	35		2.30038	2.093	0	1.45212	0.257544	2.24442	0	1.19249		-0.0376025	-1.09698	-0.179965	-0.737573	-0.00982995	-1.09698		1	1	1	1	1	1
AAEL003293	GTP-binding protein		53	42	31	21	35	52	63	297		12.192	9.76731	7.02524	7.62362	9.01404	10.61	12.9788	9.88729		-0.0945635	-0.234289	-0.199734	-0.128691	-0.0593165	0.0267349		1	1	1	1	1	1
AAEL003294	fibrinogen and fibronectin		24	21	9	7	19	24	15	119		5.52091	4.88366	2.03959	2.54121	4.89334	4.89692	3.0902	3.98083		-0.0512888	-0.407297	-0.319523	-0.0504626	-0.0501575	-0.240243		1	1	1	1	1	1
AAEL003295	conserved hypothetical protein		5	14	10	6	9	16	12	72		1.15019	3.25577	2.26621	2.17818	2.3179	3.26461	2.47216	2.415		0.40815	0.261635	0.245849	0.270643	0.40926	0.296467		1	1	1	1	1	1
AAEL003297	alkaline phosphatase		20	4	44	22	102	14	45	251		4.60076	0.93022	9.97131	7.98665	26.2695	2.85653	9.27059	8.84079		-0.628147	0.326067	0.231796	0.741436	-0.19608	0.295067		1	1	1	0.0666994	1	1
AAEL003298	alkaline phosphatase		317	110	326	53	175	143	469	1593		72.922	25.5811	73.8784	19.2406	45.0702	29.1775	96.6201	51.7843		-0.452747	0.00564332	-0.575339	-0.208236	-0.396034	0.121917		1	1	0.106782	1	1	1
AAEL003299	hypothetical protein		281	261	165	524	97	660	120	2108		64.6406	60.6969	37.3924	190.227	24.9818	134.665	24.7216	76.7608		-0.0272523	-0.236747	0.467882	-0.410761	0.318053	-0.415272		1	1	0.00273681	1	1	1
AAEL003304	hypothetical protein		4	0	6	0	3	1	9	23		0.920152	0	1.35972	0	0.772632	0.204038	1.85412	0.730095		-0.748247	0.143771	-0.748247	-0.0613281	-0.442854	0.263348		1	1	1	1	1	1
AAEL003309	alkaline phosphatase		186	100	241	78	92	147	219	1063		42.787	23.2555	54.6156	28.3163	23.6941	29.9936	45.1169	35.397		-0.263093	0.105567	-0.178245	-0.255048	-0.153422	0.0229221		1	1	1	1	1	1
AAEL003313	alkaline phosphatase		62	44	63	15	51	49	107	391		14.2623	10.2324	14.2771	5.44544	13.1347	9.99787	22.0434	12.7705		-0.141854	0.000443012	-0.408541	-0.035254	-0.151729	0.186962		1	1	1	1	1	1
AAEL003316	hypothetical protein		29	38	71	12	19	50	36	255		6.6711	8.83709	16.0901	4.35635	4.89334	10.2019	7.41647	8.35233		0.119003	0.374897	-0.178409	-0.130024	0.180087	0.0447275		1	1	1	1	1	1
AAEL003318	oligopeptide transporter		600	905	372	276	232	790	537	3712		138.023	210.462	84.3029	100.196	59.7502	161.19	110.629	123.508		0.183008	-0.213708	-0.138863	-0.362789	0.0672976	-0.0959261		1	1	1	1	1	1
AAEL003319	hypothetical protein		3536	2942	1258	1957	923	3619	1039	15274		813.414	684.177	285.089	710.448	237.713	738.414	214.048	526.186		-0.0751229	-0.455133	-0.0587636	-0.534	-0.0420007	-0.579503		1	2.35836e-24	1	3.03118e-48	1	1.15508e-77
AAEL003326	protein phosphatase 2c		7	6	8	5	10	8	7	51		1.61027	1.39533	1.81297	1.81515	2.57544	1.63231	1.44209	1.75479		-0.0548915	0.0460943	0.0465645	0.18559	0.00525571	-0.0423449		1	1	1	1	1	1
AAEL003331	leucine-rich transmembrane protein		5	9	18	1	9	5	15	62		1.15019	2.093	4.07917	0.363029	2.3179	1.02019	3.0902	2.01624		0.230009	0.500965	-0.379864	0.270643	-0.0439669	0.386827		1	1	1	1	1	1
AAEL003332	conserved hypothetical protein		16	7	13	4	8	18	17	83		3.68061	1.62789	2.94607	1.45212	2.06035	3.67269	3.50222	2.70599		-0.326951	-0.0911312	-0.370859	-0.234723	-0.000887104	-0.0204372		1	1	1	1	1	1
AAEL003333	hypothetical protein		14	13	24	0	14	13	42	120		3.22053	3.02322	5.4389	0	3.60562	2.6525	8.65255	3.79904		-0.025804	0.217101	-1.23306	0.0463317	-0.0788683	0.412975		1	1	1	1	1	1
AAEL003338	hypothetical protein		9	6	16	4	10	11	14	70		2.07034	1.39533	3.62593	1.45212	2.57544	2.24442	2.88418	2.32111		-0.15324	0.226646	-0.13805	0.0872409	0.0320848	0.133049		1	1	1	1	1	1
AAEL003344	metaxin		75	49	65	22	36	59	61	367		17.2528	11.3952	14.7304	7.98665	9.27159	12.0383	12.5668	12.1774		-0.177588	-0.0677961	-0.32876	-0.265443	-0.154147	-0.135784		1	1	1	1	1	1
AAEL003345	argininosuccinate lyase		137	78	156	33	82	234	133	853		31.5152	18.1393	35.3528	11.98	21.1186	47.7449	27.3997	27.6072		-0.237885	0.049607	-0.415621	-0.172508	0.179475	-0.0603625		1	1	1	1	1	1
AAEL003346	heparan sulphate 2-o-sulfotransferase		23	13	18	1	16	18	21	110		5.29087	3.02322	4.07917	0.363029	4.12071	3.67269	4.32627	3.55371		-0.231352	-0.108281	-0.98911	-0.104087	-0.151629	-0.0839005		1	1	1	1	1	1
AAEL003347	CRAL/TRIO domain-containing protein		20	20	42	5	15	46	14	162		4.60076	4.6511	9.51807	1.81515	3.86316	9.38576	2.88418	5.24545		0.00453063	0.30627	-0.377003	-0.0724457	0.300317	-0.19217		1	1	1	1	1	1
AAEL003352	ribosomal protein l7ae		175	233	366	220	617	289	681	2581		40.2566	54.1853	82.9432	79.8665	158.905	58.967	140.295	87.9169		0.128492	0.312837	0.296461	0.594693	0.16509	0.540671		1	1	1	1.24407e-12	1	1.48374e-07
AAEL003354	conserved hypothetical protein		6	16	9	1	4	14	10	60		1.38023	3.72088	2.03959	0.363029	1.03018	2.85653	2.06013	1.92151		0.394664	0.151448	-0.448189	-0.108752	0.28651	0.155414		1	1	1	1	1	1
AAEL003357	hypothetical protein		9	4	7	10	5	4	6	45		2.07034	0.93022	1.58635	3.63029	1.28772	0.816153	1.23608	1.65102		-0.302928	-0.104126	0.227141	-0.18357	-0.349132	-0.198913		1	1	1	1	1	1
AAEL003358	predicted protein		4	15	11	1	1	9	7	48		0.920152	3.48833	2.49283	0.363029	0.257544	1.83634	1.44209	1.5429		0.517553	0.380932	-0.298746	-0.388844	0.259574	0.16612		1	1	1	1	1	1
AAEL003360	conserved hypothetical protein		0	4	18	1	22	0	26	71		0	0.93022	4.07917	0.363029	5.66597	0	5.35634	2.3421		0.752133	1.33033	0.449501	1.46731	0	1.44376		1	1	1	1	1	1
AAEL003361	hypothetical protein		5	12	4	4	1	6	1	33		1.15019	2.79066	0.906483	1.45212	0.257544	1.22423	0.206013	1.14103		0.345373	-0.0864499	0.0876462	-0.469962	0.0231852	-0.521855		1	1	1	1	1	1
AAEL003363	phosphatidic acid phosphatase		340	322	335	196	99	324	158	1774		78.2129	74.8827	75.918	71.1538	25.4969	66.1084	32.5501	60.6175		-0.0188473	-0.0129003	-0.0409706	-0.484507	-0.072819	-0.379175		1	1	1	1	1	1
AAEL003364	hypothetical protein		71	64	80	16	29	68	80	408		16.3327	14.8835	18.1297	5.80847	7.46878	13.8746	16.481	13.2827		-0.0398406	0.0448109	-0.43958	-0.333617	-0.0699075	0.00387966		1	1	1	1	1	1
AAEL003365	fumarylacetoacetate hydrolase		430	588	328	629	154	758	224	3111		98.9163	136.742	74.3316	228.345	39.6618	154.661	46.1469	111.258		0.140393	-0.123805	0.362828	-0.395588	0.193797	-0.330124		1	1	1	1	1	1
AAEL003366	DNA-J, putative		47	87	50	60	15	108	30	397		10.8118	20.2323	11.331	21.7818	3.86316	22.0361	6.18039	13.7481		0.26846	0.0200109	0.300205	-0.432993	0.305202	-0.23701		1	1	1	1	1	1
AAEL003374	suppressor of fused		57	47	27	36	6	48	21	242		13.1122	10.9301	6.11876	13.0691	1.54526	9.79383	4.32627	8.41363		-0.0777498	-0.323617	-0.00140843	-0.882387	-0.124516	-0.468508		1	1	1	1	1	1
AAEL003375	conserved hypothetical protein		10	5	12	1	8	11	4	51		2.30038	1.16278	2.71945	0.363029	2.06035	2.24442	0.824052	1.66778		-0.263581	0.0672951	-0.647475	-0.0438296	-0.00982995	-0.387684		1	1	1	1	1	1
AAEL003380	cytochrome P450		10	6	14	3	16	11	14	74		2.30038	1.39533	3.17269	1.08909	4.12071	2.24442	2.88418	2.45811		-0.195155	0.129971	-0.287723	0.237549	-0.00982995	0.0911342		1	1	1	1	1	1
AAEL003384	conserved hypothetical protein		15	21	47	14	83	26	77	283		3.45057	4.88366	10.6512	5.08241	21.3762	5.30499	15.863	9.516		0.143816	0.473116	0.160472	0.771614	0.178396	0.643466		1	1	1	0.216605	1	1
AAEL003385	conserved hypothetical protein		56	71	86	37	49	63	98	460		12.8821	16.5114	19.4894	13.4321	12.6197	12.8544	20.1893	15.4255		0.106335	0.177554	0.0178842	-0.00880163	-0.000921046	0.192724		1	1	1	1	1	1
AAEL003388	axis inhibition protein, axin		77	60	110	26	102	69	203	647		17.7129	13.9533	24.9283	9.43876	26.2695	14.0786	41.8206	21.1717		-0.102308	0.146997	-0.269145	0.169579	-0.0984796	0.370296		1	1	1	1	1	1
AAEL003389	antibacterial peptide, putative		4	19	18	3	8	34	20	106		0.920152	4.41855	4.07917	1.08909	2.06035	6.9373	4.12026	3.37498		0.615229	0.582083	0.0610058	0.304899	0.804257	0.586233		1	1	1	1	1	1
AAEL003390	conserved hypothetical protein		2	2	3	4	6	4	6	27		0.460076	0.46511	0.679862	1.45212	1.54526	0.816153	1.23608	0.950666		0.00329983	0.124821	0.398447	0.422268	0.187365	0.337584		1	1	1	1	1	1
AAEL003393	ATP synthase beta subunit		1013	921	1755	315	1253	1104	1903	8264		233.028	214.183	397.719	114.354	322.703	225.258	392.043	271.327		-0.0365905	0.232014	-0.30877	0.14129	-0.0147154	0.225774		1	1	1	1	1	1
AAEL003396	60S ribosomal protein L32		3600	5079	7522	2880	7723	6705	10481	43990		828.136	1181.15	1704.64	1045.52	1989.01	1368.08	2159.22	1467.97		0.154171	0.313477	0.101211	0.380475	0.217967	0.416131		1	1	1	6.71933e-16	1	1.27094e-40
AAEL003399	cytochrome P450		8	6	0	1	3	5	2	25		1.8403	1.39533	0	0.363029	0.772632	1.02019	0.412026	0.829073		-0.106844	-1.00866	-0.559164	-0.321746	-0.223267	-0.522925		1	1	1	1	1	1
AAEL003401	DNA-directed RNA polymerase II 19 kDa polypeptide rpb7		155	323	78	265	45	214	63	1143		35.6559	75.1153	17.6764	96.2028	11.5895	43.6642	12.9788	41.8404		0.322323	-0.30228	0.429529	-0.483065	0.0875497	-0.434684		1	1	1	1	1	1
AAEL003402	sphingomyelin phosphodiesterase		49	37	136	27	65	97	137	548		11.2719	8.60454	30.8204	9.80179	16.7404	19.7917	28.2238	17.8935		-0.114927	0.432014	-0.0595558	0.169289	0.241216	0.394048		1	1	1	1	1	1
AAEL003405	conserved hypothetical protein		22	18	27	19	21	27	22	156		5.06083	4.18599	6.11876	6.89756	5.40843	5.50903	4.53229	5.38756		-0.0789867	0.0795774	0.130054	0.0277865	0.0355079	-0.0459835		1	1	1	1	1	1
AAEL003408	leucine-rich transmembrane protein		4	0	10	2	2	5	9	32		0.920152	0	2.26621	0.726059	0.515088	1.02019	1.85412	1.04312		-0.748247	0.342753	-0.0826382	-0.194917	0.037151	0.263348		1	1	1	1	1	1
AAEL003409	60S ribosomal protein L10, mitochondrial		6	13	8	8	14	16	11	76		1.38023	3.02322	1.81297	2.90424	3.60562	3.26461	2.26614	2.60815		0.30957	0.105117	0.293235	0.381706	0.340935	0.193299		1	1	1	1	1	1
AAEL003413	F-spondin		123	71	111	27	23	116	67	538		28.2947	16.5114	25.1549	9.80179	5.92351	23.6684	13.8029	17.5939		-0.23175	-0.0507015	-0.454686	-0.667763	-0.0769396	-0.308546		1	1	1	0.885653	1	1
AAEL003415	lamin		209	175	311	64	77	197	168	1201		48.0779	40.6971	70.4791	23.2339	19.8309	40.1955	34.6102	39.5892		-0.0720556	0.165542	-0.313904	-0.382048	-0.0774153	-0.142042		1	1	1	1	1	1
AAEL003416	sorting nexin		27	40	43	13	19	40	34	216		6.21102	9.3022	9.74469	4.71938	4.89334	8.16153	7.00444	7.14809		0.170897	0.190664	-0.115017	-0.0999248	0.115358	0.0506731		1	1	1	1	1	1
AAEL003417	mitochondrial ATPase inhibitor, putative		246	208	420	120	205	238	332	1769		56.5893	48.3715	95.1807	43.5635	52.7965	48.5611	68.3963	59.0656		-0.0678855	0.225194	-0.113154	-0.0300191	-0.0661932	0.0820342		1	1	1	1	1	1
AAEL003418	microsomal signal peptidase 25 kda subunit		61	103	53	58	33	89	49	446		14.0323	23.9532	12.0109	21.0557	8.49896	18.1594	10.0946	15.4007		0.229699	-0.0665277	0.1742	-0.213808	0.110583	-0.140664		1	1	1	1	1	1
AAEL003419	conserved hypothetical protein		324	194	715	74	461	333	500	2601		74.5323	45.1157	162.034	26.8642	118.728	67.9447	103.007	85.4607		-0.21726	0.336633	-0.441113	0.201775	-0.040076	0.140199		1	1	1	1	1	1
AAEL003423	NADH dehydrogenase, putative		130	130	158	189	190	184	199	1180		29.9049	30.2322	35.8061	68.6126	48.9334	37.543	40.9966	41.7184		0.00469529	0.0777383	0.35903	0.212739	0.0981992	0.136224		1	1	1	1	1	1
AAEL003424	zinc carboxypeptidase		573	1067	291	681	611	669	260	4152		131.812	248.136	65.9466	247.223	157.359	136.502	53.5634	148.649		0.274428	-0.300105	0.272828	0.076832	0.015161	-0.390126		1	1	1	1	1	1
AAEL003425	conserved hypothetical protein		38	24	26	3	9	30	20	150		8.74144	5.58132	5.89214	1.08909	2.3179	6.12115	4.12026	4.83761		-0.18938	-0.166638	-0.841125	-0.550369	-0.150612	-0.315898		1	1	1	1	1	1
AAEL003426	sodium-dependent phosphate transporter		459	463	216	285	128	367	277	2195		105.587	107.673	48.9501	103.463	32.9656	74.882	57.0656	75.7982		0.00847892	-0.33291	-0.00880857	-0.503745	-0.148898	-0.26654		1	1	1	0.0243556	1	1
AAEL003427	ribosomal protein S9, putative		2562	2614	4751	1389	6574	3302	8730	29922		589.357	607.899	1076.68	504.248	1693.09	673.734	1798.49	991.929		0.0134485	0.26164	-0.0677096	0.458207	0.0580916	0.484431		1	1	1	4.71033e-53	1	1.11734e-80
AAEL003428	conserved hypothetical protein		739	201	556	350	108	391	230	2575		169.998	46.7436	126.001	127.06	27.8148	79.7789	47.383	89.2542		-0.559378	-0.129891	-0.126262	-0.783567	-0.327979	-0.553503		6.52951e-11	1	1	1.40144e-30	1	1.44232e-11
AAEL003430	conserved hypothetical protein		147	95	156	90	66	135	70	759		33.8156	22.0927	35.3528	32.6726	16.9979	27.5452	14.4209	26.1283		-0.183514	0.0191966	-0.0148431	-0.296202	-0.0884906	-0.366703		1	1	1	1	1	1
AAEL003431	proteasome subunit beta type 7,10		187	168	264	90	164	209	233	1315		43.0171	39.0693	59.8279	32.6726	42.2372	42.644	48.001	43.9242		-0.0416028	0.142698	-0.118821	-0.0079084	-0.00376562	0.0474009		1	1	1	1	1	1
AAEL003433	copper-transporting ATPase 1, 2 (copper pump 1, 2)		50	23	42	5	16	36	69	241		11.5019	5.34877	9.51807	1.81515	4.12071	7.34538	14.2149	7.69498		-0.32406	-0.080676	-0.763949	-0.432701	-0.190575	0.0905554		1	1	1	1	1	1
AAEL003435	conserved hypothetical protein		5	10	12	5	12	8	22	74		1.15019	2.32555	2.71945	1.81515	3.09053	1.63231	4.53229	2.46649		0.271961	0.334906	0.173912	0.386871	0.132603	0.544676		1	1	1	1	1	1
AAEL003437	retinal rod rhodopsin-sensitive cgmp 3',5'-cyclic phosphodiesterase		8	7	21	15	7	13	28	99		1.8403	1.62789	4.75904	5.44544	1.80281	2.6525	5.76836	3.41376		-0.0477456	0.385703	0.442003	-0.0080552	0.14553	0.466161		1	1	1	1	1	1
AAEL003438	conserved hypothetical protein		9	6	23	0	7	8	23	76		2.07034	1.39533	5.21228	0	1.80281	1.63231	4.7383	2.40734		-0.15324	0.377289	-1.05506	-0.0544516	-0.0930932	0.337486		1	1	1	1	1	1
AAEL003439	caspase-1		21	22	22	11	26	23	43	168		4.8308	5.11621	4.98566	3.99332	6.69615	4.69288	8.85856	5.59622		0.0239657	0.0131671	-0.0790783	0.13697	-0.0120722	0.255422		1	1	1	1	1	1
AAEL003441	conserved hypothetical protein		10	12	15	6	3	11	12	69		2.30038	2.79066	3.39931	2.17818	0.772632	2.24442	2.47216	2.30825		0.0777614	0.158214	-0.0217618	-0.410057	-0.00982995	0.028856		1	1	1	1	1	1
AAEL003443	threonine dehydrogenase		98	56	83	19	41	80	65	442		22.5437	13.0231	18.8095	6.89756	10.5593	16.3231	13.3908	14.5067		-0.235529	-0.0778901	-0.505752	-0.325077	-0.138771	-0.223615		1	1	1	1	1	1
AAEL003444	caspase-1		67	57	81	18	68	58	140	489		15.4125	13.2556	18.3563	6.53453	17.513	11.8342	28.8418	15.964		-0.0645691	0.0750175	-0.365166	0.0548186	-0.113056	0.26955		1	1	1	1	1	1
AAEL003447	conserved hypothetical protein		24	24	12	16	11	23	27	137		5.52091	5.58132	2.71945	5.80847	2.83299	4.69288	5.56235	4.67405		0.00456215	-0.292164	0.0212988	-0.275595	-0.0679006	0.0031347		1	1	1	1	1	1
AAEL003449	structural maintenance of chromosomes smc2		17	9	19	2	5	12	15	79		3.91064	2.093	4.30579	0.726059	1.28772	2.44846	3.0902	2.5517		-0.253507	0.0398615	-0.647271	-0.441389	-0.190917	-0.0966882		1	1	1	1	1	1
AAEL003451	conserved hypothetical protein		2	5	5	1	9	4	12	38		0.460076	1.16278	1.1331	0.363029	2.3179	0.816153	2.47216	1.24646		0.314831	0.30527	-0.0690627	0.581444	0.187365	0.607268		1	1	1	1	1	1
AAEL003452	conserved hypothetical protein		146	115	212	47	45	120	109	794		33.5855	26.7438	48.0436	17.0624	11.5895	24.4846	22.4554	26.2807		-0.0982713	0.154709	-0.29163	-0.457236	-0.136305	-0.173559		1	1	1	1	1	1
AAEL003453	failed axon connections protein, putative		394	250	519	106	362	397	658	2686		90.6349	58.1388	117.616	38.4811	93.231	81.0032	135.557	87.8088		-0.192296	0.112952	-0.370754	0.012238	-0.0486799	0.174508		1	1	1	1	1	1
AAEL003454	phocein protein, putative		9	12	14	5	28	12	31	111		2.07034	2.79066	3.17269	1.81515	7.21124	2.44846	6.3864	3.69928		0.119676	0.171885	-0.0517844	0.5138	0.0669021	0.462557		1	1	1	1	1	1
AAEL003461	mitochondrial intermediate peptidase		175	170	129	62	67	199	144	946		40.2566	39.5344	29.2341	22.5078	17.2555	40.6036	29.6659	31.294		-0.00782339	-0.138139	-0.250814	-0.365059	0.0037088	-0.131814		1	1	1	1	1	1
AAEL003462	aromatic amino acid decarboxylase		13	3	12	2	5	2	18	55		2.99049	0.697665	2.71945	0.726059	1.28772	0.408076	3.70823	1.7911		-0.550743	-0.0385568	-0.537219	-0.331336	-0.7199	0.0881229		1	1	1	1	1	1
AAEL003464	conserved hypothetical protein		3	7	16	0	19	11	15	71		0.690114	1.62789	3.62593	0	4.89334	2.24442	3.0902	2.31027		0.312504	0.633292	-0.648415	0.757557	0.43873	0.567776		1	1	1	1	1	1
AAEL003466	cullin		82	72	164	26	91	103	237	775		18.8631	16.744	37.1658	9.43876	23.4365	21.0159	48.8251	25.0699		-0.0511786	0.292281	-0.296172	0.0933897	0.0464685	0.410225		1	1	1	1	1	1
AAEL003469	NHP2 protein, putative		146	96	224	66	166	143	370	1211		33.5855	22.3253	50.7631	23.9599	42.7523	29.1775	76.2248	39.8269		-0.17606	0.178525	-0.145635	0.104256	-0.0607165	0.354504		1	1	1	1	1	1
AAEL003471	hypothetical protein		30	26	10	41	4	21	7	139		6.90114	6.04643	2.26621	14.8842	1.03018	4.2848	1.44209	5.26501		-0.0556958	-0.459298	0.327195	-0.76136	-0.199585	-0.635931		1	1	1	1	1	1
AAEL003474	conserved hypothetical protein		9	11	17	8	11	5	5	66		2.07034	2.55811	3.85255	2.90424	2.83299	1.02019	1.03007	2.32407		0.0845199	0.251638	0.135864	0.125779	-0.269663	-0.266163		1	1	1	1	1	1
AAEL003475	aromatic amino acid decarboxylase		10	12	3	12	2	20	1	60		2.30038	2.79066	0.679862	4.35635	0.515088	4.08076	0.206013	2.13273		0.0777614	-0.453591	0.260611	-0.543646	0.233515	-0.789466		1	1	1	1	1	1
AAEL003476	calpain-c		35	34	63	9	22	43	76	282		8.05133	7.90687	14.2771	3.26726	5.66597	8.77364	15.657	9.0856		-0.00767034	0.244158	-0.376537	-0.148184	0.036445	0.283697		1	1	1	1	1	1
AAEL003477	peptidyl-prolyl cis-trans isomerase h, ppih		10	12	5	4	5	12	7	55		2.30038	2.79066	1.1331	1.45212	1.28772	2.44846	1.44209	1.83636		0.0777614	-0.273142	-0.179965	-0.225484	0.0249873	-0.182609		1	1	1	1	1	1
AAEL003479	conserved hypothetical protein		1704	1797	708	2122	131	2411	274	9147		391.985	417.902	160.448	770.348	33.7383	491.936	56.4476	331.829		0.0277913	-0.387616	0.293309	-1.0628	0.0985947	-0.840309		1	0.130259	1	1.23563e-132	1	1.87227e-102
AAEL003481	conserved hypothetical protein		20	10	19	15	18	21	41	144		4.60076	2.32555	4.30579	5.44544	4.63579	4.2848	8.44653	4.86352		-0.278954	-0.0275384	0.0703881	0.003158	-0.0295665	0.255532		1	1	1	1	1	1
AAEL003483	conserved hypothetical protein		219	105	157	77	50	145	93	846		50.3783	24.4183	35.5795	27.9533	12.8772	29.5855	19.1592	28.5645		-0.312706	-0.15033	-0.254435	-0.587449	-0.229959	-0.417077		1	1	1	0.146953	1	1
AAEL003486	hypothetical protein		7	6	10	2	4	11	9	49		1.61027	1.39533	2.26621	0.726059	1.03018	2.24442	1.85412	1.58951		-0.0548915	0.134287	-0.291104	-0.167775	0.130434	0.054883		1	1	1	1	1	1
AAEL003487	development and differentiation-enhancing factor, ddef		39	27	48	12	12	29	35	202		8.97148	6.27899	10.8778	4.35635	3.09053	5.91711	7.21046	6.67182		-0.150932	0.0820141	-0.303822	-0.445174	-0.175893	-0.0925944		1	1	1	1	1	1
AAEL003491	proline synthetase associated protein		14	21	32	12	30	28	24	161		3.22053	4.88366	7.25186	4.35635	7.72632	5.71307	4.94431	5.4423		0.172083	0.338172	0.124524	0.364978	0.23772	0.177234		1	1	1	1	1	1
AAEL003492	ribonuclease, putative		1154	1242	797	919	637	1474	605	6828		265.464	288.833	180.617	333.624	164.056	300.752	124.638	236.855		0.0366159	-0.167094	0.0991853	-0.208812	0.0541654	-0.327986		1	1	1	1	1	1
AAEL003493	GDI interacting protein, putative		30	32	45	18	28	29	43	225		6.90114	7.44176	10.1979	6.53453	7.21124	5.91711	8.85856	7.58032		0.0318657	0.165619	-0.0230207	0.0185627	-0.0647817	0.105731		1	1	1	1	1	1
AAEL003494	goodpasture antigen-binding protein		146	74	193	44	26	117	57	657		33.5855	17.2091	43.7378	15.9733	6.69615	23.8725	11.7427	21.831		-0.287955	0.114108	-0.319932	-0.690124	-0.14721	-0.451627		1	1	1	0.0626092	1	1
AAEL003495	conserved hypothetical protein		2	5	9	1	9	8	7	41		0.460076	1.16278	2.03959	0.363029	2.3179	1.63231	1.44209	1.34539		0.314831	0.530574	-0.0690627	0.581444	0.443404	0.395803		1	1	1	1	1	1
AAEL003496	hypothetical protein		9	3	5	3	2	4	5	31		2.07034	0.697665	1.1331	1.08909	0.515088	0.816153	1.03007	1.05021		-0.402977	-0.231227	-0.245808	-0.501731	-0.349132	-0.266163		1	1	1	1	1	1
AAEL003497	farnesyl-pyrophosphate synthetase		1713	1948	1054	1161	167	1566	324	7933		394.055	453.017	238.858	421.477	43.0099	319.524	66.7482	276.67		0.0605294	-0.217273	0.0292029	-0.960194	-0.0910021	-0.770038		1	1	1	1.1576e-112	1	1.8103e-84
AAEL003499	calsyntenin-1 precursor		76	74	147	36	142	92	151	718		17.4829	17.2091	33.3133	13.0691	36.5713	18.7715	31.108	23.9321		-0.00677721	0.277664	-0.124713	0.317956	0.030549	0.248102		1	1	1	1	1	1
AAEL003503	ras-related protein Rab-7		22	33	33	18	19	44	40	209		5.06083	7.67432	7.47849	6.53453	4.89334	8.97768	8.24052	6.97996		0.175158	0.164221	0.107253	-0.0140521	0.241678	0.205315		1	1	1	1	1	1
AAEL003505	jun		105	77	123	42	52	121	64	584		24.154	17.9067	27.8744	15.2472	13.3923	24.6886	13.1848	19.4926		-0.12873	0.0617399	-0.197719	-0.253277	0.00943095	-0.259957		1	1	1	1	1	1
AAEL003508	serine-pyruvate aminotransferase		3039	1855	1021	1227	221	2516	430	10309		699.085	431.39	231.38	445.437	56.9172	513.36	88.5856	352.308		-0.209583	-0.479954	-0.195673	-1.08789	-0.134063	-0.896312		1	1.19851e-27	1	6.88381e-247	1	1.99451e-210
AAEL003510	ribonuclease hi large subunit		15	7	28	11	16	16	33	126		3.45057	1.62789	6.34538	3.99332	4.12071	3.26461	6.79843	4.2287		-0.300411	0.253575	0.0601979	0.0731942	-0.022706	0.28264		1	1	1	1	1	1
AAEL003512	aquaporin-1		126	173	255	60	402	244	383	1643		28.9848	40.232	57.7883	21.7818	103.533	49.7853	78.903	54.4297		0.141569	0.298184	-0.123094	0.550759	0.233686	0.433037		1	1	1	7.72205e-05	1	1
AAEL003514	centromere/microtubule binding protein cbf5		100	87	174	19	122	105	284	891		23.0038	20.2323	39.432	6.89756	31.4204	21.424	58.5077	28.7025		-0.0552418	0.232487	-0.51445	0.134408	-0.0306226	0.403136		1	1	1	1	1	1
AAEL003515	hypothetical protein		10	17	27	12	44	20	53	183		2.30038	3.95344	6.11876	4.35635	11.3319	4.08076	10.9187	6.15147		0.220402	0.402626	0.260611	0.663897	0.233515	0.648048		1	1	1	1	1	1
AAEL003516	conserved hypothetical protein		8	7	24	0	7	2	15	63		1.8403	1.62789	5.4389	0	1.80281	0.408076	3.0902	2.02974		-0.0477456	0.4415	-1.00866	-0.0080552	-0.525737	0.207527		1	1	1	1	1	1
AAEL003517	conserved hypothetical protein		10	10	19	3	7	20	33	102		2.30038	2.32555	4.30579	1.08909	1.80281	4.08076	6.79843	3.24326		0.00435034	0.255766	-0.287723	-0.0963663	0.233515	0.446995		1	1	1	1	1	1
AAEL003519	conserved hypothetical protein		56	51	92	16	44	56	80	395		12.8821	11.8603	20.8491	5.80847	11.3319	11.4261	16.481	12.9484		-0.0353197	0.206556	-0.337914	-0.0547758	-0.0512427	0.105545		1	1	1	1	1	1
AAEL003522	protein arginine n-methyltransferase		13	5	10	3	6	6	12	55		2.99049	1.16278	2.26621	1.08909	1.54526	1.22423	2.47216	1.82146		-0.369433	-0.111828	-0.393575	-0.261996	-0.350278	-0.0769959		1	1	1	1	1	1
AAEL003523	hypothetical protein		5	1	3	2	2	3	8	24		1.15019	0.232555	0.679862	0.726059	0.515088	0.612115	1.6481	0.794853		-0.494353	-0.18598	-0.163756	-0.276035	-0.220777	0.136332		1	1	1	1	1	1
AAEL003524	monocarboxylate transporter		96	52	133	14	18	133	60	506		22.0836	12.0929	30.1406	5.08241	4.63579	27.1371	12.3608	16.219		-0.258333	0.134038	-0.625154	-0.663518	0.0887661	-0.248969		1	1	1	1	1	1
AAEL003526	hypothetical protein		5	4	5	10	3	3	7	37		1.15019	0.93022	1.1331	3.63029	0.772632	0.612115	1.44209	1.38152		-0.0772315	-0.00553071	0.452837	-0.142446	-0.220777	0.0850026		1	1	1	1	1	1
AAEL003527	conserved hypothetical protein		107	99	32	120	12	106	22	498		24.6141	23.023	7.25186	43.5635	3.09053	21.628	4.53229	18.2433		-0.0287802	-0.522433	0.246415	-0.877432	-0.0556828	-0.719627		1	1	1	0.00268334	1	0.0871048
AAEL003528	cdc73 domain protein		48	36	54	17	31	50	52	288		11.0418	8.37198	12.2375	6.1715	7.98387	10.2019	10.7127	9.53161		-0.117755	0.0438973	-0.246595	-0.137878	-0.0337235	-0.0129053		1	1	1	1	1	1
AAEL003532	conserved hypothetical protein		5	1	5	2	5	3	7	28		1.15019	0.232555	1.1331	0.726059	1.28772	0.612115	1.44209	0.940548		-0.494353	-0.00553071	-0.163756	0.0421267	-0.220777	0.0850026		1	1	1	1	1	1
AAEL003535	hypothetical protein		41	32	24	26	6	47	27	203		9.43155	7.44176	5.4389	9.43876	1.54526	9.5898	5.56235	6.9212		-0.100503	-0.232502	0.000325004	-0.741835	0.00707728	-0.223097		1	1	1	1	1	1
AAEL003536	conserved hypothetical protein		119	192	54	115	23	158	35	696		27.3745	44.6506	12.2375	41.7484	5.92351	32.238	7.21046	24.4833		0.21126	-0.345774	0.182207	-0.653507	0.0705468	-0.570663		1	1	1	1	1	1
AAEL003537	nuclear inhibitor of protein phosphatase-1		11	21	32	8	33	19	38	162		2.53042	4.88366	7.25186	2.90424	8.49896	3.87673	7.82849	5.39634		0.269947	0.436036	0.0557257	0.503238	0.174083	0.468405		1	1	1	1	1	1
AAEL003539	WD-repeat protein		17	4	19	6	19	12	23	100		3.91064	0.93022	4.30579	2.17818	4.89334	2.44846	4.7383	3.34356		-0.560747	0.0398615	-0.237666	0.0930926	-0.190917	0.0796676		1	1	1	1	1	1
AAEL003540	conserved hypothetical protein		9	8	5	0	1	2	3	28		2.07034	1.86044	1.1331	0	0.257544	0.408076	0.618039	0.906792		-0.0421309	-0.231227	-1.05506	-0.695658	-0.572133	-0.443317		1	1	1	1	1	1
AAEL003541	galectin		38	36	104	31	29	41	64	343		8.74144	8.37198	23.5686	11.2539	7.46878	8.36557	13.1848	11.565		-0.0183261	0.424595	0.107546	-0.0666812	-0.0186514	0.175206		1	1	1	1	1	1
AAEL003542	conserved hypothetical protein		10	5	10	1	5	8	11	50		2.30038	1.16278	2.26621	0.363029	1.28772	1.63231	2.26614	1.61122		-0.263581	-0.00597615	-0.647475	-0.225484	-0.135008	-0.00598751		1	1	1	1	1	1
AAEL003544	conserved hypothetical protein		30	22	40	8	24	43	40	207		6.90114	5.11621	9.06483	2.90424	6.18106	8.77364	8.24052	6.74023		-0.125726	0.11551	-0.359373	-0.0464351	0.101641	0.0750414		1	1	1	1	1	1
AAEL003546	gamma-tubulin complex component 4 (gcp-4)		22	15	15	11	23	21	32	139		5.06083	3.48833	3.39931	3.99332	5.92351	4.2848	6.59242	4.6775		-0.154225	-0.164835	-0.0984962	0.0659462	-0.0693113	0.11097		1	1	1	1	1	1
AAEL003548	sulphate transporter		7	3	15	0	4	3	12	44		1.61027	0.697665	3.39931	0	1.03018	0.612115	2.47216	1.4031		-0.304628	0.298477	-0.956712	-0.167775	-0.348125	0.16912		1	1	1	1	1	1
AAEL003549	hypothetical protein		27	10	25	4	11	28	15	120		6.21102	2.32555	5.66552	1.45212	2.83299	5.71307	3.0902	3.89864		-0.404571	-0.0386208	-0.588886	-0.325057	-0.0351143	-0.289706		1	1	1	1	1	1
AAEL003550	aquaporin		101	86	134	40	178	87	155	781		23.2338	19.9997	30.3672	14.5212	45.8429	17.7513	31.932	26.2354		-0.0644974	0.115412	-0.201901	0.293319	-0.115747	0.137095		1	1	1	1	1	1
AAEL003551	hypothetical protein		4	3	2	10	1	4	2	26		0.920152	0.697665	0.453242	3.63029	0.257544	0.816153	0.412026	1.02673		-0.0961623	-0.234203	0.533955	-0.388844	-0.0423178	-0.262507		1	1	1	1	1	1
AAEL003552	DNA-directed RNA polymerase subunit rpb6		236	315	295	233	206	338	347	1970		54.2889	73.2549	66.8531	84.5858	53.0541	68.9649	71.4865	67.4983		0.129712	0.0901107	0.192015	-0.00995543	0.103577	0.119129		1	1	1	1	1	1
AAEL003554	leucine rich repeat protein		32	46	47	29	44	36	56	290		7.36121	10.6975	10.6512	10.5279	11.3319	7.34538	11.5367	9.92169		0.158737	0.156885	0.151921	0.183311	-0.000910594	0.190956		1	1	1	1	1	1
AAEL003555	ribosome biogenesis protein		46	44	35	22	24	53	59	283		10.5817	10.2324	7.93173	7.98665	6.18106	10.814	12.1548	9.41177		-0.0143037	-0.122506	-0.119583	-0.227796	0.00925708	0.0591456		1	1	1	1	1	1
AAEL003559	conserved hypothetical protein		18	8	32	9	15	15	19	116		4.14068	1.86044	7.25186	3.26726	3.86316	3.06057	3.91425	3.90832		-0.323598	0.234707	-0.097571	-0.0286939	-0.124264	-0.0232676		1	1	1	1	1	1
AAEL003562	polypeptide of 976 aa, putative		9	10	26	8	6	10	18	87		2.07034	2.32555	5.89214	2.90424	1.54526	2.04038	3.70823	2.92659		0.0462651	0.428679	0.135864	-0.11423	-0.00576901	0.23589		1	1	1	1	1	1
AAEL003563	conserved hypothetical protein		3	5	7	5	3	3	7	33		0.690114	1.16278	1.58635	1.81515	0.772632	0.612115	1.44209	1.15446		0.184979	0.30252	0.354861	0.0385032	-0.0398281	0.265952		1	1	1	1	1	1
AAEL003564	threonine dehydratase/deaminase		47	40	35	31	33	62	40	288		10.8118	9.3022	7.93173	11.2539	8.49896	12.6504	8.24052	9.81278		-0.0640332	-0.131675	0.0170962	-0.10239	0.067058	-0.115488		1	1	1	1	1	1
AAEL003567	conserved hypothetical protein		7	70	15	1	7	9	7	116		1.61027	16.2789	3.39931	0.363029	1.80281	1.83634	1.44209	3.81896		0.959185	0.298477	-0.507211	0.0438973	0.0511089	-0.0423449		0.0214075	1	1	1	1	1
AAEL003569	acyl-coa thioesterase		14	10	30	3	21	16	21	115		3.22053	2.32555	6.79862	1.08909	5.40843	3.26461	4.32627	3.77616		-0.131737	0.310919	-0.423811	0.214748	0.00556105	0.121647		1	1	1	1	1	1
AAEL003570	conserved hypothetical protein		26	17	49	33	27	39	40	231		5.98099	3.95344	11.1044	11.98	6.95369	7.95749	8.24052	8.02436		-0.17265	0.262191	0.294589	0.0634725	0.120499	0.135312		1	1	1	1	1	1
AAEL003572	RNAse h (70)		8	12	5	7	5	9	10	56		1.8403	2.79066	1.1331	2.54121	1.28772	1.83634	2.06013	1.92707		0.166073	-0.184831	0.128247	-0.137173	-0.000843583	0.0444388		1	1	1	1	1	1
AAEL003573	transportin		208	224	205	163	76	276	148	1300		47.8479	52.0923	46.4573	59.1738	19.5734	56.3145	30.4899	44.5642		0.0367639	-0.012755	0.0919205	-0.385594	0.070486	-0.194678		1	1	1	1	1	1
AAEL003581	amidophosphoribosyltransferase		46	14	29	9	10	16	28	152		10.5817	3.25577	6.572	3.26726	2.57544	3.26461	5.76836	5.04074		-0.494144	-0.201972	-0.492702	-0.589357	-0.493034	-0.256834		1	1	1	1	1	1
AAEL003582	ribosomal protein S15p/S13e		2740	2285	4739	1050	6111	3019	8667	28611		630.304	531.388	1073.96	381.181	1573.85	615.991	1785.51	941.741		-0.0741122	0.23138	-0.218329	0.397331	-0.00997213	0.452124		1	1	1	2.16408e-18	1	5.48712e-56
AAEL003586	neuronal cell adhesion molecule		46	47	51	28	33	67	53	325		10.5817	10.9301	11.5577	10.1648	8.49896	13.6706	10.9187	10.9032		0.0138097	0.0376319	-0.0171271	-0.0932219	0.109405	0.0133647		1	1	1	1	1	1
AAEL003588	DNA-J/hsp40		48	41	58	17	61	35	49	309		11.0418	9.53476	13.144	6.1715	15.7102	7.14134	10.0946	10.4055		-0.0625113	0.0744496	-0.246595	0.150839	-0.185061	-0.0382255		1	1	1	1	1	1
AAEL003597	leucine-rich transmembrane protein		32	17	23	6	12	37	20	147		7.36121	3.95344	5.21228	2.17818	3.09053	7.54941	4.12026	4.78076		-0.260184	-0.145211	-0.502347	-0.361326	0.0106774	-0.243082		1	1	1	1	1	1
AAEL003605	U2 small nuclear ribonucleoprotein, putative		132	194	80	137	41	192	107	883		30.365	45.1157	18.1297	49.735	10.5593	39.1753	22.0434	30.7319		0.171024	-0.22207	0.213181	-0.45344	0.11	-0.138023		1	1	1	1	1	1
AAEL003606	purine biosynthesis protein 6, pur6		64	62	86	27	57	64	83	443		14.7224	14.4184	19.4894	9.80179	14.68	13.0584	17.0991	14.7528		-0.00893906	0.120393	-0.173762	-0.00123605	-0.0513468	0.0641836		1	1	1	1	1	1
AAEL003610	serine protease		26	15	8	14	10	37	13	123		5.98099	3.48833	1.81297	5.08241	2.57544	7.54941	2.67817	4.16682		-0.224228	-0.487221	-0.0682255	-0.347726	0.0982111	-0.331941		1	1	1	1	1	1
AAEL003613	conserved hypothetical protein		4	5	3	6	1	9	7	35		0.920152	1.16278	0.679862	2.17818	0.257544	1.83634	1.44209	1.21099		0.0851476	-0.104862	0.326967	-0.388844	0.259574	0.16612		1	1	1	1	1	1
AAEL003614	clip-domain serine protease, putative		6	1	9	1	10	9	4	40		1.38023	0.232555	2.03959	0.363029	2.57544	1.83634	0.824052	1.32161		-0.562678	0.151448	-0.448189	0.244612	0.110132	-0.188398		1	1	1	1	1	1
AAEL003622	delta(9)-desaturase, putative		620	494	975	280	605	696	1131	4801		142.623	114.882	220.955	101.648	155.814	142.011	233.001	158.705		-0.0937914	0.189898	-0.146846	0.0383645	-0.00186771	0.21293		1	1	1	1	1	1
AAEL003624	sodium/chloride dependent amino acid transporter		14	5	21	2	6	15	42	105		3.22053	1.16278	4.75904	0.726059	1.54526	3.06057	8.65255	3.30383		-0.399669	0.161304	-0.567455	-0.292232	-0.0207995	0.412975		1	1	1	1	1	1
AAEL003625	clip-domain serine protease, putative		198	213	129	137	73	277	106	1133		45.5475	49.5342	29.2341	49.735	18.8007	56.5186	21.8374	38.7439		0.0362881	-0.191517	0.0380379	-0.381597	0.093358	-0.317207		1	1	1	1	1	1
AAEL003626	sodium/chloride dependent amino acid transporter		2	6	3	2	2	2	4	21		0.460076	1.39533	0.679862	0.726059	0.515088	0.408076	0.824052	0.715506		0.383257	0.124821	0.147045	0.0347658	-0.0356356	0.190728		1	1	1	1	1	1
AAEL003627	sodium/chloride dependent amino acid transporter		21	19	22	0	8	24	16	110		4.8308	4.41855	4.98566	0	2.06035	4.89692	3.29621	3.49835		-0.0371313	0.0131671	-1.40061	-0.34746	0.00567087	-0.158039		1	1	1	1	1	1
AAEL003628	clip-domain serine protease, putative		6	2	13	4	11	14	12	62		1.38023	0.46511	2.94607	1.45212	2.83299	2.85653	2.47216	2.05789		-0.375826	0.299049	0.0193214	0.283151	0.28651	0.228142		1	1	1	1	1	1
AAEL003630	conserved hypothetical protein		9	3	7	2	2	4	6	33		2.07034	0.697665	1.58635	0.726059	0.515088	0.816153	1.23608	1.09253		-0.402977	-0.104126	-0.389453	-0.501731	-0.349132	-0.198913		1	1	1	1	1	1
AAEL003632	clip-domain serine protease, putative		3	1	4	1	3	6	5	23		0.690114	0.232555	0.906483	0.363029	0.772632	1.22423	1.03007	0.745587		-0.313404	0.0944993	-0.198914	0.0385032	0.204134	0.140483		1	1	1	1	1	1
AAEL003633	sucrose transport protein		41	44	50	33	10	41	37	256		9.43155	10.2324	11.331	11.98	2.57544	8.36557	7.62248	8.79121		0.0346889	0.0781721	0.10195	-0.540364	-0.0509403	-0.0903518		1	1	1	1	1	1
AAEL003634	Hsp70-interacting protein, putative		44	26	53	7	34	32	45	241		10.1217	6.04643	12.0109	2.54121	8.7565	6.52922	9.27059	7.89665		-0.218118	0.0729979	-0.575808	-0.0616115	-0.185785	-0.037373		1	1	1	1	1	1
AAEL003635	hypothetical protein		21	11	34	6	18	17	28	135		4.8308	2.55811	7.70511	2.17818	4.63579	3.46865	5.76836	4.44928		-0.261026	0.196271	-0.325393	-0.0171689	-0.13713	0.0742187		1	1	1	1	1	1
AAEL003636	hypothetical protein		13	2	21	5	3	11	11	66		2.99049	0.46511	4.75904	1.81515	0.772632	2.24442	2.26614	2.18757		-0.680964	0.19154	-0.199551	-0.515909	-0.115682	-0.111839		1	1	1	1	1	1
AAEL003639	sodium/chloride dependent amino acid transporter		19	22	7	24	5	23	14	114		4.37072	5.11621	1.58635	8.71271	1.28772	4.69288	2.88418	4.09297		0.0656177	-0.408019	0.290025	-0.487463	0.0295798	-0.170845		1	1	1	1	1	1
AAEL003641	sodium/chloride dependent amino acid transporter		0	4	7	2	3	1	7	24		0	0.93022	1.58635	0.726059	0.772632	0.204038	1.44209	0.808769		0.752133	0.950935	0.665609	0.686919	0.305392	0.914367		1	1	1	1	1	1
AAEL003642	serine protease		24	31	26	17	24	57	37	216		5.52091	7.20921	5.89214	6.1715	6.18106	11.6302	7.62248	7.17535		0.112307	0.0273048	0.0467766	0.0474277	0.315526	0.13588		1	1	1	1	1	1
AAEL003645	stearoyl-coa desaturase		71	153	122	34	201	128	185	894		16.3327	35.5809	27.6477	12.343	51.7664	26.1169	38.1124	29.7		0.335308	0.226446	-0.119942	0.497379	0.201891	0.364996		1	1	1	1	1	1
AAEL003646	conserved hypothetical protein		59	33	68	11	7	43	38	259		13.5722	7.67432	15.4102	3.99332	1.80281	8.77364	7.82849	8.43643		-0.242791	0.0544044	-0.516446	-0.837365	-0.186036	-0.23437		1	1	1	1	1	1
AAEL003648	conserved hypothetical protein		13	24	12	19	9	14	10	101		2.99049	5.58132	2.71945	6.89756	2.3179	2.85653	2.06013	3.63191		0.258169	-0.0385568	0.347251	-0.10282	-0.0186284	-0.149724		1	1	1	1	1	1
AAEL003650	inhibitor of growth protein, ing1		28	23	50	4	6	28	9	148		6.44106	5.34877	11.331	1.45212	1.54526	5.71307	1.85412	4.81221		-0.0780409	0.239631	-0.604197	-0.580376	-0.0504245	-0.509612		1	1	1	1	1	1
AAEL003651	conserved hypothetical protein		75	58	47	105	14	78	26	403		17.2528	13.4882	10.6512	38.1181	3.60562	15.915	5.35634	14.9125		-0.10552	-0.206389	0.341538	-0.661441	-0.0346364	-0.497077		1	1	1	1	1	1
AAEL003652	proprotein convertase subtilisin/kexin type 4, furin		8	9	53	2	7	6	21	106		1.8403	2.093	12.0109	0.726059	1.80281	1.22423	4.32627	3.43194		0.0507086	0.777053	-0.343056	-0.0080552	-0.156115	0.346046		1	1	1	1	1	1
AAEL003653	serine protease inhibitor, serpin		104	141	201	51	66	113	212	888		23.9239	32.7903	45.5508	18.5145	16.9979	23.0563	43.6748	29.2155		0.135938	0.27795	-0.11027	-0.146973	-0.0159073	0.259767		1	1	1	1	1	1
AAEL003654	conserved hypothetical protein		3	8	7	4	11	5	16	54		0.690114	1.86044	1.58635	1.45212	2.83299	1.02019	3.29621	1.81977		0.364515	0.30252	0.268595	0.532425	0.136982	0.594152		1	1	1	1	1	1
AAEL003656	hypothetical protein		15	9	20	5	22	27	18	116		3.45057	2.093	4.53242	1.81515	5.66597	5.50903	3.70823	3.82491		-0.201957	0.112722	-0.258054	0.205979	0.194202	0.0296201		1	1	1	1	1	1
AAEL003657	zinc finger protein		6	1	7	0	2	4	1	21		1.38023	0.232555	1.58635	0	0.515088	0.816153	0.206013	0.676626		-0.562678	0.0532459	-0.89769	-0.34436	-0.191761	-0.59018		1	1	1	1	1	1
AAEL003658	laminin beta-2 chain		433	642	406	361	117	534	257	2750		99.6064	149.3	92.008	131.054	30.1327	108.956	52.9453	94.8575		0.175484	-0.0343896	0.118953	-0.517248	0.0388908	-0.273693		1	1	1	0.0124239	1	1
AAEL003661	translation initiation factor		9	11	3	4	4	23	3	57		2.07034	2.55811	0.679862	1.45212	1.03018	4.69288	0.618039	1.87165		0.0845199	-0.411676	-0.13805	-0.266124	0.333473	-0.443317		1	1	1	1	1	1
AAEL003662	puckered protein, putative		4	10	10	10	12	11	11	68		0.920152	2.32555	2.26621	3.63029	3.09053	2.24442	2.26614	2.3919		0.353079	0.342753	0.533955	0.467989	0.338899	0.342742		1	1	1	1	1	1
AAEL003664	lupus la ribonucleoprotein		193	223	174	202	63	211	133	1199		44.3973	51.8598	39.432	73.3319	16.2253	43.0521	27.3997	42.2426		0.0671937	-0.0512625	0.217167	-0.433796	-0.0133019	-0.208404		1	1	1	1	1	1
AAEL003666	leukotriene a-4 hydrolase		148	144	181	85	206	147	165	1076		34.0456	33.4879	41.0184	30.8575	53.0541	29.9936	33.9921	36.6356		-0.00713047	0.0804858	-0.0424384	0.191748	-0.0546898	-0.000678472		1	1	1	1	1	1
AAEL003667	hypothetical protein		29	64	71	21	89	40	86	400		6.6711	14.8835	16.0901	7.62362	22.9214	8.16153	17.7171	13.4383		0.341477	0.374897	0.0563814	0.526988	0.0852595	0.416242		1	1	1	1	1	1
AAEL003670	myelinprotein expression factor		388	202	526	54	148	397	429	2144		89.2547	46.9761	119.203	19.6036	38.1165	81.0032	88.3796	68.9337		-0.277881	0.12541	-0.654859	-0.368217	-0.0420302	-0.00426951		1	1	1.23929e-05	1	1	1
AAEL003671	hypothetical protein		124	72	127	30	49	87	155	644		28.5247	16.744	28.7808	10.8909	12.6197	17.7513	31.932	21.0348		-0.22924	0.00385548	-0.413289	-0.350379	-0.204159	0.0486825		1	1	1	1	1	1
AAEL003674	conserved hypothetical protein		62	47	92	13	53	73	73	413		14.2623	10.9301	20.8491	4.71938	13.6498	14.8948	15.039	13.4778		-0.11374	0.162995	-0.468328	-0.0187941	0.0185882	0.0227162		1	1	1	1	1	1
AAEL003675	ubiquinol-cytochrome c reductase iron-sulfur subunit		709	433	644	212	580	497	1058	4133		163.097	100.696	145.944	76.9622	149.376	101.407	217.962	136.492		-0.209102	-0.0481975	-0.325573	-0.0381171	-0.206054	0.125801		1	1	1	1	1	1
AAEL003676	myosin I homologue, putative		200	115	172	42	87	148	137	901		46.0076	26.7438	38.9788	15.2472	22.4063	30.1977	28.2238	29.6865		-0.234254	-0.0716624	-0.475862	-0.310483	-0.181873	-0.211031		1	1	1	1	1	1
AAEL003677	hypothetical protein		26	38	14	45	9	34	12	178		5.98099	8.83709	3.17269	16.3363	2.3179	6.9373	2.47216	6.57921		0.164971	-0.263081	0.427381	-0.39002	0.0624762	-0.364196		1	1	1	1	1	1
AAEL003678	diphosphoinositol polyphosphate phosphohydrolase, putative		61	48	90	19	42	69	75	404		14.0323	11.1626	20.3959	6.89756	10.8169	14.0786	15.451	13.2621		-0.097796	0.160505	-0.302166	-0.111218	0.00141129	0.041266		1	1	1	1	1	1
AAEL003679	conserved hypothetical protein		2	2	5	2	6	1	6	24		0.460076	0.46511	1.1331	0.726059	1.54526	0.204038	1.23608	0.824247		0.00329983	0.30527	0.147045	0.422268	-0.213171	0.337584		1	1	1	1	1	1
AAEL003680	ring finger protein		16	8	0	2	0	22	1	49		3.68061	1.86044	0	0.726059	0	4.48884	0.206013	1.56599		-0.274939	-1.28787	-0.622261	-1.28787	0.0821659	-0.98036		1	1	1	1	1	1
AAEL003681	hypothetical protein		71	55	55	38	60	49	78	406		16.3327	12.7905	12.4641	13.7951	15.4526	9.99787	16.069	13.8431		-0.104717	-0.115768	-0.072367	-0.0237557	-0.209834	-0.00698224		1	1	1	1	1	1
AAEL003684	ku P80 DNA helicase		41	52	25	26	5	30	15	194		9.43155	12.0929	5.66552	9.43876	1.28772	6.12115	3.0902	6.73254		0.105957	-0.21539	0.000325004	-0.811175	-0.182901	-0.466475		1	1	1	1	1	1
AAEL003686	serine protease inhibitor, serpin		115	88	128	43	45	160	67	646		26.4544	20.4648	29.0075	15.6103	11.5895	32.6461	13.8029	21.3679		-0.110536	0.0397256	-0.226829	-0.354273	0.0907158	-0.279551		1	1	1	1	1	1
AAEL003690	hypothetical protein		3	2	11	5	2	6	7	36		0.690114	0.46511	2.49283	1.81515	0.515088	1.22423	1.44209	1.23494		-0.126552	0.480763	0.354861	-0.0950858	0.204134	0.265952		1	1	1	1	1	1
AAEL003695	conserved hypothetical protein		47	30	52	10	20	35	54	248		10.8118	6.97665	11.7843	3.63029	5.15088	7.14134	11.1247	8.08856		-0.185936	0.0367544	-0.458625	-0.313432	-0.176082	0.0121693		1	1	1	1	1	1
AAEL003696	conserved hypothetical protein		15	12	27	7	7	11	20	99		3.45057	2.79066	6.11876	2.54121	1.80281	2.24442	4.12026	3.29553		-0.0865932	0.238271	-0.124419	-0.260721	-0.174185	0.0731495		1	1	1	1	1	1
AAEL003697	serine protease inhibitor, serpin		154	135	111	91	44	163	46	744		35.4258	31.3949	25.1549	33.0357	11.3319	33.2582	9.4766	25.5826		-0.0521475	-0.147703	-0.0301606	-0.489863	-0.0272621	-0.566042		1	1	1	1	1	1
AAEL003698	conserved hypothetical protein		41	34	64	5	38	36	80	298		9.43155	7.90687	14.5037	1.81515	9.78668	7.34538	16.481	9.61006		-0.0748429	0.183731	-0.67939	0.0157246	-0.106015	0.238527		1	1	1	1	1	1
AAEL003699	conserved hypothetical protein		9	5	18	5	8	24	21	90		2.07034	1.16278	4.07917	1.81515	2.06035	4.89692	4.32627	2.91585		-0.221667	0.275269	-0.0517844	-0.00191484	0.351216	0.29965		1	1	1	1	1	1
AAEL003700	hypothetical protein		2	3	7	3	4	7	6	32		0.460076	0.697665	1.58635	1.08909	1.03018	1.42827	1.23608	1.07539		0.133521	0.432372	0.290689	0.270374	0.392132	0.337584		1	1	1	1	1	1
AAEL003701	actin-binding protein ipp		39	29	42	15	13	45	36	219		8.97148	6.7441	9.51807	5.44544	3.34807	9.18172	7.41647	7.23219		-0.120823	0.0251408	-0.210741	-0.412447	0.00984311	-0.0806856		1	1	1	1	1	1
AAEL003703	scarlet protein		7	4	10	5	10	6	13	55		1.61027	0.93022	2.26621	1.81515	2.57544	1.22423	2.67817	1.87138		-0.204579	0.134287	0.0465645	0.18559	-0.104162	0.201374		1	1	1	1	1	1
AAEL003704	39S ribosomal protein L13, mitochondrial		46	31	53	27	64	36	107	364		10.5817	7.20921	12.0109	9.80179	16.4828	7.34538	22.0434	12.2107		-0.162917	0.0540588	-0.0326111	0.189581	-0.155008	0.314512		1	1	1	1	1	1
AAEL003710	ninjurin a		15	13	18	8	5	14	16	89		3.45057	3.02322	4.07917	2.90424	1.28772	2.85653	3.29621	2.98538		-0.054071	0.0689995	-0.0704059	-0.389839	-0.0771311	-0.0187632		1	1	1	1	1	1
AAEL003713	leucine-rich transmembrane protein		31	60	37	24	42	50	53	297		7.13117	13.9533	8.38497	8.71271	10.8169	10.2019	10.9187	10.0171		0.285684	0.0685652	0.084836	0.176884	0.15194	0.18088		1	1	1	1	1	1
AAEL003715	hypothetical protein		3782	2618	1328	2645	847	2531	862	14613		870.003	608.829	300.952	960.213	218.14	516.421	177.583	521.734		-0.154983	-0.460834	0.0428372	-0.600488	-0.226449	-0.68973		1	3.44324e-28	1	7.51301e-80	1	4.55582e-143
AAEL003716	ribonuclease UK114, putative		121	165	308	121	944	184	606	2449		27.8346	38.3716	69.7992	43.9266	243.122	37.543	124.844	83.6344		0.138573	0.397399	0.197006	0.938487	0.129143	0.649368		1	1	1	8.46426e-70	1	3.55177e-14
AAEL003718	glucose transporter		13	14	32	3	24	10	48	144		2.99049	3.25577	7.25186	1.08909	6.18106	2.04038	9.88863	4.67104		0.0346873	0.368407	-0.393575	0.301035	-0.153536	0.499974		1	1	1	1	1	1
AAEL003721	heterogeneous nuclear ribonucleoprotein, putative		40	49	48	19	144	95	118	513		9.20152	11.3952	10.8778	6.89756	37.0864	19.3836	24.3095	17.0217		0.0910804	0.0712556	-0.122089	0.598352	0.318695	0.416137		1	1	1	0.968091	1	1
AAEL003723	lysozyme P, putative		14	16	19	4	46	52	53	204		3.22053	3.72088	4.30579	1.45212	11.847	10.61	10.9187	6.58215		0.0592903	0.119678	-0.316053	0.546787	0.499732	0.51196		1	1	1	1	1	1
AAEL003726	conserved hypothetical protein		32	23	10	13	4	11	1	94		7.36121	5.34877	2.26621	4.71938	1.03018	2.24442	0.206013	3.31088		-0.134395	-0.486562	-0.186681	-0.788624	-0.490416	-1.27005		1	1	1	1	1	0.350424
AAEL003727	ninjurin a		14	2	8	8	9	9	11	61		3.22053	0.46511	1.81297	2.90424	2.3179	1.83634	2.26614	2.1176		-0.7112	-0.230257	-0.0421389	-0.133055	-0.225242	-0.142075		1	1	1	1	1	1
AAEL003728	conserved hypothetical protein		5	7	3	2	7	11	11	46		1.15019	1.62789	0.679862	0.726059	1.80281	2.24442	2.26614	1.49962		0.131554	-0.18598	-0.163756	0.171245	0.257781	0.261624		1	1	1	1	1	1
AAEL003729	conserved hypothetical protein		130	151	56	129	53	171	66	756		29.9049	35.1158	12.6908	46.8308	13.6498	34.8905	13.5969	26.6685		0.0693318	-0.368359	0.193745	-0.337193	0.0665524	-0.338857		1	1	1	1	1	1
AAEL003730	mitochondrial ribosomal protein, S28, putative		56	53	56	47	75	62	97	446		12.8821	12.3254	12.6908	17.0624	19.3158	12.6504	19.9833	15.2729		-0.0188859	-0.00639954	0.120423	0.173708	-0.0077626	0.188313		1	1	1	1	1	1
AAEL003733	hypothetical protein		1	5	4	6	2	2	2	22		0.230038	1.16278	0.906483	2.17818	0.515088	0.408076	0.412026	0.830381		0.500918	0.410438	0.742737	0.220853	0.150451	0.153263		1	1	1	1	1	1
AAEL003735	conserved hypothetical protein		12	11	23	3	3	22	1	75		2.76045	2.55811	5.21228	1.08909	0.772632	4.48884	0.206013	2.44106		-0.0307474	0.262022	-0.361076	-0.48341	0.199707	-0.862818		1	1	1	1	1	1
AAEL003736	sec15		28	14	20	7	15	36	16	136		6.44106	3.25577	4.53242	2.54121	3.86316	7.34538	3.29621	4.46789		-0.283692	-0.147155	-0.384296	-0.213373	0.0554434	-0.27864		1	1	1	1	1	1
AAEL003737	conserved hypothetical protein		9	9	17	3	10	17	21	86		2.07034	2.093	3.85255	1.08909	2.57544	3.46865	4.32627	2.78219		0.00431221	0.251638	-0.245808	0.0872409	0.208415	0.29965		1	1	1	1	1	1
AAEL003738	conserved hypothetical protein		5	6	6	4	4	2	6	33		1.15019	1.39533	1.35972	1.45212	1.03018	0.408076	1.23608	1.14738		0.072456	0.0626532	0.0876462	-0.0404273	-0.346437	0.0267834		1	1	1	1	1	1
AAEL003739	M-type 9 protein, putative		45	106	30	82	18	71	35	387		10.3517	24.6508	6.79862	29.7684	4.63579	14.4867	7.21046	13.9861		0.372018	-0.17831	0.453341	-0.338855	0.143602	-0.153478		1	1	1	1	1	1
AAEL003740	conserved hypothetical protein		2	13	10	7	5	5	7	49		0.460076	3.02322	2.26621	2.54121	1.28772	1.02019	1.44209	1.7201		0.688696	0.572436	0.618348	0.352928	0.266834	0.395803		1	1	1	1	1	1
AAEL003743	vacuolar proton ATPases		217	263	370	89	284	392	486	2101		49.9182	61.162	83.8497	32.3096	73.1425	79.983	100.122	68.6411		0.0879038	0.22454	-0.187984	0.16536	0.204087	0.301402		1	1	1	1	1	1
AAEL003746	4-Hydroxybutyrate CoA-transferase, putative		335	395	506	114	476	470	534	2830		77.0627	91.8593	114.67	41.3853	122.591	95.898	110.011	93.3539		0.0760977	0.172237	-0.269029	0.201197	0.0947443	0.154255		1	1	1	1	1	1
AAEL003748	cytochrome P450		4	2	7	1	3	1	6	24		0.920152	0.46511	1.58635	0.363029	0.772632	0.204038	1.23608	0.792484		-0.226383	0.202689	-0.298746	-0.0613281	-0.442854	0.107901		1	1	1	1	1	1
AAEL003749	conserved hypothetical protein		31	46	59	18	59	62	92	367		7.13117	10.6975	13.3706	6.53453	15.1951	12.6504	18.9532	12.0761		0.172155	0.267426	-0.0368663	0.322209	0.243742	0.417068		1	1	1	1	1	1
AAEL003750	conserved hypothetical protein		1113	1093	1441	639	1176	1480	1897	8839		256.032	254.183	326.561	231.976	302.872	301.977	390.807	294.915		-0.00314602	0.105596	-0.0428168	0.072912	0.0716271	0.183551		1	1	1	1	1	1
AAEL003752	conserved hypothetical protein		29	36	41	25	49	47	52	279		6.6711	8.37198	9.29145	9.07573	12.6197	9.5898	10.7127	9.47606		0.0960552	0.140306	0.130322	0.27085	0.153747	0.200905		1	1	1	1	1	1
AAEL003754	actin binding		71	60	184	33	63	92	146	649		16.3327	13.9533	41.6982	11.98	16.2253	18.7715	30.0779	21.2913		-0.0674856	0.403852	-0.132697	-0.00283077	0.0597585	0.262782		1	1	1	1	1	1
AAEL003755	BolA protein, putative		25	48	65	19	48	52	52	309		5.75095	11.1626	14.7304	6.89756	12.3621	10.61	10.7127	10.318		0.280893	0.399484	0.0765229	0.324477	0.259239	0.263345		1	1	1	1	1	1
AAEL003756	conserved hypothetical protein		6	5	9	3	20	7	8	58		1.38023	1.16278	2.03959	1.08909	5.15088	1.42827	1.6481	1.98556		-0.0642952	0.151448	-0.088437	0.529706	0.0130062	0.0680069		1	1	1	1	1	1
AAEL003761	hypothetical protein		2	3	11	0	2	4	8	30		0.460076	0.697665	2.49283	0	0.515088	0.816153	1.6481	0.947131		0.133521	0.610615	-0.518564	0.0347658	0.187365	0.447133		1	1	1	1	1	1
AAEL003762	Protoporphyrinogen IX oxidase, putative		36	25	41	15	18	28	56	219		8.28136	5.81388	9.29145	5.44544	4.63579	5.71307	11.5367	7.24539		-0.149311	0.048867	-0.176768	-0.243998	-0.156653	0.141081		1	1	1	1	1	1
AAEL003763	cytochrome P450		6	13	12	10	24	10	17	92		1.38023	3.02322	2.71945	3.63029	6.18106	2.04038	3.50222	3.21098		0.30957	0.266581	0.384513	0.606173	0.151603	0.369743		1	1	1	1	1	1
AAEL003764	hypothetical protein		86	135	163	35	146	79	196	840		19.7833	31.3949	36.9392	12.706	37.6014	16.119	40.3786	27.8461		0.198951	0.269166	-0.189874	0.276842	-0.0879723	0.30763		1	1	1	1	1	1
AAEL003768	hypothetical protein		31	49	48	11	19	66	34	258		7.13117	11.3952	10.8778	3.99332	4.89334	13.4665	7.00444	8.39454		0.199105	0.17928	-0.242615	-0.158171	0.270484	-0.00757315		1	1	1	1	1	1
AAEL003769	methionine aminopeptidase		55	54	70	26	80	58	128	471		12.6521	12.558	15.8635	9.43876	20.6035	11.8342	26.3697	15.6171		-0.00319177	0.0968654	-0.124952	0.209163	-0.0285558	0.315413		1	1	1	1	1	1
AAEL003770	conserved hypothetical protein		54	28	43	13	38	69	43	288		12.422	6.51154	9.74469	4.71938	9.78668	14.0786	8.85856	9.44593		-0.274307	-0.103538	-0.409219	-0.101709	0.053557	-0.144071		1	1	1	1	1	1
AAEL003771	trithorax protein ash2		84	62	78	30	97	97	127	575		19.3232	14.4184	17.6764	10.8909	24.9818	19.7917	26.1637	19.0351		-0.12565	-0.03827	-0.245585	0.110536	0.0102992	0.130455		1	1	1	1	1	1
AAEL003774	conserved hypothetical protein		10	19	49	7	40	36	60	221		2.30038	4.41855	11.1044	2.54121	10.3018	7.34538	12.3608	7.19607		0.2665	0.655242	0.0399358	0.623256	0.479675	0.701011		1	1	1	1	1	1
AAEL003776	conserved hypothetical protein		30	27	29	12	17	31	36	182		6.90114	6.27899	6.572	4.35635	4.37825	6.32518	7.41647	6.03263		-0.0398207	-0.0206107	-0.192711	-0.190628	-0.0367351	0.0304258		1	1	1	1	1	1
AAEL003779	hypothetical protein		23	23	17	2	7	23	22	117		5.29087	5.34877	3.85255	0.726059	1.80281	4.69288	4.53229	3.74946		0.00455526	-0.131913	-0.773003	-0.438002	-0.0500768	-0.0645702		1	1	1	1	1	1
AAEL003785	conserved hypothetical protein		69	47	85	17	86	42	118	464		15.8726	10.9301	19.2628	6.1715	22.1488	8.5696	24.3095	15.3236		-0.159588	0.083118	-0.401845	0.143168	-0.263107	0.183249		1	1	1	1	1	1
AAEL003786	DNA-directed RNA polymerase III, 34kD-subunit, putative		3	8	16	7	26	13	23	96		0.690114	1.86044	3.62593	2.54121	6.69615	2.6525	4.7383	3.25781		0.364515	0.633292	0.488496	0.889161	0.50578	0.744132		1	1	1	1	1	1
AAEL003798	hypothetical protein		41	21	47	3	34	28	75	249		9.43155	4.88366	10.6512	1.08909	8.7565	5.71307	15.451	7.99657		-0.27752	0.0517805	-0.873414	-0.031558	-0.211883	0.210845		1	1	1	1	1	1
AAEL003799	conserved hypothetical protein		40	30	81	4	25	40	103	323		9.20152	6.97665	18.3563	1.45212	6.4386	8.16153	21.2193	10.258		-0.117276	0.295293	-0.755157	-0.151121	-0.0509122	0.357608		1	1	1	1	1	1
AAEL003801	28S ribosomal protein S5		23	12	29	4	24	13	23	128		5.29087	2.79066	6.572	1.45212	6.18106	2.6525	4.7383	4.23964		-0.263874	0.0910758	-0.5216	0.0652515	-0.284416	-0.0460638		1	1	1	1	1	1
AAEL003805	conserved hypothetical protein		2	0	1	1	3	4	10	21		0.460076	0	0.226621	0.363029	0.772632	0.816153	2.06013	0.671234		-0.518564	-0.189552	-0.0690627	0.168355	0.187365	0.53454		1	1	1	1	1	1
AAEL003808	sugar transporter		10	9	2	5	0	4	4	34		2.30038	2.093	0.453242	1.81515	0	0.816153	0.824052	1.186		-0.0376025	-0.582932	-0.0936991	-1.09698	-0.391047	-0.387684		1	1	1	1	1	1
AAEL003810	sugar transporter		184	86	100	95	44	188	87	784		42.327	19.9997	22.6621	34.4878	11.3319	38.3592	17.9231	26.7273		-0.323319	-0.269549	-0.0884878	-0.566762	-0.0425366	-0.370431		1	1	1	1	1	1
AAEL003812	hypothetical protein		15	21	23	7	4	24	14	108		3.45057	4.88366	5.21228	2.54121	1.03018	4.89692	2.88418	3.557		0.143816	0.17102	-0.124419	-0.472393	0.144947	-0.0732204		1	1	1	1	1	1
AAEL003813	conserved hypothetical protein		6	2	8	5	10	8	7	46		1.38023	0.46511	1.81297	1.81515	2.57544	1.63231	1.44209	1.58904		-0.375826	0.105117	0.105587	0.244612	0.0642783	0.0166777		1	1	1	1	1	1
AAEL003815	zinc finger protein		8	7	5	2	6	10	6	44		1.8403	1.62789	1.1331	0.726059	1.54526	2.04038	1.23608	1.44987		-0.0477456	-0.184831	-0.343056	-0.0678334	0.0406274	-0.152517		1	1	1	1	1	1
AAEL003817	kappa b-ras		8	12	14	4	15	10	22	85		1.8403	2.79066	3.17269	1.45212	3.86316	2.04038	4.53229	2.81309		0.166073	0.218282	-0.0916538	0.299169	0.0406274	0.365376		1	1	1	1	1	1
AAEL003819	conserved hypothetical protein		40	37	65	17	22	47	41	269		9.20152	8.60454	14.7304	6.1715	5.66597	9.5898	8.44653	8.91574		-0.0284912	0.200872	-0.168956	-0.204858	0.0175758	-0.0363558		1	1	1	1	1	1
AAEL003822	conserved hypothetical protein		28	28	37	15	55	40	62	265		6.44106	6.51154	8.38497	5.44544	14.1649	8.16153	12.7728	8.84033		0.00458492	0.111501	-0.0705396	0.335066	0.100048	0.290797		1	1	1	1	1	1
AAEL003824	conserved hypothetical protein		139	129	100	83	39	120	56	666		31.9753	29.9996	22.6621	30.1314	10.0442	24.4846	11.5367	22.9763		-0.0275208	-0.148406	-0.0256291	-0.497043	-0.115096	-0.437975		1	1	1	1	1	1
AAEL003825	conserved hypothetical protein		15	8	11	10	14	7	14	79		3.45057	1.86044	2.49283	3.63029	3.60562	1.42827	2.88418	2.7646		-0.2484	-0.132152	0.0208716	0.0180647	-0.350635	-0.0732204		1	1	1	1	1	1
AAEL003829	dynamin		477	464	474	160	144	546	398	2663		109.728	107.906	107.418	58.0847	37.0864	111.405	81.9932	87.6601		-0.00726054	-0.00922269	-0.275554	-0.469559	0.00657449	-0.126273		1	1	1	0.534895	1	1
AAEL003830	hypothetical protein		5	7	3	6	3	3	2	29		1.15019	1.62789	0.679862	2.17818	0.772632	0.612115	0.412026	1.06184		0.131554	-0.18598	0.245849	-0.142446	-0.220777	-0.343625		1	1	1	1	1	1
AAEL003832	conserved hypothetical protein		11	15	20	8	75	179	142	450		2.53042	3.48833	4.53242	2.90424	19.3158	36.5228	29.2538	14.0783		0.1306	0.238854	0.0557257	0.854158	1.12871	1.03291		1	1	1	0.0564841	6.9333e-13	3.45545e-08
AAEL003834	metalloproteinase, putative		55	60	86	25	63	143	187	619		12.6521	13.9533	19.4894	9.07573	16.2253	29.1775	38.5244	19.8711		0.0418844	0.185259	-0.141625	0.106539	0.359041	0.479012		1	1	1	1	1	1
AAEL003835	initiation factor 5a		3799	2698	4257	1321	2039	3793	4200	22107		873.914	627.434	964.725	479.562	525.132	773.917	865.255	729.991		-0.143862	0.0429254	-0.260542	-0.221134	-0.0527615	-0.0043237		1	1	1	1	1	1
AAEL003837	ryanodine receptor 3, brain		12	6	2	2	0	6	3	31		2.76045	1.39533	0.453242	0.726059	0	1.22423	0.618039	1.02534		-0.268508	-0.656285	-0.50472	-1.17033	-0.317779	-0.558584		1	1	1	1	1	1
AAEL003839	conserved hypothetical protein		11	8	8	8	12	18	22	87		2.53042	1.86044	1.81297	2.90424	3.09053	3.67269	4.53229	2.91479		-0.122269	-0.132392	0.0557257	0.0810368	0.151784	0.238842		1	1	1	1	1	1
AAEL003842	hypothetical protein		38	18	47	10	12	30	32	187		8.74144	4.18599	10.6512	3.63029	3.09053	6.12115	6.59242	6.14471		-0.30934	0.0840694	-0.368175	-0.434142	-0.150612	-0.119383		1	1	1	1	1	1
AAEL003843	hypothetical protein		7	9	6	1	15	12	21	71		1.61027	2.093	1.35972	0.363029	3.86316	2.44846	4.32627	2.29484		0.102661	-0.0646943	-0.507211	0.351122	0.165251	0.397999		1	1	1	1	1	1
AAEL003844	galectin		22	16	18	8	5	13	11	93		5.06083	3.72088	4.07917	2.90424	1.28772	2.6525	2.26614	3.13878		-0.127671	-0.0896946	-0.2291	-0.548533	-0.265829	-0.329036		1	1	1	1	1	1
AAEL003845	Ets domain-containing protein		42	26	51	7	16	30	44	216		9.66159	6.04643	11.5577	2.54121	4.12071	6.12115	9.06457	7.01619		-0.198315	0.0763739	-0.556005	-0.358392	-0.193151	-0.0271216		1	1	1	1	1	1
AAEL003847	conserved hypothetical protein		16	13	11	9	12	12	14	87		3.68061	3.02322	2.49283	3.26726	3.09053	2.44846	2.88418	2.98387		-0.0806101	-0.158691	-0.0489126	-0.0716338	-0.165906	-0.0997595		1	1	1	1	1	1
AAEL003855	flightless-I, putative		14	3	20	4	4	16	9	70		3.22053	0.697665	4.53242	1.45212	1.03018	3.26461	1.85412	2.29309		-0.580979	0.140989	-0.316053	-0.444126	0.00556105	-0.221468		1	1	1	1	1	1
AAEL003858	conserved hypothetical protein		151	106	208	47	178	203	192	1085		34.7357	24.6508	47.1371	17.0624	45.8429	41.4198	39.5545	35.7719		-0.147929	0.131932	-0.306169	0.119893	0.0760298	0.0561166		1	1	1	1	1	1
AAEL003859	leucine-rich transmembrane protein		6	9	16	3	4	15	7	60		1.38023	2.093	3.62593	1.08909	1.03018	3.06057	1.44209	1.96015		0.161684	0.384018	-0.088437	-0.108752	0.314574	0.0166777		1	1	1	1	1	1
AAEL003864	conserved hypothetical protein		8	20	17	4	24	24	55	152		1.8403	4.6511	3.85255	1.45212	6.18106	4.89692	11.3307	4.8864		0.376146	0.298034	-0.0916538	0.495198	0.397613	0.752162		1	1	1	1	1	1
AAEL003865	hypothetical protein		9	3	9	1	5	7	23	57		2.07034	0.697665	2.03959	0.363029	1.28772	1.42827	4.7383	1.80356		-0.402977	-0.00592315	-0.60556	-0.18357	-0.144365	0.337486		1	1	1	1	1	1
AAEL003868	DNA repair protein xp-c / rad4		11	11	0	2	0	9	1	34		2.53042	2.55811	0	0.726059	0	1.83634	0.206013	1.12242		0.00438205	-1.1352	-0.46959	-1.1352	-0.127378	-0.827689		1	1	1	1	1	1
AAEL003869	conserved hypothetical protein		79	61	111	41	36	85	77	490		18.173	14.1859	25.1549	14.8842	9.27159	17.3432	15.863	16.4108		-0.106244	0.139882	-0.0856575	-0.287757	-0.0200699	-0.0583532		1	1	1	1	1	1
AAEL003870	conserved hypothetical protein		2	1	2	3	5	7	4	24		0.460076	0.232555	0.453242	1.08909	1.28772	1.42827	0.824052	0.825		-0.183552	-0.00451999	0.290689	0.352928	0.392132	0.190728		1	1	1	1	1	1
AAEL003871	proteasome subunit alpha type		58	102	128	23	106	103	175	695		13.3422	23.7206	29.0075	8.34968	27.2997	21.0159	36.0523	22.684		0.247083	0.333805	-0.199739	0.307638	0.194973	0.427646		1	1	1	1	1	1
AAEL003872	translationally controlled tumor protein		4584	4924	7986	2670	6863	6229	9988	43244		1054.49	1145.1	1809.79	969.288	1767.53	1270.95	2057.66	1439.26		0.0357934	0.234551	-0.0365837	0.224288	0.0810718	0.290289		1	1	1	1	1	1
AAEL003873	glycerol-3-phosphate dehydrogenase		76	27	163	32	70	59	98	525		17.4829	6.27899	36.9392	11.6169	18.0281	12.0383	20.1893	17.5105		-0.436046	0.322279	-0.175048	0.0131881	-0.159834	0.0618488		1	1	1	1	1	1
AAEL003875	transcription factor SP4, putative		44	30	72	9	9	44	45	253		10.1217	6.97665	16.3167	3.26726	2.3179	8.97768	9.27059	8.17835		-0.157828	0.204173	-0.473763	-0.612712	-0.0510169	-0.037373		1	1	1	1	1	1
AAEL003876	conserved hypothetical protein		17	7	11	3	0	16	10	64		3.91064	1.62789	2.49283	1.08909	0	3.26461	2.06013	2.0636		-0.351961	-0.183701	-0.503627	-1.31288	-0.0742554	-0.259776		1	1	1	1	1	1
AAEL003878	hypothetical protein		76	56	52	13	8	66	54	325		17.4829	13.0231	11.7843	4.71938	2.06035	13.4665	11.1247	10.523		-0.12622	-0.168941	-0.555642	-0.893377	-0.111895	-0.193526		1	1	1	0.123995	1	1
AAEL003879	conserved hypothetical protein		6	6	6	1	3	7	11	40		1.38023	1.39533	1.35972	0.363029	0.772632	1.42827	2.26614	1.28077		0.00413115	-0.00567162	-0.448189	-0.210771	0.0130062	0.193299		1	1	1	1	1	1
AAEL003882	conserved hypothetical protein		80	61	63	24	16	66	61	371		18.403	14.1859	14.2771	8.71271	4.12071	13.4665	12.5668	12.2475		-0.111648	-0.108902	-0.319574	-0.634029	-0.133926	-0.163502		1	1	1	1	1	1
AAEL003883	conserved hypothetical protein		38	33	62	7	28	30	71	269		8.74144	7.67432	14.0505	2.54121	7.21124	6.12115	14.6269	8.70954		-0.0551945	0.202422	-0.513466	-0.0815169	-0.150612	0.219644		1	1	1	1	1	1
AAEL003884	conserved hypothetical protein		23	14	17	7	25	11	23	120		5.29087	3.25577	3.85255	2.54121	6.4386	2.24442	4.7383	4.05167		-0.201096	-0.131913	-0.3017	0.0824354	-0.351465	-0.0460638		1	1	1	1	1	1
AAEL003886	conserved hypothetical protein		7	12	34	1	22	9	23	108		1.61027	2.79066	7.70511	0.363029	5.66597	1.83634	4.7383	3.52995		0.218025	0.640166	-0.507211	0.510598	0.0511089	0.435835		1	1	1	1	1	1
AAEL003887	vacuolar membrane protein pep11		15	7	6	1	7	3	17	56		3.45057	1.62789	1.35972	0.363029	1.80281	0.612115	3.50222	1.81691		-0.300411	-0.369313	-0.811829	-0.260721	-0.652743	0.00610191		1	1	1	1	1	1
AAEL003889	gram-negative bacteria binding protein		48	54	75	26	32	93	73	401		11.0418	12.558	16.9966	9.43876	8.24141	18.9756	15.039	13.1844		0.0549452	0.184605	-0.0668152	-0.124421	0.231911	0.132118		1	1	1	1	1	1
AAEL003891	ctl transporter		6	5	4	1	1	7	5	29		1.38023	1.16278	0.906483	0.363029	0.257544	1.42827	1.03007	0.932627		-0.0642952	-0.154775	-0.448189	-0.538287	0.0130062	-0.108791		1	1	1	1	1	1
AAEL003895	conserved hypothetical protein		9	2	11	0	5	3	4	34		2.07034	0.46511	2.49283	0	1.28772	0.612115	0.824052	1.10745		-0.533197	0.0741176	-1.05506	-0.18357	-0.446474	-0.345769		1	1	1	1	1	1
AAEL003897	DNA repair protein xp-c / rad4		4	11	8	6	4	9	8	50		0.920152	2.55811	1.81297	2.17818	1.03018	1.83634	1.6481	1.712		0.391334	0.25456	0.326967	0.0406906	0.259574	0.21745		1	1	1	1	1	1
AAEL003898	conserved hypothetical protein		12	11	66	8	33	23	59	212		2.76045	2.55811	14.957	2.90424	8.49896	4.69288	12.1548	6.93234		-0.0307474	0.709254	0.0205962	0.468109	0.218206	0.620476		1	1	1	1	1	1
AAEL003899	sugar transporter		1	8	5	0	3	1	4	22		0.230038	1.86044	1.1331	0	0.772632	0.204038	0.824052	0.717758		0.680453	0.491357	-0.332477	0.354442	-0.0270843	0.376815		1	1	1	1	1	1
AAEL003903	acid phosphatase-1		18	12	34	13	18	15	40	150		4.14068	2.79066	7.70511	4.71938	4.63579	3.06057	8.24052	5.04182		-0.161791	0.26035	0.0543526	0.0469098	-0.124264	0.288811		1	1	1	1	1	1
AAEL003905	alkaline phosphatase		16	19	20	30	41	8	69	203		3.68061	4.41855	4.53242	10.8909	10.5593	1.63231	14.2149	7.13271		0.0756058	0.0861833	0.456066	0.442885	-0.325902	0.569912		1	1	1	1	1	1
AAEL003906	endonuclease iii		6	4	1	6	6	5	10	38		1.38023	0.93022	0.226621	2.17818	1.54526	1.02019	2.06013	1.3344		-0.145556	-0.568678	0.177524	0.0431417	-0.112292	0.155414		1	1	1	1	1	1
AAEL003908	nuclear pore complex protein nup107		76	99	64	86	43	94	68	530		17.4829	23.023	14.5037	31.2205	11.0744	19.1796	14.0089	18.6419		0.118365	-0.0801255	0.24966	-0.19546	0.0397916	-0.094993		1	1	1	1	1	1
AAEL003909	conserved hypothetical protein		27	25	62	3	36	54	43	250		6.21102	5.81388	14.0505	1.08909	9.27159	11.0181	8.85856	8.04467		-0.0277727	0.346902	-0.696645	0.169495	0.242991	0.150132		1	1	1	1	1	1
[truncated: 4,915 more rows]
